# Supplementary material for: Differential genomic arrangements in Caryophyllales through deep transcriptome sequencing of A. hypochondriacus
Source: PLoS One. 2017 Aug 7;12(8):e0180528. doi: 10.1371/journal.pone.0180528 (PMC5546567; doi:10.1371/journal.pone.0180528)
Supplement: S1 Dataset — (XLSX) [file pone.0180528.s006.xlsx]

## Sheet: supplementary_dataset_1.xlsx
Transcript_num	Transcript_ID	start	end	strand	Annotation DB	DB accession	Protein description	Organism
1	AhT6.3_TR45232|c9_g1_i10	1967	2425	-	TAIR	AT1G64185.1	Lactoylglutathione lyase / glyoxalase I family protein	Arabidopsis thaliana
1	AhT6.3_TR45232|c9_g1_i10	692	1894	+	RefSeq	gi|731330874|ref|XP_010676366.1	PREDICTED: uncharacterized protein LOC104892210 isoform X1	Beta vulgaris subsp. vulgaris
2	soap_k57scaffold5655_Locus_9457_0	2918	3295	-	RefSeq	gi|731353160|ref|XP_010687914.1	PREDICTED: uncharacterized protein LOC104901975	Beta vulgaris subsp. vulgaris
2	soap_k57scaffold5655_Locus_9457_0	489	1085	-	TAIR	AT2G25640.1	SPOC domain / Transcription elongation factor S-II protein	Arabidopsis thaliana
3	AhT10_Tissues_TR63270|c2_g8_i3	1317	2984	-	RefSeq	gi|307101720|ref|YP_003875497.1	ATPase subunit 1	Silene latifolia
3	AhT10_Tissues_TR63270|c2_g8_i3	406	1104	-	TAIR	ATMG00665.1	NADH dehydrogenase 5B	Arabidopsis thaliana
4	AhT8_Tissues_TR25447|c0_g1_i2	2403	2930	-	TAIR	AT5G55300.1	DNA topoisomerase I alpha	Arabidopsis thaliana
4	AhT8_Tissues_TR25447|c0_g1_i2	3084	3431	-	RefSeq	gi|731329897|ref|XP_010675840.1	PREDICTED: DNA topoisomerase 1-like	Beta vulgaris subsp. vulgaris
4	AhT8_Tissues_TR25447|c0_g1_i2	462	2255	-	TAIR	AT5G55310.1	DNA topoisomerase 1 beta	Arabidopsis thaliana
5	AhT6.3_TR39202|c0_g1_i4	1652	2608	+	TAIR	AT5G07360.1	Amidase family protein	Arabidopsis thaliana
5	AhT6.3_TR39202|c0_g1_i4	3446	5221	-	Sprot	sp|P29402|CALX1_ARATH	Calnexin homolog 1	Arabidopsis thaliana
6	AhT6.2_TR68202|c0_g1_i1	1804	3228	-	RefSeq	gi|731335986|ref|XP_010679014.1	PREDICTED: formin-like protein 1	Beta vulgaris subsp. vulgaris
6	AhT6.2_TR68202|c0_g1_i1	184	1680	-	TAIR	AT3G25500.1	formin homology 1	Arabidopsis thaliana
7	AhT6.2_TR40487|c0_g1_i1	1516	2469	-	Sprot	sp|Q9FFF1|FRL1A_ARATH	FRIGIDA-like protein 1	Arabidopsis thaliana
7	AhT6.2_TR40487|c0_g1_i1	2491	3525	-	RefSeq	gi|731328284|ref|XP_010674962.1	PREDICTED: FRIGIDA-like protein 3	Beta vulgaris subsp. vulgaris
8	soap_k53scaffold11475_Locus_25287_0	1277	2176	-	Sprot	sp|Q9FFF1|FRL1A_ARATH	FRIGIDA-like protein 1	Arabidopsis thaliana
8	soap_k53scaffold11475_Locus_25287_0	2778	3266	-	RefSeq	gi|731328284|ref|XP_010674962.1	PREDICTED: FRIGIDA-like protein 3	Beta vulgaris subsp. vulgaris
9	AhT6.2_TR78885|c0_g1_i3	2330	3541	-	RefSeq	gi|590596786|ref|XP_007018432.1	Growth-regulating factor 1	Theobroma cacao
9	AhT6.2_TR78885|c0_g1_i3	64	846	+	RefSeq	gi|731314605|ref|XP_010687518.1	PREDICTED: uncharacterized protein LOC104901624	Beta vulgaris subsp. vulgaris
10	AhT6.3_TR14345|c2_g2_i2	1077	1502	-	RefSeq	gi|731354642|ref|XP_010688710.1	PREDICTED: nucleolin 1	Beta vulgaris subsp. vulgaris
10	AhT6.3_TR14345|c2_g2_i2	375	917	-	RefSeq	gi|695064030|ref|XP_009420546.1	PREDICTED: nucleolin 2-like	Musa acuminata subsp. malaccensis
11	oases_k45_Locus_2949_Transcript_3/5_Confidence_0.700_Length_2102	1514	1939	-	RefSeq	gi|731354642|ref|XP_010688710.1	PREDICTED: nucleolin 1	Beta vulgaris subsp. vulgaris
11	oases_k45_Locus_2949_Transcript_3/5_Confidence_0.700_Length_2102	413	1348	-	Sprot	sp|Q1PEP5|NUCL2_ARATH	Nucleolin 2	Arabidopsis thaliana
12	soap_k25scaffold3902_Locus_6574_0	1441	2184	-	Sprot	sp|Q9FFF1|FRL1A_ARATH	FRIGIDA-like protein 1	Arabidopsis thaliana
12	soap_k25scaffold3902_Locus_6574_0	2298	3332	-	RefSeq	gi|731328284|ref|XP_010674962.1	PREDICTED: FRIGIDA-like protein 3	Beta vulgaris subsp. vulgaris
13	AhT6.2_TR35826|c1_g1_i2	1977	2801	-	Sprot	sp|Q8LBA6|PIS1_ARATH	CDP-diacylglycerol--inositol 3-phosphatidyltransferase 1	Arabidopsis thaliana
13	AhT6.2_TR35826|c1_g1_i2	199	1461	+	RefSeq	gi|731357719|ref|XP_010690361.1	PREDICTED: uncharacterized protein LOC104903917	Beta vulgaris subsp. vulgaris
14	AhT6.2_TR67417|c0_g2_i1	1795	2781	-	RefSeq	gi|731358832|ref|XP_010690960.1	PREDICTED: plastid division protein PDV2	Beta vulgaris subsp. vulgaris
14	AhT6.2_TR67417|c0_g2_i1	335	940	-	Sprot	sp|Q9FVL0|HBL1_MEDSA	Non-symbiotic hemoglobin 1	Medicago sativa
15	soap_k45scaffold5641_Locus_13399_0	3909	6854	-	RefSeq	gi|731341250|ref|XP_010681809.1	PREDICTED: auxilin-like protein 1	Beta vulgaris subsp. vulgaris
15	soap_k45scaffold5641_Locus_13399_0	909	1475	-	Sprot	sp|Q9FWS1|AUL1_ARATH	Auxilin-like protein 1	Arabidopsis thaliana
16	AhT6.3_TR32178|c6_g4_i2	1138	1617	-	RefSeq	gi|731365431|ref|XP_010694520.1	PREDICTED: J domain-containing protein required for chloroplast accumulation response 1 isoform X1	Beta vulgaris subsp. vulgaris
16	AhT6.3_TR32178|c6_g4_i2	157	546	-	Sprot	sp|Q9FWS1|AUL1_ARATH	Auxilin-like protein 1	Arabidopsis thaliana
17	AhT10_Tissues_TR50492|c3_g1_i10	151	1083	+	RefSeq	gi|731324795|ref|XP_010673161.1	PREDICTED: transcription factor bHLH101-like	Beta vulgaris subsp. vulgaris
17	AhT10_Tissues_TR50492|c3_g1_i10	1574	1948	-	Sprot	sp|O22161|ADLO1_ARATH	Protein ARABIDILLO 1	Arabidopsis thaliana
18	AhT11_Tissues_TR21998|c1_g2_i6	1401	1775	-	Sprot	sp|O22161|ADLO1_ARATH	Protein ARABIDILLO 1	Arabidopsis thaliana
18	AhT11_Tissues_TR21998|c1_g2_i6	2145	3206	+	RefSeq	gi|731338584|ref|XP_010680400.1	PREDICTED: transposon Tf2-1 polyprotein isoform X1	Beta vulgaris subsp. vulgaris
19	AhT11_Tissues_TR76172|c0_g1_i1	1890	3134	-	RefSeq	gi|731339320|ref|XP_010680787.1	PREDICTED: uncharacterized protein LOC104895853	Beta vulgaris subsp. vulgaris
19	AhT11_Tissues_TR76172|c0_g1_i1	375	734	-	TAIR	AT2G03440.1	nodulin-related protein 1	Arabidopsis thaliana
20	AhT6.3_TR30339|c6_g1_i12	1192	1845	-	RefSeq	gi|731331708|ref|XP_010676803.1	PREDICTED: NADPH-dependent pterin aldehyde reductase	Beta vulgaris subsp. vulgaris
20	AhT6.3_TR30339|c6_g1_i12	739	1125	-	TAIR	AT3G19490.1	sodium:hydrogen antiporter 1	Arabidopsis thaliana
21	AhT6.3_TR35316|c5_g2_i3	1534	1866	-	Sprot	sp|Q0JKD0|GLT1_ORYSJ	Glutamate synthase 1 [NADH], chloroplastic	Oryza sativa subsp. japonica
21	AhT6.3_TR35316|c5_g2_i3	428	748	+	RefSeq	gi|731352873|ref|XP_010687767.1	PREDICTED: uncharacterized protein LOC104901840	Beta vulgaris subsp. vulgaris
22	AhT10_Tissues_TR4345|c0_g3_i2	67	693	+	RefSeq	gi|470140350|ref|XP_004305904.1	PREDICTED: uncharacterized mitochondrial protein AtMg00810-like	Fragaria vesca subsp. vesca
22	AhT10_Tissues_TR4345|c0_g3_i2	964	1374	-	Sprot	sp|Q8LFM2|GASAA_ARATH	Gibberellin-regulated protein 10	Arabidopsis thaliana
23	soap_k53scaffold7403_Locus_14733_0	1419	2150	-	RefSeq	gi|731348911|ref|XP_010685728.1	PREDICTED: scarecrow-like protein 30	Beta vulgaris subsp. vulgaris
23	soap_k53scaffold7403_Locus_14733_0	373	1389	-	Sprot	sp|Q9LTI5|SCL11_ARATH	Scarecrow-like protein 11	Arabidopsis thaliana
24	AhT6.2_TR11884|c0_g1_i1	3883	4200	-	TAIR	AT2G28830.1	PLANT U-BOX 12	Arabidopsis thaliana
24	AhT6.2_TR11884|c0_g1_i1	423	2978	+	TAIR	AT3G56040.1	UDP-glucose pyrophosphorylase 3	Arabidopsis thaliana
24	AhT6.2_TR11884|c0_g1_i1	5241	5630	-	TAIR	AT4G21192.2	Cytochrome c oxidase biogenesis protein Cmc1-like	Arabidopsis thaliana
25	AhT10_Tissues_TR25615|c2_g1_i2	2152	2658	-	TAIR	AT1G50740.1	Transmembrane proteins 14C	Arabidopsis thaliana
25	AhT10_Tissues_TR25615|c2_g1_i2	91	1740	+	RefSeq	gi|731329593|ref|XP_010675677.1	PREDICTED: uncharacterized protein LOC104891653	Beta vulgaris subsp. vulgaris
26	oases_k41_Locus_5915_Transcript_1/2_Confidence_0.900_Length_3863	219	1223	+	Sprot	sp|Q8LAS8|SFGH_ARATH	S-formylglutathione hydrolase	Arabidopsis thaliana
26	oases_k41_Locus_5915_Transcript_1/2_Confidence_0.900_Length_3863	3121	3863	-	Sprot	sp|Q9SUQ7|CHX17_ARATH	Cation/H(+) antiporter 17	Arabidopsis thaliana
27	AhT6.3_TR43018|c5_g4_i3	123	1556	+	RefSeq	gi|731339698|ref|XP_010680997.1	PREDICTED: lanC-like protein GCL1	Beta vulgaris subsp. vulgaris
27	AhT6.3_TR43018|c5_g4_i3	2098	3274	-	RefSeq	gi|731364192|ref|XP_010693839.1	PREDICTED: peroxidase 17	Beta vulgaris subsp. vulgaris
28	trinity_comp39195_c3_seq3	3292	3672	-	Sprot	sp|Q9LH02|FH17_ARATH	Formin-like protein 17	Arabidopsis thaliana
28	trinity_comp39195_c3_seq3	4112	6127	-	RefSeq	gi|731352780|ref|XP_010687717.1	PREDICTED: formin-like protein 13 isoform X1	Beta vulgaris subsp. vulgaris
29	AhT6.3_TR40758|c3_g3_i2	1	247	-	TAIR	AT4G25360.2	TRICHOME BIREFRINGENCE-LIKE 18	Arabidopsis thaliana
29	AhT6.3_TR40758|c3_g3_i2	1305	1841	+	RefSeq	gi|731390147|ref|XP_010650251.1	PREDICTED: uncharacterized protein LOC100853955	Vitis vinifera
29	AhT6.3_TR40758|c3_g3_i2	2081	2560	+	RefSeq	gi|731338584|ref|XP_010680400.1	PREDICTED: transposon Tf2-1 polyprotein isoform X1	Beta vulgaris subsp. vulgaris
29	AhT6.3_TR40758|c3_g3_i2	867	1271	+	RefSeq	gi|685289961|ref|XP_009135923.1	PREDICTED: uncharacterized protein LOC103860066	Brassica rapa
30	AhT11_Tissues_TR78446|c0_g1_i1	1827	2864	-	TAIR	AT1G54780.1	thylakoid lumen 18.3 kDa protein	Arabidopsis thaliana
30	AhT11_Tissues_TR78446|c0_g1_i1	271	1644	+	TAIR	AT1G54790.1	GDSL-like Lipase/Acylhydrolase superfamily protein	Arabidopsis thaliana
31	AhT6.3_TR27648|c4_g1_i4	2058	2297	-	TAIR	AT1G74500.1	activation-tagged BRI1(brassinosteroid-insensitive 1)-suppressor 1	Arabidopsis thaliana
31	AhT6.3_TR27648|c4_g1_i4	2811	5465	-	RefSeq	gi|590671623|ref|XP_007038383.1	Oligomeric Golgi complex component-related / COG complex component-related	Theobroma cacao
32	AhT6.2_TR62128|c0_g1_i3	2187	3731	-	RefSeq	gi|731337201|ref|XP_010679660.1	PREDICTED: ruvB-like 2	Beta vulgaris subsp. vulgaris
32	AhT6.2_TR62128|c0_g1_i3	58	1203	+	TAIR	AT3G58530.1	RNI-like superfamily protein	Arabidopsis thaliana
33	AhT6.2_TR81430|c2_g1_i13	20	1915	+	RefSeq	gi|731316727|ref|XP_010665528.1	PREDICTED: cysteine--tRNA ligase, cytoplasmic isoform X1	Beta vulgaris subsp. vulgaris
33	AhT6.2_TR81430|c2_g1_i13	2176	3897	-	Sprot	sp|Q8L608|HPSE2_ARATH	Heparanase-like protein 2	Arabidopsis thaliana
34	AhT6.2_TR86886|c0_g1_i1	1627	2706	-	Sprot	sp|Q9SI62|POED2_ARATH	Polyprenol reductase 2	Arabidopsis thaliana
34	AhT6.2_TR86886|c0_g1_i1	270	1346	+	RefSeq	gi|731376960|ref|XP_010667730.1	PREDICTED: NADP-dependent D-sorbitol-6-phosphate dehydrogenase-like	Beta vulgaris subsp. vulgaris
35	AhT6.3_TR30341|c5_g1_i1	2024	2743	-	RefSeq	gi|731336002|ref|XP_010679023.1	PREDICTED: ribonuclease 2	Beta vulgaris subsp. vulgaris
35	AhT6.3_TR30341|c5_g1_i1	636	1064	-	TAIR	AT5G62950.2	RNA polymerase II, Rpb4, core protein	Arabidopsis thaliana
36	AhT7_Tissues_TR35416|c0_g2_i1	1201	2061	-	TAIR	AT5G60230.1	splicing endonuclease 2	Arabidopsis thaliana
36	AhT7_Tissues_TR35416|c0_g2_i1	306	998	+	TAIR	AT5G03560.1	Tetratricopeptide repeat (TPR)-like superfamily protein	Arabidopsis thaliana
37	AhT6.3_TR63737|c4_g1_i3	411	2132	+	RefSeq	gi|731356710|ref|XP_010689823.1	PREDICTED: uncharacterized protein LOC104903484	Beta vulgaris subsp. vulgaris
37	AhT6.3_TR63737|c4_g1_i3	6454	6978	-	TAIR	AT2G42600.1	phosphoenolpyruvate carboxylase 2	Arabidopsis thaliana
38	AhT6.3_TR27708|c0_g2_i3	1680	2594	+	RefSeq	gi|731352365|ref|XP_010687510.1	PREDICTED: uncharacterized protein LOC104901618	Beta vulgaris subsp. vulgaris
38	AhT6.3_TR27708|c0_g2_i3	259	663	-	TAIR	AT2G26360.1	Mitochondrial substrate carrier family protein	Arabidopsis thaliana
38	AhT6.3_TR27708|c0_g2_i3	2600	3364	+	RefSeq	gi|731338584|ref|XP_010680400.1	PREDICTED: transposon Tf2-1 polyprotein isoform X1	Beta vulgaris subsp. vulgaris
38	AhT6.3_TR27708|c0_g2_i3	4885	5078	-	TAIR	AT1G34065.1	S-adenosylmethionine carrier 2	Arabidopsis thaliana
39	soap_k61scaffold2411_Locus_3143_0	1173	1613	-	Sprot	sp|Q6ZPJ0|TEX2_MOUSE	Testis-expressed sequence 2 protein	Mus musculus
39	soap_k61scaffold2411_Locus_3143_0	1801	2559	-	RefSeq	gi|731351907|ref|XP_010687269.1	PREDICTED: testis-expressed sequence 2 protein-like isoform X1	Beta vulgaris subsp. vulgaris
39	soap_k61scaffold2411_Locus_3143_0	730	1068	-	Sprot	sp|O94464|YBR6_SCHPO	Uncharacterized protein C23G7.06c	Schizosaccharomyces pombe (strain 972 / ATCC 24843)
40	AhT6.3_TR55767|c1_g1_i4	1661	1963	-	Sprot	sp|Q9SCQ6|IDD2_ARATH	Protein indeterminate-domain 2	Arabidopsis thaliana
40	AhT6.3_TR55767|c1_g1_i4	196	522	+	RefSeq	gi|731352843|ref|XP_010687751.1	PREDICTED: uncharacterized protein LOC104901825	Beta vulgaris subsp. vulgaris
41	AhT6.2_TR44663|c0_g2_i1	1	317	+	RefSeq	gi|242087573|ref|XP_002439619.1	hypothetical protein SORBIDRAFT_09g016870	Sorghum bicolor
41	AhT6.2_TR44663|c0_g2_i1	707	842	-	TAIR	AT5G48230.1	acetoacetyl-CoA thiolase 2	Arabidopsis thaliana
42	AhT6.2_TR68743|c0_g1_i1	284	3727	+	Sprot	sp|Q9FZ59|PEPR2_ARATH	Leucine-rich repeat receptor-like protein kinase PEPR2	Arabidopsis thaliana
42	AhT6.2_TR68743|c0_g1_i1	4394	6172	-	Sprot	sp|O04130|SERA2_ARATH	D-3-phosphoglycerate dehydrogenase 2, chloroplastic	Arabidopsis thaliana
43	oases_k25_Locus_3638_Transcript_1/6_Confidence_0.500_Length_2176	1542	2033	-	RefSeq	gi|731339837|ref|XP_010681073.1	PREDICTED: prolycopene isomerase, chloroplastic	Beta vulgaris subsp. vulgaris
43	oases_k25_Locus_3638_Transcript_1/6_Confidence_0.500_Length_2176	245	1333	-	Sprot	sp|Q52QW2|CRTS2_ONCHC	Prolycopene isomerase 2, chloroplastic	Oncidium hybrid cultivar
44	AhT6.2_TR56775|c12_g1_i1	3484	4560	-	Sprot	sp|Q9M099|SCP24_ARATH	Serine carboxypeptidase 24	Arabidopsis thaliana
44	AhT6.2_TR56775|c12_g1_i1	854	2293	-	RefSeq	gi|731315348|ref|XP_010690998.1	PREDICTED: uncharacterized protein LOC104904445	Beta vulgaris subsp. vulgaris
45	AhT6.3_TR74203|c2_g1_i1	2953	3990	-	TAIR	AT1G64230.5	ubiquitin-conjugating enzyme 28	Arabidopsis thaliana
45	AhT6.3_TR74203|c2_g1_i1	35	2551	+	RefSeq	gi|731337624|ref|XP_010679886.1	PREDICTED: vacuolar protein sorting-associated protein 35A-like	Beta vulgaris subsp. vulgaris
46	AhT6.2_TR49695|c1_g4_i1	2039	4201	-	RefSeq	gi|731361687|ref|XP_010692495.1	PREDICTED: protein LYK5-like	Beta vulgaris subsp. vulgaris
46	AhT6.2_TR49695|c1_g4_i1	86	1600	-	RefSeq	gi|731317751|ref|XP_010669353.1	PREDICTED: probable 28S rRNA (cytosine-C(5))-methyltransferase	Beta vulgaris subsp. vulgaris
47	soap_k65scaffold2766_Locus_3857_1	1446	1736	-	Sprot	sp|Q9FEE2|TON2_ARATH	Probable serine/threonine-protein phosphatase 2A regulatory subunit B'' subunit TON2	Arabidopsis thaliana
47	soap_k65scaffold2766_Locus_3857_1	991	1317	-	Sprot	sp|Q5E9G1|P2R3C_BOVIN	Serine/threonine-protein phosphatase 2A regulatory subunit B'' subunit gamma	Bos taurus
48	AhT9_Tissues_TR11848|c0_g3_i1	1002	2054	-	RefSeq	gi|731359504|ref|XP_010691318.1	PREDICTED: probable pyridoxal biosynthesis protein PDX1.2	Beta vulgaris subsp. vulgaris
48	AhT9_Tissues_TR11848|c0_g3_i1	174	587	-	TAIR	AT1G14370.1	protein kinase 2A	Arabidopsis thaliana
49	AhT11_Tissues_TR66914|c3_g2_i1	1137	1502	-	TAIR	ATCG01250.1	NADH-Ubiquinone/plastoquinone (complex I) protein	Arabidopsis thaliana
49	AhT11_Tissues_TR66914|c3_g2_i1	2631	2828	-	TAIR	ATMG01320.1	NADH dehydrogenase 2B	Arabidopsis thaliana
49	AhT11_Tissues_TR66914|c3_g2_i1	2866	4737	-	RefSeq	gi|346683136|ref|YP_004842065.1	hypothetical protein BemaM_p017	Beta macrocarpa
50	AhT11_Tissues_TR28847|c0_g2_i12	2655	3635	-	TAIR	AT1G18030.1	Protein phosphatase 2C family protein	Arabidopsis thaliana
50	AhT11_Tissues_TR28847|c0_g2_i12	283	2265	+	RefSeq	gi|731339707|ref|XP_010681001.1	PREDICTED: putative WEB family protein At1g65010, chloroplastic isoform X1	Beta vulgaris subsp. vulgaris
51	AhT9_Tissues_TR48790|c0_g1_i2	1927	3444	-	RefSeq	gi|731374117|ref|XP_010666864.1	PREDICTED: probable protein phosphatase 2C 62 isoform X2	Beta vulgaris subsp. vulgaris
51	AhT9_Tissues_TR48790|c0_g1_i2	625	1560	-	TAIR	AT2G30170.1	Protein phosphatase 2C family protein	Arabidopsis thaliana
52	AhT6.2_TR143533|c0_g1_i1	139	1014	+	RefSeq	gi|731338478|ref|XP_010680351.1	PREDICTED: uncharacterized protein LOC104895513	Beta vulgaris subsp. vulgaris
52	AhT6.2_TR143533|c0_g1_i1	1704	2034	-	Sprot	sp|F4IJK1|NET2D_ARATH	Protein NETWORKED 2D	Arabidopsis thaliana
53	AhT6.2_TR67002|c0_g1_i1	1	600	-	TrEmbl	tr|I4DM62|I4DM62_PAPPL	Fau protein	Papilio polytes PE=2 SV=1
53	AhT6.2_TR67002|c0_g1_i1	613	954	-	TrEmbl	tr|A0A067RMC1|A0A067RMC1_ZOONE	Reticulocyte-binding protein 2-like protein a	Zootermopsis nevadensis
54	AhT7_Tissues_TR108|c2_g2_i3	4310	4912	-	RefSeq	gi|731312405|ref|XP_010674585.1	PREDICTED: uncharacterized protein LOC104890703	Beta vulgaris subsp. vulgaris
54	AhT7_Tissues_TR108|c2_g2_i3	500	2455	-	Sprot	sp|F4HQX1|JAL3_ARATH	Jacalin-related lectin 3	Arabidopsis thaliana
55	AhT6.3_TR15712|c6_g1_i4	2483	4816	+	RefSeq	gi|731337247|ref|XP_010679682.1	PREDICTED: pentatricopeptide repeat-containing protein At3g49740	Beta vulgaris subsp. vulgaris
55	AhT6.3_TR15712|c6_g1_i4	6070	7185	-	Sprot	sp|Q8VYH2|ERG16_ARATH	Squalene epoxidase 3	Arabidopsis thaliana
56	AhT6.3_TR74147|c2_g2_i1	226	1170	-	TAIR	AT3G06560.1	poly(A) polymerase 3	Arabidopsis thaliana
56	AhT6.3_TR74147|c2_g2_i1	4249	4872	-	Sprot	sp|P0CT39|TF26_SCHPO	Transposon Tf2-6 polyprotein	Schizosaccharomyces pombe (strain 972 / ATCC 24843)
56	AhT6.3_TR74147|c2_g2_i1	5037	5627	-	RefSeq	gi|670423336|ref|XP_008652482.1	PREDICTED: transposon Tf2-1 polyprotein isoform X1	Zea mays
57	oases_k37_Locus_7297_Transcript_2/4_Confidence_0.786_Length_2650	135	1028	+	RefSeq	gi|731349125|ref|XP_010685836.1	PREDICTED: aquaporin TIP1-3-like	Beta vulgaris subsp. vulgaris
57	oases_k37_Locus_7297_Transcript_2/4_Confidence_0.786_Length_2650	1638	2585	-	RefSeq	gi|731349123|ref|XP_010685835.1	PREDICTED: very-long-chain (3R)-3-hydroxyacyl-CoA dehydratase 2	Beta vulgaris subsp. vulgaris
58	AhT6.2_TR34282|c0_g1_i1	1	372	-	TAIR	AT5G48580.1	FK506- and rapamycin-binding protein 15 kD-2	Arabidopsis thaliana
58	AhT6.2_TR34282|c0_g1_i1	889	1286	-	Sprot	sp|P0C1J6|FKBP4_RHIO9	FK506-binding protein 4	Rhizopus delemar (strain RA 99-880 / ATCC MYA-4621 / FGSC 9543 / NRRL 43880)
59	AhT6.3_TR56131|c5_g3_i11	115	4344	+	RefSeq	gi|731325201|ref|XP_010673387.1	PREDICTED: DNA repair protein RAD50	Beta vulgaris subsp. vulgaris
59	AhT6.3_TR56131|c5_g3_i11	5086	5529	-	TAIR	AT4G13930.1	serine hydroxymethyltransferase 4	Arabidopsis thaliana
60	AhT6.2_TR48425|c1_g1_i3	1329	1745	-	Sprot	sp|Q94CD8|E134_ARATH	Glucan endo-1,3-beta-glucosidase 4	Arabidopsis thaliana
60	AhT6.2_TR48425|c1_g1_i3	211	975	+	RefSeq	gi|729335677|ref|XP_010538264.1	PREDICTED: glycolipid transfer protein	Tarenaya hassleriana
61	AhT6.2_TR84937|c0_g1_i1	1	438	-	RefSeq	gi|698539951|ref|XP_009765599.1	PREDICTED: uncharacterized protein LOC104217141	Nicotiana sylvestris
61	AhT6.2_TR84937|c0_g1_i1	803	1027	-	RefSeq	gi|703156775|ref|XP_010111549.1	DNA ligase 4	Morus notabilis
62	AhT6.3_TR76187|c0_g1_i25	1343	2992	-	RefSeq	gi|731330160|ref|XP_010675975.1	PREDICTED: uncharacterized protein LOC104891888	Beta vulgaris subsp. vulgaris
62	AhT6.3_TR76187|c0_g1_i25	365	721	-	Sprot	sp|Q6ZQ03|FNBP4_MOUSE	Formin-binding protein 4	Mus musculus
63	AhT10_Tissues_TR43935|c1_g4_i2	2067	2342	-	TAIR	AT3G53780.1	RHOMBOID-like protein 4	Arabidopsis thaliana
63	AhT10_Tissues_TR43935|c1_g4_i2	482	817	+	Sprot	sp|Q3U2E2|ZMYM5_MOUSE	Zinc finger MYM-type protein 5	Mus musculus
64	AhT6.3_TR23874|c4_g2_i11	1339	1749	-	Sprot	sp|B0M3E8|UGE1_PEA	Bifunctional UDP-glucose 4-epimerase and UDP-xylose 4-epimerase 1	Pisum sativum
64	AhT6.3_TR23874|c4_g2_i11	53	1234	+	RefSeq	gi|731374712|ref|XP_010667044.1	PREDICTED: uncharacterized protein LOC104884146	Beta vulgaris subsp. vulgaris
65	soap_k65scaffold3007_Locus_4266_0	1	401	-	TAIR	AT1G49340.1	Phosphatidylinositol 3- and 4-kinase family protein	Arabidopsis thaliana
65	soap_k65scaffold3007_Locus_4266_0	2382	2786	-	RefSeq	gi|731327289|ref|XP_010674447.1	PREDICTED: phosphatidylinositol 4-kinase beta 1-like	Beta vulgaris subsp. vulgaris
65	soap_k65scaffold3007_Locus_4266_0	794	1066	-	Sprot	sp|B3EX61|PI4KB_SORAR	Phosphatidylinositol 4-kinase beta	Sorex araneus
66	AhT9_Tissues_TR50475|c2_g1_i1	29	424	-	RefSeq	gi|731357502|ref|XP_010690245.1	PREDICTED: proteoglycan 4-like isoform X1	Beta vulgaris subsp. vulgaris
66	AhT9_Tissues_TR50475|c2_g1_i1	455	793	-	RefSeq	gi|731352933|ref|XP_010687801.1	PREDICTED: proteoglycan 4-like	Beta vulgaris subsp. vulgaris
67	AhT9_Tissues_TR68327|c1_g1_i4	1161	2672	+	Sprot	sp|Q2LT96|ARLY_SYNAS	Argininosuccinate lyase	Syntrophus aciditrophicus (strain SB)
67	AhT9_Tissues_TR68327|c1_g1_i4	2895	4547	-	TAIR	AT4G38180.1	FAR1-related sequence 5	Arabidopsis thaliana
68	AhT6.2_TR69043|c0_g1_i1	1109	1585	-	RefSeq	gi|731337367|ref|XP_010679748.1	PREDICTED: transmembrane protein 53	Beta vulgaris subsp. vulgaris
68	AhT6.2_TR69043|c0_g1_i1	305	637	-	Sprot	sp|Q5PPS7|TM53A_XENLA	Transmembrane protein 53-A	Xenopus laevis
69	AhT10_Tissues_TR63262|c0_g2_i3	1295	3496	-	RefSeq	gi|731372893|ref|XP_010666480.1	PREDICTED: uncharacterized protein LOC104883631 isoform X1	Beta vulgaris subsp. vulgaris
69	AhT10_Tissues_TR63262|c0_g2_i3	265	732	-	TAIR	AT1G66730.1	DNA LIGASE 6	Arabidopsis thaliana
70	AhT6.3_TR56156|c6_g4_i4	1	901	-	TAIR	ATMG00410.1	ATPase subunit 6-1	Arabidopsis thaliana
70	AhT6.3_TR56156|c6_g4_i4	2082	3011	-	RefSeq	gi|307101730|ref|YP_003875498.1	cytochrome c oxidase subunit 2	Silene latifolia
71	soap_k65scaffold9598_Locus_17282_0	1651	2007	-	RefSeq	gi|731323601|ref|XP_010672517.1	PREDICTED: la-related protein 6B	Beta vulgaris subsp. vulgaris
71	soap_k65scaffold9598_Locus_17282_0	323	1459	-	Sprot	sp|Q94A38|LRP6A_ARATH	La-related protein 6A	Arabidopsis thaliana
72	AhT6.3_TR27410|c6_g2_i3	3412	3951	-	TAIR	AT2G42170.1	Actin family protein	Arabidopsis thaliana
72	AhT6.3_TR27410|c6_g2_i3	4043	4606	-	TAIR	AT3G60830.1	actin-related protein 7	Arabidopsis thaliana
72	AhT6.3_TR27410|c6_g2_i3	860	2113	+	RefSeq	gi|731310902|ref|XP_010681167.1	PREDICTED: uncharacterized protein At4g06598-like	Beta vulgaris subsp. vulgaris
73	soap_k49scaffold9430_Locus_22515_0	1077	1553	-	Sprot	sp|Q9LNG5|PPP7L_ARATH	Serine/threonine-protein phosphatase 7 long form homolog	Arabidopsis thaliana
73	soap_k49scaffold9430_Locus_22515_0	1682	2116	-	RefSeq	gi|731363037|ref|XP_010693212.1	PREDICTED: uncharacterized protein LOC104906191	Beta vulgaris subsp. vulgaris
74	AhT6.3_TR30375|c5_g4_i3	1455	2150	+	RefSeq	gi|731322541|ref|XP_010671949.1	PREDICTED: uncharacterized protein LOC104888623	Beta vulgaris subsp. vulgaris
74	AhT6.3_TR30375|c5_g4_i3	340	678	-	Sprot	sp|Q9FN02|PPP7_ARATH	Serine/threonine-protein phosphatase 7	Arabidopsis thaliana
75	AhT6.2_TR60378|c2_g4_i3	1	281	-	Sprot	sp|Q9LNG5|PPP7L_ARATH	Serine/threonine-protein phosphatase 7 long form homolog	Arabidopsis thaliana
75	AhT6.2_TR60378|c2_g4_i3	1362	1832	-	RefSeq	gi|731333664|ref|XP_010677849.1	PREDICTED: uncharacterized protein LOC104893440	Beta vulgaris subsp. vulgaris
76	AhT6.2_TR15440|c4_g1_i1	1233	2687	+	RefSeq	gi|731329043|ref|XP_010675381.1	PREDICTED: LOW QUALITY PROTEIN: epidermis-specific secreted glycoprotein EP1-like	Beta vulgaris subsp. vulgaris
76	AhT6.2_TR15440|c4_g1_i1	1	870	-	Sprot	sp|Q9STK7|C71AQ_ARATH	Cytochrome P450 71A26	Arabidopsis thaliana
77	AhT6.2_TR59383|c0_g1_i2	1392	1728	-	Sprot	sp|O48786|C734A_ARATH	Cytochrome P450 734A1	Arabidopsis thaliana
77	AhT6.2_TR59383|c0_g1_i2	230	898	-	RefSeq	gi|731347485|ref|XP_010685010.1	PREDICTED: protein RDM1	Beta vulgaris subsp. vulgaris
78	soap_k61scaffold6687_Locus_10646_0	1	359	-	Sprot	sp|O48927|C78A3_SOYBN	Cytochrome P450 78A3	Glycine max
78	soap_k61scaffold6687_Locus_10646_0	884	1213	-	RefSeq	gi|731320013|ref|XP_010670576.1	PREDICTED: probable cytochrome P450 313a4	Beta vulgaris subsp. vulgaris
79	soap_k57scaffold11514_Locus_22791_0	1739	2164	-	RefSeq	gi|731322000|ref|XP_010671651.1	PREDICTED: scarecrow-like protein 8	Beta vulgaris subsp. vulgaris
79	soap_k57scaffold11514_Locus_22791_0	617	1663	-	Sprot	sp|Q9FYR7|SCL8_ARATH	Scarecrow-like protein 8	Arabidopsis thaliana
80	AhT6.3_TR39226|c2_g1_i1	1932	3074	+	RefSeq	gi|731331092|ref|XP_010676479.1	PREDICTED: serine racemase	Beta vulgaris subsp. vulgaris
80	AhT6.3_TR39226|c2_g1_i1	3630	3998	-	TAIR	AT5G23860.2	tubulin beta 8	Arabidopsis thaliana
81	AhT6.2_TR55032|c1_g1_i7	1	216	-	Sprot	sp|Q6NKW9|E138_ARATH	Glucan endo-1,3-beta-glucosidase 8	Arabidopsis thaliana
81	AhT6.2_TR55032|c1_g1_i7	386	850	-	RefSeq	gi|694330499|ref|XP_009355951.1	PREDICTED: general negative regulator of transcription subunit 3-like isoform X3	Pyrus x bretschneideri
82	AhT6.2_TR7626|c0_g1_i1	196	1608	+	RefSeq	gi|731366163|ref|XP_010694921.1	PREDICTED: uncharacterized protein LOC104907659 isoform X1	Beta vulgaris subsp. vulgaris
82	AhT6.2_TR7626|c0_g1_i1	2507	3646	-	Sprot	sp|Q9LU10|DEGP8_ARATH	Protease Do-like 8, chloroplastic	Arabidopsis thaliana
83	AhT6.2_TR62104|c3_g1_i1	147	1439	+	Sprot	sp|Q67XX3|FB252_ARATH	F-box protein At5g06550	Arabidopsis thaliana
83	AhT6.2_TR62104|c3_g1_i1	3702	4595	-	TAIR	AT2G20725.1	CAAX amino terminal protease family protein	Arabidopsis thaliana
83	AhT6.2_TR62104|c3_g1_i1	4958	5875	-	Sprot	sp|Q9SZ46|C82C4_ARATH	Cytochrome P450 82C4	Arabidopsis thaliana
84	soap_k25scaffold8206_Locus_16218_0	1313	1573	-	Sprot	sp|O80933|SCL9_ARATH	Scarecrow-like protein 9	Arabidopsis thaliana
84	soap_k25scaffold8206_Locus_16218_0	2284	2598	-	RefSeq	gi|731348919|ref|XP_010685732.1	PREDICTED: scarecrow-like protein 34 isoform X2	Beta vulgaris subsp. vulgaris
85	AhT11_Tissues_TR27781|c0_g1_i11	2032	2601	-	TAIR	AT5G06230.1	TRICHOME BIREFRINGENCE-LIKE 9	Arabidopsis thaliana
85	AhT11_Tissues_TR27781|c0_g1_i11	391	909	+	RefSeq	gi|731355387|ref|XP_010689115.1	PREDICTED: uncharacterized protein LOC104902883	Beta vulgaris subsp. vulgaris
86	AhT8_Tissues_TR41150|c0_g2_i3	1472	2335	-	RefSeq	gi|731355171|ref|XP_010688999.1	PREDICTED: N-acetyltransferase 9-like protein	Beta vulgaris subsp. vulgaris
86	AhT8_Tissues_TR41150|c0_g2_i3	428	1132	+	RefSeq	gi|731355169|ref|XP_010688998.1	PREDICTED: cytochrome b561 and DOMON domain-containing protein At5g47530	Beta vulgaris subsp. vulgaris
87	AhT10_Tissues_TR13654|c0_g1_i1	1	544	+	RefSeq	gi|731326940|ref|XP_010674273.1	PREDICTED: calcium-dependent protein kinase SK5	Beta vulgaris subsp. vulgaris
87	AhT10_Tissues_TR13654|c0_g1_i1	877	1515	-	RefSeq	gi|731326938|ref|XP_010674272.1	PREDICTED: acyl-coenzyme A thioesterase 13	Beta vulgaris subsp. vulgaris
88	oases_k29_Locus_5778_Transcript_3/8_Confidence_0.368_Length_1280	356	700	-	RefSeq	gi|731359230|ref|XP_010691171.1	PREDICTED: uncharacterized protein LOC104904581	Beta vulgaris subsp. vulgaris
88	oases_k29_Locus_5778_Transcript_3/8_Confidence_0.368_Length_1280	848	1162	-	Sprot	sp|Q9SWW6|CESA7_ARATH	Cellulose synthase A catalytic subunit 7 [UDP-forming]	Arabidopsis thaliana
89	AhT6.2_TR163885|c0_g1_i1	44	319	-	RefSeq	gi|565479398|ref|XP_006297339.1	hypothetical protein CARUB_v10013359mg	Capsella rubella
89	AhT6.2_TR163885|c0_g1_i1	476	937	-	Sprot	sp|Q5R684|UBQL1_PONAB	Ubiquilin-1	Pongo abelii
90	AhT6.2_TR21965|c1_g1_i6	1416	3533	-	TAIR	AT3G54230.1	suppressor of abi3-5	Arabidopsis thaliana
90	AhT6.2_TR21965|c1_g1_i6	3798	4244	-	RefSeq	gi|731372510|ref|XP_010666369.1	PREDICTED: LOW QUALITY PROTEIN: RNA-binding protein 5-B	Beta vulgaris subsp. vulgaris
91	AhT8_Tissues_TR41178|c0_g1_i1	3143	3544	-	RefSeq	gi|731372510|ref|XP_010666369.1	PREDICTED: LOW QUALITY PROTEIN: RNA-binding protein 5-B	Beta vulgaris subsp. vulgaris
91	AhT8_Tissues_TR41178|c0_g1_i1	392	2878	-	TAIR	AT3G54230.1	suppressor of abi3-5	Arabidopsis thaliana
92	AhT7_Tissues_TR28238|c0_g1_i2	284	2128	+	RefSeq	gi|731349214|ref|XP_010685882.1	PREDICTED: sorting nexin 2B	Beta vulgaris subsp. vulgaris
92	AhT7_Tissues_TR28238|c0_g1_i2	2966	3601	-	TAIR	AT3G56110.2	prenylated RAB acceptor 1.B1	Arabidopsis thaliana
93	AhT6.3_TR76233|c4_g9_i2	3908	4125	-	RefSeq	gi|731357214|ref|XP_010690089.1	PREDICTED: IAA-amino acid hydrolase ILR1-like 4	Beta vulgaris subsp. vulgaris
93	AhT6.3_TR76233|c4_g9_i2	761	1657	+	RefSeq	gi|731357216|ref|XP_010690090.1	PREDICTED: uncharacterized protein LOC104903696	Beta vulgaris subsp. vulgaris
94	AhT6.2_TR25671|c2_g1_i7	1315	2448	-	Sprot	sp|O48791|SCAB1_ARATH	Stomatal closure-related actin-binding protein 1	Arabidopsis thaliana
94	AhT6.2_TR25671|c2_g1_i7	3007	4513	-	RefSeq	gi|731357024|ref|XP_010689986.1	PREDICTED: GABA transporter 1	Beta vulgaris subsp. vulgaris
95	AhT6.3_TR74165|c3_g9_i10	3821	4270	-	Sprot	sp|Q10156|LKH1_SCHPO	Dual specificity protein kinase lkh1	Schizosaccharomyces pombe (strain 972 / ATCC 24843)
95	AhT6.3_TR74165|c3_g9_i10	4822	5094	-	Sprot	sp|P51566|AFC1_ARATH	Serine/threonine-protein kinase AFC1	Arabidopsis thaliana
95	AhT6.3_TR74165|c3_g9_i10	785	1690	+	RefSeq	gi|731316906|ref|XP_010666335.1	PREDICTED: uncharacterized protein LOC104883500	Beta vulgaris subsp. vulgaris
96	soap_k29scaffold1293_Locus_2011_0	228	1475	-	Sprot	sp|Q9SJU4|ALFC1_ARATH	Probable fructose-bisphosphate aldolase 1, chloroplastic	Arabidopsis thaliana
96	soap_k29scaffold1293_Locus_2011_0	7903	8270	-	RefSeq	gi|731372424|ref|XP_010666342.1	PREDICTED: uncharacterized protein LOC104883506 isoform X6	Beta vulgaris subsp. vulgaris
97	AhT6.2_TR71092|c0_g2_i5	1	1113	-	RefSeq	gi|11497558|ref|NP_054966.1	RNA polymerase alpha subunit	Spinacia oleracea
97	AhT6.2_TR71092|c0_g2_i5	2756	3268	-	TAIR	ATCG00780.1	ribosomal protein L14	Arabidopsis thaliana
97	AhT6.2_TR71092|c0_g2_i5	3813	4343	-	TAIR	ATCG00800.1	structural constituent of ribosome	Arabidopsis thaliana
98	AhT6.3_TR56171|c2_g10_i2	1416	2561	-	RefSeq	gi|11497558|ref|NP_054966.1	RNA polymerase alpha subunit	Spinacia oleracea
98	AhT6.3_TR56171|c2_g10_i2	4704	5255	-	TAIR	ATCG00790.1	ribosomal protein L16	Arabidopsis thaliana
98	AhT6.3_TR56171|c2_g10_i2	5261	6064	-	TAIR	ATCG00800.1	structural constituent of ribosome	Arabidopsis thaliana
98	AhT6.3_TR56171|c2_g10_i2	780	1403	+	TAIR	ATCG00730.1	photosynthetic electron transfer D	Arabidopsis thaliana
99	soap_k65scaffold8954_Locus_15454_0	1499	1966	-	RefSeq	gi|731342208|ref|XP_010682282.1	PREDICTED: probable alpha-galactosidase B isoform X2	Beta vulgaris subsp. vulgaris
99	soap_k65scaffold8954_Locus_15454_0	753	1427	-	Sprot	sp|Q42656|AGAL_COFAR	Alpha-galactosidase	Coffea arabica PE=1 SV=1
100	AhT6.2_TR11498|c0_g1_i1	2618	4648	-	RefSeq	gi|731367685|ref|XP_010695741.1	PREDICTED: glutamyl-tRNA(Gln) amidotransferase subunit A, mitochondrial isoform X2	Beta vulgaris subsp. vulgaris
100	AhT6.2_TR11498|c0_g1_i1	262	1869	+	Sprot	sp|P29402|CALX1_ARATH	Calnexin homolog 1	Arabidopsis thaliana
101	AhT6.2_TR71680|c0_g2_i1	1352	1930	-	RefSeq	gi|731314615|ref|XP_010687559.1	PREDICTED: sodium-coupled neutral amino acid transporter 2-like	Beta vulgaris subsp. vulgaris
101	AhT6.2_TR71680|c0_g2_i1	603	1259	-	Sprot	sp|Q969I6|S38A4_HUMAN	Sodium-coupled neutral amino acid transporter 4	Homo sapiens
102	AhT6.3_TR26109|c0_g1_i10	3442	5403	-	RefSeq	gi|731337182|ref|XP_010679651.1	PREDICTED: probable amino-acid acetyltransferase NAGS2, chloroplastic isoform X1	Beta vulgaris subsp. vulgaris
102	AhT6.3_TR26109|c0_g1_i10	54	2750	+	RefSeq	gi|731337180|ref|XP_010679650.1	PREDICTED: pentatricopeptide repeat-containing protein At5g67570, chloroplastic	Beta vulgaris subsp. vulgaris
103	AhT10_Tissues_TR33254|c0_g1_i1	1230	1496	-	RefSeq	gi|357436159|ref|XP_003588355.1	Mitochondrial protein, putative	Medicago truncatula
103	AhT10_Tissues_TR33254|c0_g1_i1	201	518	-	RefSeq	gi|586721914|ref|XP_006849012.1	hypothetical protein AMTR_s00028p00129850	Amborella trichopoda
104	AhT6.2_TR7337|c0_g2_i1	2292	2876	+	TAIR	AT1G79740.1	hAT transposon superfamily	Arabidopsis thaliana
104	AhT6.2_TR7337|c0_g2_i1	779	1309	-	RefSeq	gi|586775583|ref|XP_006857527.1	hypothetical protein AMTR_s00061p00028660	Amborella trichopoda
105	AhT9_Tissues_TR63601|c0_g1_i1	236	559	-	RefSeq	gi|586673972|ref|XP_006837986.1	hypothetical protein AMTR_s00102p00104790	Amborella trichopoda
105	AhT9_Tissues_TR63601|c0_g1_i1	838	1057	-	RefSeq	gi|145408580|ref|YP_001152204.1	ORF64d	Pinus koraiensis
106	AhT9_Tissues_TR73000|c1_g1_i2	1	216	-	RefSeq	gi|586673972|ref|XP_006837986.1	hypothetical protein AMTR_s00102p00104790	Amborella trichopoda
106	AhT9_Tissues_TR73000|c1_g1_i2	311	500	-	RefSeq	gi|357436101|ref|XP_003588326.1	ATP synthase subunit alpha	Medicago truncatula
107	soap_k61scaffold10066_Locus_17345_0	278	541	-	TAIR	ATCG00560.1	photosystem II reaction center protein L	Arabidopsis thaliana
107	soap_k61scaffold10066_Locus_17345_0	549	986	-	RefSeq	gi|586683181|ref|XP_006841194.1	hypothetical protein AMTR_s00334p00011530	Amborella trichopoda
108	AhT7_Tissues_TR60460|c9_g1_i6	2389	6096	-	RefSeq	gi|731361871|ref|XP_010692591.1	PREDICTED: GRIP and coiled-coil domain-containing protein 2 isoform X1	Beta vulgaris subsp. vulgaris
108	AhT7_Tissues_TR60460|c9_g1_i6	7176	9011	+	Sprot	sp|Q42982|4CL2_ORYSJ	Probable 4-coumarate--CoA ligase 2	Oryza sativa subsp. japonica
109	soap_k61scaffold3067_Locus_4202_0	4677	5093	-	RefSeq	gi|731361871|ref|XP_010692591.1	PREDICTED: GRIP and coiled-coil domain-containing protein 2 isoform X1	Beta vulgaris subsp. vulgaris
109	soap_k61scaffold3067_Locus_4202_0	959	1432	-	TAIR	AT1G22000.1	FBD, F-box and Leucine Rich Repeat domains containing protein	Arabidopsis thaliana
110	AhT6.2_TR28593|c1_g1_i1	162	1280	+	TAIR	AT4G29830.1	Transducin/WD40 repeat-like superfamily protein	Arabidopsis thaliana
110	AhT6.2_TR28593|c1_g1_i1	2124	4865	-	RefSeq	gi|731320205|ref|XP_010670681.1	PREDICTED: septin and tuftelin-interacting protein 1 homolog 1	Beta vulgaris subsp. vulgaris
111	AhT6.3_TR10335|c7_g2_i17	1593	3191	-	RefSeq	gi|731373622|ref|XP_010666699.1	PREDICTED: SPX and EXS domain-containing protein 1-like isoform X2	Beta vulgaris subsp. vulgaris
111	AhT6.3_TR10335|c7_g2_i17	242	1318	+	TAIR	AT1G62280.1	SLAC1 homologue 1	Arabidopsis thaliana
112	AhT11_Tissues_TR47591|c6_g6_i4	1864	2849	-	RefSeq	gi|356571142|ref|XP_003553739.1	PREDICTED: glucose and ribitol dehydrogenase-like	Glycine max
112	AhT11_Tissues_TR47591|c6_g6_i4	582	1022	+	TAIR	AT4G14220.1	RING-H2 group F1A	Arabidopsis thaliana
113	AhT9_Tissues_TR53379|c5_g2_i1	2300	3274	-	TAIR	AT5G14800.1	pyrroline-5- carboxylate (P5C) reductase	Arabidopsis thaliana
113	AhT9_Tissues_TR53379|c5_g2_i1	314	1966	+	RefSeq	gi|731324449|ref|XP_010672975.1	PREDICTED: lycopene beta cyclase, chloroplastic	Beta vulgaris subsp. vulgaris
113	AhT9_Tissues_TR53379|c5_g2_i1	4472	5218	-	TAIR	AT5G49800.1	Polyketide cyclase/dehydrase and lipid transport superfamily protein	Arabidopsis thaliana
114	AhT10_Tissues_TR67030|c0_g1_i1	117	1628	+	RefSeq	gi|731337055|ref|XP_010679586.1	PREDICTED: molybdate-anion transporter	Beta vulgaris subsp. vulgaris
114	AhT10_Tissues_TR67030|c0_g1_i1	2050	2649	-	TAIR	AT1G20270.1	2-oxoglutarate (2OG) and Fe(II)-dependent oxygenase superfamily protein	Arabidopsis thaliana
115	AhT10_Tissues_TR33343|c2_g4_i1	3941	4168	-	TAIR	AT4G24280.1	chloroplast heat shock protein 70-1	Arabidopsis thaliana
115	AhT10_Tissues_TR33343|c2_g4_i1	451	951	-	RefSeq	gi|565377510|ref|XP_006355221.1	PREDICTED: DDB1- and CUL4-associated factor homolog 1-like isoform X2	Solanum tuberosum
116	soap_k61scaffold1281_Locus_1403_0	1161	1487	-	TAIR	AT2G32910.1	DCD (Development and Cell Death) domain protein	Arabidopsis thaliana
116	soap_k61scaffold1281_Locus_1403_0	2281	2679	-	RefSeq	gi|731348945|ref|XP_010685746.1	PREDICTED: titin-like	Beta vulgaris subsp. vulgaris
117	AhT11_Tissues_TR83972|c0_g1_i1	1	2310	+	RefSeq	gi|731357305|ref|XP_010690134.1	PREDICTED: pentatricopeptide repeat-containing protein At3g49710 isoform X2	Beta vulgaris subsp. vulgaris
117	AhT11_Tissues_TR83972|c0_g1_i1	3190	4308	-	Sprot	sp|Q9LU14|APG2_ARATH	GDSL esterase/lipase APG	Arabidopsis thaliana
118	AhT6.3_TR39214|c6_g2_i10	3516	4379	-	RefSeq	gi|731359834|ref|XP_010691491.1	PREDICTED: L-galactose dehydrogenase	Beta vulgaris subsp. vulgaris
118	AhT6.3_TR39214|c6_g2_i10	423	1499	-	RefSeq	gi|731357921|ref|XP_010690468.1	PREDICTED: aquaporin AQPAe.a-like	Beta vulgaris subsp. vulgaris
119	AhT6.3_TR69327|c0_g1_i10	108	1088	+	RefSeq	gi|731351399|ref|XP_010687018.1	PREDICTED: uncharacterized protein LOC104901169	Beta vulgaris subsp. vulgaris
119	AhT6.3_TR69327|c0_g1_i10	2336	2800	-	TAIR	AT5G12230.1	MED19A; BEST Arabidopsis thaliana protein match is: unknown protein (TAIR:AT5G19480.2); Has 1807 Blast hits to 1807 proteins in 277 species: Archae - 0; Bacteria - 0; Metazoa - 736; Fungi - 347; Plants - 385; Viruses - 0; Other Eukaryotes - 339 (source:	Arabidopsis thaliana
120	AhT6.2_TR55334|c7_g1_i3	3683	5335	-	TAIR	AT1G06820.1	carotenoid isomerase	Arabidopsis thaliana
120	AhT6.2_TR55334|c7_g1_i3	41	2458	+	TAIR	AT3G52310.1	ABC-2 type transporter family protein	Arabidopsis thaliana
121	AhT6.2_TR62870|c0_g1_i1	2702	4540	-	Sprot	sp|Q9FG23|CK5P3_ARATH	CDK5RAP3-like protein	Arabidopsis thaliana
121	AhT6.2_TR62870|c0_g1_i1	302	2572	+	Sprot	sp|Q9FG24|SRF2_ARATH	Protein STRUBBELIG-RECEPTOR FAMILY 2	Arabidopsis thaliana
122	AhT6.3_TR458|c1_g2_i10	2762	4600	-	Sprot	sp|Q9FG23|CK5P3_ARATH	CDK5RAP3-like protein	Arabidopsis thaliana
122	AhT6.3_TR458|c1_g2_i10	308	2638	+	RefSeq	gi|731323921|ref|XP_010672691.1	PREDICTED: protein STRUBBELIG-RECEPTOR FAMILY 2	Beta vulgaris subsp. vulgaris
123	AhT11_Tissues_TR25218|c0_g1_i1	2086	3580	-	TAIR	AT2G32290.1	beta-amylase 6	Arabidopsis thaliana
123	AhT11_Tissues_TR25218|c0_g1_i1	8	1696	+	RefSeq	gi|731354864|ref|XP_010688832.1	PREDICTED: protein TRANSPARENT TESTA 12	Beta vulgaris subsp. vulgaris
124	AhT10_Tissues_TR4297|c1_g1_i8	2195	3706	-	TAIR	AT5G34940.2	glucuronidase 3	Arabidopsis thaliana
124	AhT10_Tissues_TR4297|c1_g1_i8	3	1931	+	RefSeq	gi|731316727|ref|XP_010665528.1	PREDICTED: cysteine--tRNA ligase, cytoplasmic isoform X1	Beta vulgaris subsp. vulgaris
125	AhT6.2_TR25559|c9_g8_i2	229	1950	+	RefSeq	gi|731317806|ref|XP_010669378.1	PREDICTED: cytochrome P450 711A1	Beta vulgaris subsp. vulgaris
125	AhT6.2_TR25559|c9_g8_i2	2296	3744	-	TAIR	AT2G26180.1	IQ-domain 6	Arabidopsis thaliana
126	AhT6.2_TR52491|c0_g1_i1	145	1833	+	RefSeq	gi|702451649|ref|XP_010025751.1	PREDICTED: amino-acid permease BAT1 homolog	Eucalyptus grandis
126	AhT6.2_TR52491|c0_g1_i1	1960	3918	-	Sprot	sp|Q9S745|PAD4_ARATH	Lipase-like PAD4	Arabidopsis thaliana
127	AhT11_Tissues_TR6544|c0_g1_i10	1978	3066	-	TAIR	AT4G32010.1	HSI2-like 1	Arabidopsis thaliana
127	AhT11_Tissues_TR6544|c0_g1_i10	527	1939	-	RefSeq	gi|720041174|ref|XP_010268826.1	PREDICTED: B3 domain-containing protein Os07g0563300-like isoform X2	Nelumbo nucifera
128	AhT7_Tissues_TR48418|c0_g1_i1	18	2687	+	RefSeq	gi|731316343|ref|XP_010695111.1	PREDICTED: uncharacterized protein LOC104907813	Beta vulgaris subsp. vulgaris
128	AhT7_Tissues_TR48418|c0_g1_i1	3361	4377	-	TAIR	AT3G08010.1	RNA binding	Arabidopsis thaliana
129	AhT6.3_TR43367|c0_g2_i1	2282	2887	-	RefSeq	gi|731344271|ref|XP_010683321.1	PREDICTED: formin-like protein 4	Beta vulgaris subsp. vulgaris
129	AhT6.3_TR43367|c0_g2_i1	752	2245	-	TAIR	AT5G54650.2	formin homology5	Arabidopsis thaliana
130	AhT8_Tissues_TR1223|c0_g1_i1	1770	2060	-	RefSeq	gi|731310956|ref|XP_010683337.1	PREDICTED: patellin-3	Beta vulgaris subsp. vulgaris
130	AhT8_Tissues_TR1223|c0_g1_i1	420	1535	-	TAIR	AT1G72150.1	PATELLIN 1	Arabidopsis thaliana
131	AhT6.2_TR4782|c4_g1_i4	2379	2996	-	Sprot	sp|P57758|CTNS_ARATH	Cystinosin homolog	Arabidopsis thaliana
131	AhT6.2_TR4782|c4_g1_i4	761	1375	+	RefSeq	gi|731337313|ref|XP_010679720.1	PREDICTED: MIP18 family protein At1g68310	Beta vulgaris subsp. vulgaris
132	AhT6.2_TR81454|c6_g1_i1	1	1113	-	Sprot	sp|Q9FN26|U79B6_ARATH	UDP-glycosyltransferase 79B6	Arabidopsis thaliana
132	AhT6.2_TR81454|c6_g1_i1	1266	3155	+	RefSeq	gi|731321122|ref|XP_010671179.1	PREDICTED: pentatricopeptide repeat-containing protein At5g42310, mitochondrial-like isoform X1	Beta vulgaris subsp. vulgaris
133	AhT6.2_TR53405|c0_g1_i2	2526	4202	-	RefSeq	gi|731334428|ref|XP_010678219.1	PREDICTED: pentatricopeptide repeat-containing protein At3g61360	Beta vulgaris subsp. vulgaris
133	AhT6.2_TR53405|c0_g1_i2	96	1046	-	TAIR	AT3G42960.1	TAPETUM 1	Arabidopsis thaliana
134	AhT6.2_TR57020|c5_g3_i1	108	2009	+	RefSeq	gi|731329160|ref|XP_010675446.1	PREDICTED: pentatricopeptide repeat-containing protein At5g38730	Beta vulgaris subsp. vulgaris
134	AhT6.2_TR57020|c5_g3_i1	2405	3334	-	TAIR	AT3G02470.4	S-adenosylmethionine decarboxylase	Arabidopsis thaliana
135	AhT11_Tissues_TR69977|c4_g2_i7	1784	2227	-	Sprot	sp|Q94AJ5|PGLR5_ARATH	Probable polygalacturonase At1g80170	Arabidopsis thaliana
135	AhT11_Tissues_TR69977|c4_g2_i7	341	1426	-	Sprot	sp|Q9SFB7|QRT2_ARATH	Polygalacturonase QRT2	Arabidopsis thaliana
136	soap_k53scaffold3464_Locus_5965_0	1554	1835	-	Sprot	sp|Q9FLV4|Y5248_ARATH	G-type lectin S-receptor-like serine/threonine-protein kinase At5g24080	Arabidopsis thaliana
136	soap_k53scaffold3464_Locus_5965_0	610	1134	-	TAIR	AT4G32300.1	S-domain-2 5	Arabidopsis thaliana
137	AhT9_Tissues_TR72996|c0_g1_i2	3432	4053	-	RefSeq	gi|731378711|ref|XP_010668250.1	PREDICTED: uncharacterized protein LOC104885245, partial	Beta vulgaris subsp. vulgaris
137	AhT9_Tissues_TR72996|c0_g1_i2	94	1059	-	TAIR	AT3G51690.1	PIF1 helicase	Arabidopsis thaliana
138	AhT6.2_TR86898|c0_g1_i1	3718	4629	-	TAIR	AT3G55500.1	expansin A16	Arabidopsis thaliana
138	AhT6.2_TR86898|c0_g1_i1	51	2990	+	Sprot	sp|Q8BHB4|WDR3_MOUSE	WD repeat-containing protein 3	Mus musculus
139	AhT6.3_TR51788|c0_g1_i1	180	1151	-	TAIR	AT3G51690.1	PIF1 helicase	Arabidopsis thaliana
139	AhT6.3_TR51788|c0_g1_i1	3470	4535	-	RefSeq	gi|731378711|ref|XP_010668250.1	PREDICTED: uncharacterized protein LOC104885245, partial	Beta vulgaris subsp. vulgaris
140	AhT11_Tissues_TR20248|c0_g1_i1	4032	4880	-	RefSeq	gi|731324312|ref|XP_010672905.1	PREDICTED: uncharacterized protein LOC104889395	Beta vulgaris subsp. vulgaris
140	AhT11_Tissues_TR20248|c0_g1_i1	426	1460	-	TAIR	AT3G54760.1	dentin sialophosphoprotein-related	Arabidopsis thaliana
141	AhT6.2_TR15417|c11_g5_i1	3387	3743	-	RefSeq	gi|731331415|ref|XP_010676651.1	PREDICTED: uncharacterized protein LOC104892420	Beta vulgaris subsp. vulgaris
141	AhT6.2_TR15417|c11_g5_i1	429	1463	-	TAIR	AT3G54760.1	dentin sialophosphoprotein-related	Arabidopsis thaliana
142	AhT8_Tissues_TR26022|c0_g1_i1	14	2380	+	RefSeq	gi|11497577|ref|NP_054984.1	NADH dehydrogenase subunit 5	Spinacia oleracea
142	AhT8_Tissues_TR26022|c0_g1_i1	3089	3763	-	TAIR	AT2G07739.1	Ycf1 protein	Arabidopsis thaliana
143	AhT7_Tissues_TR59112|c1_g3_i1	2082	2637	-	TAIR	AT4G26910.2	Dihydrolipoamide succinyltransferase	Arabidopsis thaliana
143	AhT7_Tissues_TR59112|c1_g3_i1	350	1723	+	RefSeq	gi|731337004|ref|XP_010679558.1	PREDICTED: aminomethyltransferase, mitochondrial	Beta vulgaris subsp. vulgaris
144	soap_k61scaffold4925_Locus_7379_0	1	556	-	TAIR	ATCG00730.1	photosynthetic electron transfer D	Arabidopsis thaliana
144	soap_k61scaffold4925_Locus_7379_0	2111	3333	-	RefSeq	gi|372450166|ref|YP_005090204.1	psbB gene product (chloroplast)	Ricinus communis
144	soap_k61scaffold4925_Locus_7379_0	619	1335	-	TAIR	ATMG00220.1	apocytochrome b	Arabidopsis thaliana
145	AhT6.2_TR60421|c9_g1_i1	1528	2772	-	RefSeq	gi|731316402|ref|XP_010695389.1	PREDICTED: uncharacterized protein LOC104908034	Beta vulgaris subsp. vulgaris
145	AhT6.2_TR60421|c9_g1_i1	91	921	-	Sprot	sp|P50699|TLPH_ARATH	Thaumatin-like protein	Arabidopsis thaliana
146	AhT6.3_TR6549|c0_g1_i6	1186	1638	-	TAIR	AT5G37780.1	calmodulin 1	Arabidopsis thaliana
146	AhT6.3_TR6549|c0_g1_i6	2168	2446	-	RefSeq	gi|645232686|ref|XP_008222982.1	PREDICTED: uncharacterized protein LOC103322819	Prunus mume
147	AhT7_Tissues_TR22056|c0_g2_i7	296	1195	-	TAIR	AT3G51690.1	PIF1 helicase	Arabidopsis thaliana
147	AhT7_Tissues_TR22056|c0_g2_i7	3062	4726	-	RefSeq	gi|731340168|ref|XP_010681245.1	PREDICTED: uncharacterized protein LOC104896226	Beta vulgaris subsp. vulgaris
148	AhT9_Tissues_TR10441|c0_g2_i2	1694	1981	-	TAIR	AT2G07706.1	unknown protein; BEST Arabidopsis thaliana protein match is: unknown protein (TAIR:ATMG00470.1); Has 35333 Blast hits to 34131 proteins in 2444 species: Archae - 798; Bacteria - 22429; Metazoa - 974; Fungi - 991; Plants - 531; Viruses - 0; Other Eukaryot	Arabidopsis thaliana
148	AhT9_Tissues_TR10441|c0_g2_i2	2658	2918	+	RefSeq	gi|358346026|ref|XP_003637074.1	Cell wall-associated hydrolase, partial	Medicago truncatula
148	AhT9_Tissues_TR10441|c0_g2_i2	4693	5055	-	Sprot	sp|Q49KT9|YCF68_EUCGG	Uncharacterized protein ycf68	Eucalyptus globulus subsp. globulus
148	AhT9_Tissues_TR10441|c0_g2_i2	6772	7245	+	RefSeq	gi|357515297|ref|XP_003627937.1	hypothetical protein MTR_8g040260	Medicago truncatula
148	AhT9_Tissues_TR10441|c0_g2_i2	739	1314	+	RefSeq	gi|357436159|ref|XP_003588355.1	Mitochondrial protein, putative	Medicago truncatula
148	AhT9_Tissues_TR10441|c0_g2_i2	7741	8295	-	Sprot	sp|B8K1V7|MHX_ARAHH	Magnesium/proton exchanger	Arabidopsis halleri subsp. halleri
149	soap_k29scaffold3079_Locus_5421_2	1246	1626	-	TAIR	AT5G24850.1	cryptochrome 3	Arabidopsis thaliana
149	soap_k29scaffold3079_Locus_5421_2	1917	2399	-	RefSeq	gi|731312800|ref|XP_010676474.1	PREDICTED: cryptochrome-1 isoform X1	Beta vulgaris subsp. vulgaris
150	oases_k25_Locus_90_Transcript_8/9_Confidence_0.125_Length_1267	854	1081	-	Sprot	sp|P29602|CPC_CUCSA	Cucumber peeling cupredoxin	Cucumis sativus PE=1 SV=3
150	oases_k25_Locus_90_Transcript_8/9_Confidence_0.125_Length_1267	99	644	-	TAIR	AT2G32300.1	uclacyanin 1	Arabidopsis thaliana
151	AhT6.2_TR33015|c0_g1_i1	1164	2147	+	RefSeq	gi|731316363|ref|XP_010695220.1	PREDICTED: protein FRA10AC1	Beta vulgaris subsp. vulgaris
151	AhT6.2_TR33015|c0_g1_i1	375	800	-	TAIR	AT1G07985.1	Expressed protein	Arabidopsis thaliana
152	oases_k33_Locus_8167_Transcript_2/7_Confidence_0.474_Length_1636	1241	1636	-	TAIR	ATMG00370.1	Ycf1 protein	Arabidopsis thaliana
152	oases_k33_Locus_8167_Transcript_2/7_Confidence_0.474_Length_1636	191	1144	+	RefSeq	gi|731354700|ref|XP_010688739.1	PREDICTED: anamorsin homolog	Beta vulgaris subsp. vulgaris
153	AhT6.3_TR63475|c0_g1_i2	144	710	+	TAIR	AT3G24255.1	RNA-directed DNA polymerase (reverse transcriptase)-related family protein	Arabidopsis thaliana
153	AhT6.3_TR63475|c0_g1_i2	1474	1827	-	TAIR	AT3G57300.1	INO80 ortholog	Arabidopsis thaliana
154	AhT6.3_TR70294|c8_g2_i2	1643	1984	-	RefSeq	gi|731333987|ref|XP_010678008.1	PREDICTED: uncharacterized protein LOC104893577	Beta vulgaris subsp. vulgaris
154	AhT6.3_TR70294|c8_g2_i2	289	705	-	TAIR	AT3G60890.1	protein binding	Arabidopsis thaliana
155	AhT6.3_TR60015|c4_g2_i10	444	863	-	TAIR	AT1G61690.1	phosphoinositide binding	Arabidopsis thaliana
155	AhT6.3_TR60015|c4_g2_i10	4543	5013	+	Sprot	sp|P10978|POLX_TOBAC	Retrovirus-related Pol polyprotein from transposon TNT 1-94	Nicotiana tabacum PE=2 SV=1
156	AhT6.2_TR55317|c1_g1_i2	2437	2979	-	TAIR	AT4G23160.1	cysteine-rich RLK (RECEPTOR-like protein kinase) 8	Arabidopsis thaliana
156	AhT6.2_TR55317|c1_g1_i2	3484	3897	-	Sprot	sp|Q9SSM2|MDLL_ARATH	(R)-mandelonitrile lyase-like	Arabidopsis thaliana
156	AhT6.2_TR55317|c1_g1_i2	3935	4408	-	Sprot	sp|P04146|COPIA_DROME	Copia protein	Drosophila melanogaster
156	AhT6.2_TR55317|c1_g1_i2	5098	5751	-	TAIR	AT1G21280.1	CONTAINS InterPro DOMAIN/s: Retrotransposon gag protein (InterPro:IPR005162); Has 707 Blast hits to 705 proteins in 25 species: Archae - 0; Bacteria - 0; Metazoa - 4; Fungi - 0; Plants - 703; Viruses - 0; Other Eukaryotes - 0 (source: NCBI BLink).	Arabidopsis thaliana
157	AhT10_Tissues_TR21826|c1_g1_i3	225	608	-	TAIR	AT3G07950.1	rhomboid protein-related	Arabidopsis thaliana
157	AhT10_Tissues_TR21826|c1_g1_i3	887	2563	-	RefSeq	gi|731361661|ref|XP_010692483.1	PREDICTED: methyltransferase-like protein 13	Beta vulgaris subsp. vulgaris
158	soap_k57scaffold1855_Locus_2416_0	1680	2018	-	TAIR	ATMG00750.1	GAG/POL/ENV polyprotein	Arabidopsis thaliana
158	soap_k57scaffold1855_Locus_2416_0	2158	2658	-	RefSeq	gi|645245910|ref|XP_008229105.1	PREDICTED: uncharacterized protein LOC103328489	Prunus mume
159	AhT6.2_TR62170|c2_g2_i5	2890	3252	-	TAIR	AT2G22570.2	nicotinamidase 1	Arabidopsis thaliana
159	AhT6.2_TR62170|c2_g2_i5	926	1240	+	TAIR	AT2G22560.1	Kinase interacting (KIP1-like) family protein	Arabidopsis thaliana
160	AhT6.2_TR31632|c0_g1_i4	1373	2632	-	Sprot	sp|P04323|POL3_DROME	Retrovirus-related Pol polyprotein from transposon 17.6	Drosophila melanogaster
160	AhT6.2_TR31632|c0_g1_i4	3548	4204	-	RefSeq	gi|731356513|ref|XP_010689714.1	PREDICTED: uncharacterized protein LOC104903387	Beta vulgaris subsp. vulgaris
160	AhT6.2_TR31632|c0_g1_i4	881	1198	-	TAIR	ATMG00750.1	GAG/POL/ENV polyprotein	Arabidopsis thaliana
161	AhT11_Tissues_TR48986|c0_g1_i2	443	778	-	TAIR	AT5G54470.1	B-box type zinc finger family protein	Arabidopsis thaliana
161	AhT11_Tissues_TR48986|c0_g1_i2	56	442	-	TAIR	AT2G24440.1	selenium binding	Arabidopsis thaliana
162	AhT6.2_TR17312|c0_g1_i1	154	1293	+	RefSeq	gi|731357576|ref|XP_010690284.1	PREDICTED: uncharacterized protein LOC104903858 isoform X1	Beta vulgaris subsp. vulgaris
162	AhT6.2_TR17312|c0_g1_i1	2068	2382	-	Sprot	sp|P31168|COR47_ARATH	Dehydrin COR47	Arabidopsis thaliana
163	AhT10_Tissues_TR84440|c0_g1_i2	1	292	-	TAIR	AT3G60010.1	SKP1-like 13	Arabidopsis thaliana
163	AhT10_Tissues_TR84440|c0_g1_i2	2223	2382	-	TAIR	AT5G42190.1	E3 ubiquitin ligase SCF complex subunit SKP1/ASK1 family protein	Arabidopsis thaliana
164	AhT6.2_TR15486|c0_g1_i1	2	673	-	RefSeq	gi|729450357|ref|XP_010523379.1	PREDICTED: uncharacterized protein LOC104801738	Tarenaya hassleriana
164	AhT6.2_TR15486|c0_g1_i1	855	1163	-	Sprot	sp|Q9SYT0|ANXD1_ARATH	Annexin D1	Arabidopsis thaliana
165	oases_k29_Locus_11788_Transcript_2/8_Confidence_0.667_Length_2924	2357	2806	-	Sprot	sp|B7U179|ABAP1_ARATH	ARMADILLO BTB ARABIDOPSIS PROTEIN 1	Arabidopsis thaliana
165	oases_k29_Locus_11788_Transcript_2/8_Confidence_0.667_Length_2924	837	1397	-	TAIR	AT3G06190.1	BTB-POZ and MATH domain 2	Arabidopsis thaliana
166	AhT6.2_TR82730|c2_g1_i1	2653	4773	-	Sprot	sp|B7U179|ABAP1_ARATH	ARMADILLO BTB ARABIDOPSIS PROTEIN 1	Arabidopsis thaliana
166	AhT6.2_TR82730|c2_g1_i1	744	1508	+	TAIR	AT3G63120.1	cyclin p1;1	Arabidopsis thaliana
167	AhT8_Tissues_TR2811|c0_g1_i1	154	429	-	TrEmbl	tr|A0A087HE45|A0A087HE45_ARAAL	Uncharacterized protein	Arabis alpina
167	AhT8_Tissues_TR2811|c0_g1_i1	581	973	+	TrEmbl	tr|S8D4K7|S8D4K7_9LAMI	Uncharacterized protein (Fragment)	Genlisea aurea
168	AhT11_Tissues_TR28867|c2_g2_i1	158	577	-	RefSeq	gi|729440658|ref|XP_010521498.1	PREDICTED: uncharacterized protein LOC104800401	Tarenaya hassleriana
168	AhT11_Tissues_TR28867|c2_g2_i1	1631	1957	-	Sprot	sp|O30010|DHQS_ARCFU	3-dehydroquinate synthase	Archaeoglobus fulgidus (strain ATCC 49558 / VC-16 / DSM 4304 / JCM 9628 / NBRC 100126)
169	trinity_comp36620_c2_seq2	2239	3747	-	RefSeq	gi|731311266|ref|XP_010665756.1	PREDICTED: protein ASPARTIC PROTEASE IN GUARD CELL 2-like	Beta vulgaris subsp. vulgaris
169	trinity_comp36620_c2_seq2	24	1883	+	RefSeq	gi|731331675|ref|XP_010676784.1	PREDICTED: dnaJ protein ERDJ3A	Beta vulgaris subsp. vulgaris
170	soap_k65scaffold8108_Locus_13563_0	148	936	-	Sprot	sp|Q80YF0|MD1L1_CRIGR	Mitotic spindle assembly checkpoint protein MAD1	Cricetulus griseus
170	soap_k65scaffold8108_Locus_13563_0	1874	2236	-	RefSeq	gi|731341909|ref|XP_010682133.1	PREDICTED: mitotic spindle checkpoint protein MAD1 isoform X2	Beta vulgaris subsp. vulgaris
171	soap_k65scaffold1737_Locus_2276_0	1493	1727	-	TAIR	AT1G20550.1	O-fucosyltransferase family protein	Arabidopsis thaliana
171	soap_k65scaffold1737_Locus_2276_0	985	1485	-	Sprot	sp|Q8W486|Y1491_ARATH	Uncharacterized protein At1g04910	Arabidopsis thaliana
172	AhT6.2_TR5981|c0_g2_i1	2118	3314	-	Sprot	sp|Q94F40|GDL9_ARATH	GDSL esterase/lipase At1g28600	Arabidopsis thaliana
172	AhT6.2_TR5981|c0_g2_i1	324	1226	+	RefSeq	gi|731368531|ref|XP_010696196.1	PREDICTED: uncharacterized protein LOC104908743	Beta vulgaris subsp. vulgaris
173	oases_k33_Locus_10170_Transcript_2/5_Confidence_0.545_Length_1000	606	1000	-	Sprot	sp|Q8VY93|GDL66_ARATH	GDSL esterase/lipase At4g26790	Arabidopsis thaliana
173	oases_k33_Locus_10170_Transcript_2/5_Confidence_0.545_Length_1000	71	520	+	RefSeq	gi|731329805|ref|XP_010675789.1	PREDICTED: upstream activation factor subunit UAF30	Beta vulgaris subsp. vulgaris
174	AhT10_Tissues_TR58034|c0_g1_i6	1785	2417	-	Sprot	sp|Q8VZ52|ATG10_ARATH	Ubiquitin-like-conjugating enzyme ATG10	Arabidopsis thaliana
174	AhT10_Tissues_TR58034|c0_g1_i6	208	1284	+	RefSeq	gi|731335949|ref|XP_010678994.1	PREDICTED: uncharacterized protein LOC104894462 isoform X2	Beta vulgaris subsp. vulgaris
175	oases_k45_Locus_204_Transcript_5/10_Confidence_0.371_Length_3589	1	1108	+	Sprot	sp|P20825|POL2_DROME	Retrovirus-related Pol polyprotein from transposon 297	Drosophila melanogaster
175	oases_k45_Locus_204_Transcript_5/10_Confidence_0.371_Length_3589	1509	1973	+	Sprot	sp|Q7LHG5|YI31B_YEAST	Transposon Ty3-I Gag-Pol polyprotein	Saccharomyces cerevisiae (strain ATCC 204508 / S288c)
175	oases_k45_Locus_204_Transcript_5/10_Confidence_0.371_Length_3589	2966	3484	-	TAIR	AT1G75630.1	vacuolar H+-pumping ATPase 16 kDa proteolipid subunit 4	Arabidopsis thaliana
176	AhT6.2_TR35842|c3_g1_i1	1711	2334	-	TAIR	ATMG00480.1	Plant mitochondrial ATPase, F0 complex, subunit 8 protein	Arabidopsis thaliana
176	AhT6.2_TR35842|c3_g1_i1	247	1191	-	RefSeq	gi|346683202|ref|YP_004842134.1	cytochrome c oxidase subunit 3	Beta macrocarpa
177	oases_k29_Locus_3093_Transcript_1/6_Confidence_0.588_Length_3096	2743	2964	-	RefSeq	gi|731335710|ref|XP_010678860.1	PREDICTED: DEAD-box ATP-dependent RNA helicase 20	Beta vulgaris subsp. vulgaris
177	oases_k29_Locus_3093_Transcript_1/6_Confidence_0.588_Length_3096	820	2478	-	Sprot	sp|Q5N7W4|RH30_ORYSJ	DEAD-box ATP-dependent RNA helicase 30	Oryza sativa subsp. japonica
178	AhT6.2_TR21225|c0_g1_i1	124	402	-	TrEmbl	tr|K1XZN8|K1XZN8_MARBU	Pyruvate dehydrogenase dihydrolipoamide acetyltransferase component	Marssonina brunnea f. sp. multigermtubi (strain MB_m1)
178	AhT6.2_TR21225|c0_g1_i1	565	1074	-	TrEmbl	tr|A0A074XA03|A0A074XA03_9PEZI	Uncharacterized protein	Aureobasidium namibiae CBS 147.97
179	soap_k61scaffold9738_Locus_16681_0	1830	2072	-	TAIR	AT5G08020.1	RPA70-kDa subunit B	Arabidopsis thaliana
179	soap_k61scaffold9738_Locus_16681_0	2240	2779	-	RefSeq	gi|225427514|ref|XP_002264009.1	PREDICTED: replication protein A 70 kDa DNA-binding subunit A	Vitis vinifera
180	AhT6.2_TR15428|c0_g1_i1	291	545	-	Sprot	sp|Q9C7F8|AB13B_ARATH	ABC transporter B family member 13	Arabidopsis thaliana
180	AhT6.2_TR15428|c0_g1_i1	619	2337	-	RefSeq	gi|470103140|ref|XP_004288002.1	PREDICTED: UPF0481 protein At3g47200-like	Fragaria vesca subsp. vesca
181	AhT10_Tissues_TR9426|c9_g1_i2	2067	3061	-	RefSeq	gi|731373447|ref|XP_010666650.1	PREDICTED: NADH--cytochrome b5 reductase 1-like	Beta vulgaris subsp. vulgaris
181	AhT10_Tissues_TR9426|c9_g1_i2	863	1861	+	RefSeq	gi|731373451|ref|XP_010666651.1	PREDICTED: putative uncharacterized protein DDB_G0286901	Beta vulgaris subsp. vulgaris
182	AhT10_Tissues_TR9426|c9_g1_i3	1970	2964	-	RefSeq	gi|731373447|ref|XP_010666650.1	PREDICTED: NADH--cytochrome b5 reductase 1-like	Beta vulgaris subsp. vulgaris
182	AhT10_Tissues_TR9426|c9_g1_i3	25	1764	+	RefSeq	gi|731373451|ref|XP_010666651.1	PREDICTED: putative uncharacterized protein DDB_G0286901	Beta vulgaris subsp. vulgaris
183	AhT6.3_TR20841|c1_g1_i1	1600	2349	-	RefSeq	gi|731316335|ref|XP_010695086.1	PREDICTED: cytochrome b5 domain-containing protein RLF	Beta vulgaris subsp. vulgaris
183	AhT6.3_TR20841|c1_g1_i1	563	877	+	RefSeq	gi|731316328|ref|XP_010695068.1	PREDICTED: uncharacterized protein LOC104907775	Beta vulgaris subsp. vulgaris
184	AhT6.3_TR20841|c1_g1_i10	1155	1985	-	RefSeq	gi|731316335|ref|XP_010695086.1	PREDICTED: cytochrome b5 domain-containing protein RLF	Beta vulgaris subsp. vulgaris
184	AhT6.3_TR20841|c1_g1_i10	159	857	+	TAIR	AT2G41800.1	Protein of unknown function, DUF642	Arabidopsis thaliana
185	AhT6.3_TR51758|c0_g1_i1	1	312	+	TAIR	AT1G69190.1	Dihydropterin pyrophosphokinase / Dihydropteroate synthase	Arabidopsis thaliana
185	AhT6.3_TR51758|c0_g1_i1	591	1001	-	RefSeq	gi|731339077|ref|XP_010680659.1	PREDICTED: cytochrome b5 isoform A	Beta vulgaris subsp. vulgaris
186	AhT6.2_TR41872|c0_g1_i1	1613	1810	-	TAIR	AT5G52100.1	Dihydrodipicolinate reductase, bacterial/plant	Arabidopsis thaliana
186	AhT6.2_TR41872|c0_g1_i1	212	544	+	RefSeq	gi|697148148|ref|XP_009628250.1	PREDICTED: uncharacterized protein LOC104118654	Nicotiana tomentosiformis
187	AhT6.2_TR35753|c1_g2_i1	1250	1612	-	RefSeq	gi|731375082|ref|XP_010667140.1	PREDICTED: probable basic-leucine zipper transcription factor R isoform X1	Beta vulgaris subsp. vulgaris
187	AhT6.2_TR35753|c1_g2_i1	731	1105	-	TAIR	AT2G28140.1	Protein of unknown function (DUF1635)	Arabidopsis thaliana
188	AhT10_Tissues_TR66023|c0_g1_i1	1309	2142	-	RefSeq	gi|731343455|ref|XP_010682901.1	PREDICTED: cytochrome b-c1 complex subunit Rieske-4, mitochondrial-like	Beta vulgaris subsp. vulgaris
188	AhT10_Tissues_TR66023|c0_g1_i1	19	975	+	TAIR	AT3G26710.1	cofactor assembly of complex C	Arabidopsis thaliana
189	AhT10_Tissues_TR63270|c2_g1_i2	2169	2720	-	RefSeq	gi|346683135|ref|YP_004842064.1	hypothetical protein BemaM_p016	Beta macrocarpa
189	AhT10_Tissues_TR63270|c2_g1_i2	3139	3543	-	RefSeq	gi|346683117|ref|YP_004842069.1	NADH dehydrogenase subunit 1	Beta macrocarpa
189	AhT10_Tissues_TR63270|c2_g1_i2	78	767	-	TAIR	AT2G07695.1	Cytochrome C oxidase subunit II-like, transmembrane domain	Arabidopsis thaliana
190	AhT6.3_TR72950|c0_g1_i3	1556	1978	+	Sprot	sp|C6SZP8|CSPL5_SOYBN	CASP-like protein 1E2	Glycine max PE=2 SV=1
190	AhT6.3_TR72950|c0_g1_i3	2706	3920	-	TAIR	AT4G15640.1	unknown protein; BEST Arabidopsis thaliana protein match is: unknown protein (TAIR:AT3G21465.1); Has 38 Blast hits to 38 proteins in 14 species: Archae - 0; Bacteria - 0; Metazoa - 0; Fungi - 0; Plants - 38; Viruses - 0; Other Eukaryotes - 0 (source: NCB	Arabidopsis thaliana
191	AhT6.2_TR94429|c0_g1_i1	135	773	+	TAIR	AT4G15620.1	Uncharacterised protein family (UPF0497)	Arabidopsis thaliana
191	AhT6.2_TR94429|c0_g1_i1	1507	2631	-	TAIR	AT4G15640.1	unknown protein; BEST Arabidopsis thaliana protein match is: unknown protein (TAIR:AT3G21465.1); Has 38 Blast hits to 38 proteins in 14 species: Archae - 0; Bacteria - 0; Metazoa - 0; Fungi - 0; Plants - 38; Viruses - 0; Other Eukaryotes - 0 (source: NCB	Arabidopsis thaliana
192	AhT8_Tissues_TR54831|c1_g1_i1	122	2419	-	RefSeq	gi|566156841|ref|XP_006386357.1	hypothetical protein POPTR_0002s08010g	Populus trichocarpa
192	AhT8_Tissues_TR54831|c1_g1_i1	2628	3428	-	TAIR	AT1G67050.1	unknown protein; BEST Arabidopsis thaliana protein match is: unknown protein (TAIR:AT5G38320.1); Has 617 Blast hits to 318 proteins in 80 species: Archae - 0; Bacteria - 16; Metazoa - 141; Fungi - 62; Plants - 128; Viruses - 2; Other Eukaryotes - 268 (so	Arabidopsis thaliana
193	oases_k37_Locus_16317_Transcript_1/2_Confidence_0.800_Length_1142	348	749	-	TAIR	AT5G35695.1	CONTAINS InterPro DOMAIN/s: Putative harbinger transposase-derived nuclease (InterPro:IPR006912); BEST Arabidopsis thaliana protein match is: unknown protein (TAIR:AT5G41980.1); Has 30201 Blast hits to 17322 proteins in 780 species: Archae - 12; Bacteria	Arabidopsis thaliana
193	oases_k37_Locus_16317_Transcript_1/2_Confidence_0.800_Length_1142	820	1137	-	TAIR	AT1G43722.1	unknown protein; BEST Arabidopsis thaliana protein match is: unknown protein (TAIR:AT5G28730.1); Has 924 Blast hits to 912 proteins in 109 species: Archae - 0; Bacteria - 0; Metazoa - 222; Fungi - 31; Plants - 661; Viruses - 0; Other Eukaryotes - 10 (sou	Arabidopsis thaliana
194	AhT6.2_TR67592|c0_g1_i1	469	825	-	TAIR	AT1G56020.1	unknown protein; BEST Arabidopsis thaliana protein match is: unknown protein (TAIR:AT3G12970.1); Has 3011 Blast hits to 958 proteins in 192 species: Archae - 0; Bacteria - 193; Metazoa - 479; Fungi - 286; Plants - 158; Viruses - 8; Other Eukaryotes - 188	Arabidopsis thaliana
194	AhT6.2_TR67592|c0_g1_i1	880	1362	-	TAIR	AT3G12970.1	unknown protein; BEST Arabidopsis thaliana protein match is: unknown protein (TAIR:AT1G56020.1); Has 2408 Blast hits to 418 proteins in 91 species: Archae - 0; Bacteria - 41; Metazoa - 198; Fungi - 63; Plants - 125; Viruses - 13; Other Eukaryotes - 1968	Arabidopsis thaliana
195	soap_k65scaffold4676_Locus_7011_0	1	265	-	TAIR	AT2G30820.1	unknown protein; BEST Arabidopsis thaliana protein match is: unknown protein (TAIR:AT1G06660.1); Has 35333 Blast hits to 34131 proteins in 2444 species: Archae - 798; Bacteria - 22429; Metazoa - 974; Fungi - 991; Plants - 531; Viruses - 0; Other Eukaryot	Arabidopsis thaliana
195	soap_k65scaffold4676_Locus_7011_0	282	524	-	TAIR	AT1G04030.1	unknown protein; BEST Arabidopsis thaliana protein match is: unknown protein (TAIR:AT5G44040.1); Has 1835 Blast hits to 1511 proteins in 238 species: Archae - 7; Bacteria - 164; Metazoa - 377; Fungi - 135; Plants - 187; Viruses - 22; Other Eukaryotes - 9	Arabidopsis thaliana
195	soap_k65scaffold4676_Locus_7011_0	915	1326	-	RefSeq	gi|731328601|ref|XP_010675141.1	PREDICTED: DNA ligase 1-like	Beta vulgaris subsp. vulgaris
196	soap_k53scaffold3214_Locus_5486_0	1379	1831	-	RefSeq	gi|731363459|ref|XP_010693444.1	PREDICTED: probable serine/threonine-protein kinase nek3	Beta vulgaris subsp. vulgaris
196	soap_k53scaffold3214_Locus_5486_0	184	744	-	TAIR	AT5G62170.1	unknown protein; BEST Arabidopsis thaliana protein match is: unknown protein (TAIR:AT5G51850.1); Has 381 Blast hits to 359 proteins in 81 species: Archae - 0; Bacteria - 16; Metazoa - 101; Fungi - 21; Plants - 99; Viruses - 3; Other Eukaryotes - 141 (sou	Arabidopsis thaliana
197	AhT6.2_TR75427|c0_g1_i3	2488	3000	-	TAIR	AT3G51940.1	unknown protein; BEST Arabidopsis thaliana protein match is: unknown protein (TAIR:AT5G03990.1); Has 215 Blast hits to 164 proteins in 38 species: Archae - 0; Bacteria - 35; Metazoa - 16; Fungi - 18; Plants - 121; Viruses - 0; Other Eukaryotes - 25 (sour	Arabidopsis thaliana
197	AhT6.2_TR75427|c0_g1_i3	80	1258	-	Sprot	sp|Q9SR79|PPA16_ARATH	Probable inactive purple acid phosphatase 16	Arabidopsis thaliana
198	AhT6.2_TR55836|c0_g1_i2	1680	2036	-	TAIR	AT4G23885.1	unknown protein; BEST Arabidopsis thaliana protein match is: unknown protein (TAIR:AT5G24165.1); Has 30201 Blast hits to 17322 proteins in 780 species: Archae - 12; Bacteria - 1396; Metazoa - 17338; Fungi - 3422; Plants - 5037; Viruses - 0; Other Eukaryo	Arabidopsis thaliana
198	AhT6.2_TR55836|c0_g1_i2	378	1250	+	RefSeq	gi|731330729|ref|XP_010676290.1	PREDICTED: uncharacterized protein LOC104892149	Beta vulgaris subsp. vulgaris
199	oases_k25_Locus_4582_Transcript_6/13_Confidence_0.472_Length_2683	1927	2544	-	RefSeq	gi|731344481|ref|XP_010683444.1	PREDICTED: mucin-5AC	Beta vulgaris subsp. vulgaris
199	oases_k25_Locus_4582_Transcript_6/13_Confidence_0.472_Length_2683	283	618	-	TAIR	AT3G51540.1	unknown protein; BEST Arabidopsis thaliana protein match is: unknown protein (TAIR:AT3G08670.1); Has 22744 Blast hits to 9965 proteins in 783 species: Archae - 64; Bacteria - 2760; Metazoa - 8515; Fungi - 3864; Plants - 499; Viruses - 702; Other Eukaryot	Arabidopsis thaliana
200	AhT6.2_TR53576|c3_g11_i6	245	574	-	TAIR	AT2G26520.1	unknown protein; BEST Arabidopsis thaliana protein match is: unknown protein (TAIR:AT3G57500.1); Has 51 Blast hits to 51 proteins in 11 species: Archae - 0; Bacteria - 1; Metazoa - 0; Fungi - 0; Plants - 50; Viruses - 0; Other Eukaryotes - 0 (source: NCB	Arabidopsis thaliana
200	AhT6.2_TR53576|c3_g11_i6	976	5080	-	RefSeq	gi|731314166|ref|XP_010684461.1	PREDICTED: CST complex subunit CTC1 isoform X1	Beta vulgaris subsp. vulgaris
201	soap_k37scaffold4095_Locus_33017_0	616	909	-	TAIR	AT3G50910.1	unknown protein; BEST Arabidopsis thaliana protein match is: unknown protein (TAIR:AT5G66480.1); Has 76 Blast hits to 75 proteins in 28 species: Archae - 0; Bacteria - 10; Metazoa - 7; Fungi - 2; Plants - 49; Viruses - 0; Other Eukaryotes - 8 (source: NC	Arabidopsis thaliana
201	soap_k37scaffold4095_Locus_33017_0	68	409	+	Sprot	sp|A3A9H6|ACET1_ORYSJ	Probable ascorbate-specific transmembrane electron transporter 1	Oryza sativa subsp. japonica
202	AhT10_Tissues_TR49749|c14_g4_i4	1516	1896	-	RefSeq	gi|357479879|ref|XP_003610225.1	hypothetical protein MTR_4g129340	Medicago truncatula
202	AhT10_Tissues_TR49749|c14_g4_i4	3608	3970	-	Sprot	sp|Q49KT9|YCF68_EUCGG	Uncharacterized protein ycf68	Eucalyptus globulus subsp. globulus
202	AhT10_Tissues_TR49749|c14_g4_i4	4926	5237	-	RefSeq	gi|357479883|ref|XP_003610227.1	Ycf68	Medicago truncatula
202	AhT10_Tissues_TR49749|c14_g4_i4	5573	5878	-	RefSeq	gi|357436123|ref|XP_003588337.1	Ribosomal protein S10	Medicago truncatula
202	AhT10_Tissues_TR49749|c14_g4_i4	609	896	-	TAIR	AT2G07706.1	unknown protein; BEST Arabidopsis thaliana protein match is: unknown protein (TAIR:ATMG00470.1); Has 35333 Blast hits to 34131 proteins in 2444 species: Archae - 798; Bacteria - 22429; Metazoa - 974; Fungi - 991; Plants - 531; Viruses - 0; Other Eukaryot	Arabidopsis thaliana
203	AhT10_Tissues_TR1572|c0_g1_i1	2019	2336	-	TAIR	AT5G44040.1	unknown protein; BEST Arabidopsis thaliana protein match is: unknown protein (TAIR:AT1G04030.1); Has 1807 Blast hits to 1807 proteins in 277 species: Archae - 0; Bacteria - 0; Metazoa - 736; Fungi - 347; Plants - 385; Viruses - 0; Other Eukaryotes - 339	Arabidopsis thaliana
203	AhT10_Tissues_TR1572|c0_g1_i1	655	1140	+	RefSeq	gi|731320703|ref|XP_010670955.1	PREDICTED: uncharacterized protein LOC104887885	Beta vulgaris subsp. vulgaris
204	AhT6.3_TR8291|c0_g1_i4	1774	2091	-	TAIR	AT5G44040.1	unknown protein; BEST Arabidopsis thaliana protein match is: unknown protein (TAIR:AT1G04030.1); Has 1807 Blast hits to 1807 proteins in 277 species: Archae - 0; Bacteria - 0; Metazoa - 736; Fungi - 347; Plants - 385; Viruses - 0; Other Eukaryotes - 339	Arabidopsis thaliana
204	AhT6.3_TR8291|c0_g1_i4	713	1198	+	RefSeq	gi|731320703|ref|XP_010670955.1	PREDICTED: uncharacterized protein LOC104887885	Beta vulgaris subsp. vulgaris
205	AhT11_Tissues_TR27834|c0_g2_i1	1299	1862	+	TAIR	AT5G14800.1	pyrroline-5- carboxylate (P5C) reductase	Arabidopsis thaliana
205	AhT11_Tissues_TR27834|c0_g2_i1	2196	3848	-	RefSeq	gi|731324449|ref|XP_010672975.1	PREDICTED: lycopene beta cyclase, chloroplastic	Beta vulgaris subsp. vulgaris
206	AhT7_Tissues_TR68673|c4_g1_i10	1193	1546	-	TAIR	AT1G55490.2	chaperonin 60 beta	Arabidopsis thaliana
206	AhT7_Tissues_TR68673|c4_g1_i10	211	492	-	RefSeq	gi|672137440|ref|XP_008792448.1	PREDICTED: uncharacterized protein LOC103709052	Phoenix dactylifera
207	soap_k61scaffold8058_Locus_13204_0	1037	1699	-	TAIR	AT5G53440.1	unknown protein; FUNCTIONS IN: molecular_function unknown; INVOLVED IN: biological_process unknown; LOCATED IN: cytosol; EXPRESSED IN: 25 plant structures; EXPRESSED DURING: 15 growth stages; Has 1807 Blast hits to 1807 proteins in 277 species: Archae -	Arabidopsis thaliana
207	soap_k61scaffold8058_Locus_13204_0	2595	2954	-	RefSeq	gi|596047608|ref|XP_007220299.1	hypothetical protein PRUPE_ppa000368mg	Prunus persica
207	soap_k61scaffold8058_Locus_13204_0	3194	3609	-	RefSeq	gi|731321648|ref|XP_010671466.1	PREDICTED: filaggrin	Beta vulgaris subsp. vulgaris
208	AhT6.3_TR76226|c1_g1_i2	166	1413	+	TAIR	AT2G45440.1	dihydrodipicolinate synthase	Arabidopsis thaliana
208	AhT6.3_TR76226|c1_g1_i2	1880	4642	-	RefSeq	gi|731321888|ref|XP_010671590.1	PREDICTED: alpha-glucosidase	Beta vulgaris subsp. vulgaris
209	AhT10_Tissues_TR79308|c0_g2_i2	37	2292	+	RefSeq	gi|731343327|ref|XP_010682840.1	PREDICTED: ATP-dependent RNA helicase dhx8	Beta vulgaris subsp. vulgaris
209	AhT10_Tissues_TR79308|c0_g2_i2	3975	6440	-	RefSeq	gi|731343321|ref|XP_010682837.1	PREDICTED: ankyrin-3-like	Beta vulgaris subsp. vulgaris
210	AhT6.2_TR55317|c1_g5_i5	2597	3109	-	Sprot	sp|P31839|NU1M_OENBE	NADH-ubiquinone oxidoreductase chain 1	Oenothera berteroana
210	AhT6.2_TR55317|c1_g5_i5	3299	3778	-	Sprot	sp|P23209|RT13_DAUCA	Ribosomal protein S13, mitochondrial	Daucus carota
210	AhT6.2_TR55317|c1_g5_i5	8	2122	-	RefSeq	gi|346683139|ref|YP_004842070.1	maturase-related protein	Beta macrocarpa
211	AhT10_Tissues_TR37648|c0_g1_i3	1331	3211	-	RefSeq	gi|731345527|ref|XP_010683965.1	PREDICTED: cactin	Beta vulgaris subsp. vulgaris
211	AhT10_Tissues_TR37648|c0_g1_i3	750	971	+	TAIR	AT3G10060.1	FKBP-like peptidyl-prolyl cis-trans isomerase family protein	Arabidopsis thaliana
212	AhT6.2_TR52398|c0_g1_i1	1289	3169	-	RefSeq	gi|731345527|ref|XP_010683965.1	PREDICTED: cactin	Beta vulgaris subsp. vulgaris
212	AhT6.2_TR52398|c0_g1_i1	252	929	+	Sprot	sp|Q9SR70|FK164_ARATH	Peptidyl-prolyl cis-trans isomerase FKBP16-4, chloroplastic	Arabidopsis thaliana
213	oases_k25_Locus_13757_Transcript_4/6_Confidence_0.571_Length_2673	1760	2362	-	RefSeq	gi|731344025|ref|XP_010683190.1	PREDICTED: interaptin-like	Beta vulgaris subsp. vulgaris
213	oases_k25_Locus_13757_Transcript_4/6_Confidence_0.571_Length_2673	299	1564	-	TAIR	AT1G69610.1	Protein of unknown function (DUF1666)	Arabidopsis thaliana
214	oases_k41_Locus_11382_Transcript_1/1_Confidence_1.000_Length_3361	1925	2998	-	RefSeq	gi|731350574|ref|XP_010686572.1	PREDICTED: formin-A-like	Beta vulgaris subsp. vulgaris
214	oases_k41_Locus_11382_Transcript_1/1_Confidence_1.000_Length_3361	347	1357	-	RefSeq	gi|731350576|ref|XP_010686573.1	PREDICTED: uncharacterized protein At4g04980-like isoform X1	Beta vulgaris subsp. vulgaris
215	oases_k25_Locus_13757_Transcript_5/6_Confidence_0.524_Length_2901	1820	2590	-	RefSeq	gi|731344025|ref|XP_010683190.1	PREDICTED: interaptin-like	Beta vulgaris subsp. vulgaris
215	oases_k25_Locus_13757_Transcript_5/6_Confidence_0.524_Length_2901	299	1573	-	TAIR	AT1G69610.1	Protein of unknown function (DUF1666)	Arabidopsis thaliana
216	oases_k25_Locus_11577_Transcript_8/13_Confidence_0.458_Length_2144	231	731	-	Sprot	sp|P37707|B2_DAUCA	B2 protein	Daucus carota PE=2 SV=1
216	oases_k25_Locus_11577_Transcript_8/13_Confidence_0.458_Length_2144	773	1984	-	RefSeq	gi|731348945|ref|XP_010685746.1	PREDICTED: titin-like	Beta vulgaris subsp. vulgaris
217	oases_k29_Locus_2214_Transcript_16/25_Confidence_0.489_Length_5022	1503	3191	+	TAIR	AT1G51800.1	Leucine-rich repeat protein kinase family protein	Arabidopsis thaliana
217	oases_k29_Locus_2214_Transcript_16/25_Confidence_0.489_Length_5022	3347	4954	-	RefSeq	gi|731357283|ref|XP_010690123.1	PREDICTED: patellin-4	Beta vulgaris subsp. vulgaris
218	AhT6.3_TR56171|c2_g9_i3	222	695	-	TAIR	AT4G30996.1	Protein of unknown function (DUF1068)	Arabidopsis thaliana
218	AhT6.3_TR56171|c2_g9_i3	2949	4277	-	RefSeq	gi|346683265|ref|YP_004842197.1	apocytochrome b	Beta macrocarpa
218	AhT6.3_TR56171|c2_g9_i3	5133	5840	-	TAIR	ATMG00210.1	ribosomal protein L5	Arabidopsis thaliana
219	AhT6.2_TR18564|c10_g3_i1	1277	1849	-	RefSeq	gi|731330262|ref|XP_010676035.1	PREDICTED: ankyrin-3-like	Beta vulgaris subsp. vulgaris
219	AhT6.2_TR18564|c10_g3_i1	251	787	-	RefSeq	gi|731339507|ref|XP_010680897.1	PREDICTED: ankyrin repeat-containing protein At5g02620-like	Beta vulgaris subsp. vulgaris
220	AhT11_Tissues_TR27407|c8_g1_i8	471	710	-	RefSeq	gi|731351786|ref|XP_010687209.1	PREDICTED: mucin-5AC-like	Beta vulgaris subsp. vulgaris
220	AhT11_Tissues_TR27407|c8_g1_i8	6	398	-	RefSeq	gi|670426397|ref|XP_008653847.1	PREDICTED: uncharacterized protein LOC103633977	Zea mays
221	AhT10_Tissues_TR63178|c8_g6_i4	135	1754	+	RefSeq	gi|731341025|ref|XP_010681706.1	PREDICTED: protein IQ-DOMAIN 1-like	Beta vulgaris subsp. vulgaris
221	AhT10_Tissues_TR63178|c8_g6_i4	1898	3097	-	RefSeq	gi|731377329|ref|XP_010667839.1	PREDICTED: probable beta-1,4-xylosyltransferase IRX9	Beta vulgaris subsp. vulgaris
222	AhT10_Tissues_TR63185|c5_g1_i1	1040	1783	-	RefSeq	gi|323435162|ref|YP_004222380.1	hypothetical protein BevumaM_p147	Beta vulgaris subsp. maritima
222	AhT10_Tissues_TR63185|c5_g1_i1	389	892	-	TAIR	AT2G07751.1	NADH:ubiquinone/plastoquinone oxidoreductase, chain 3 protein	Arabidopsis thaliana
223	AhT6.2_TR76017|c0_g1_i2	127	813	+	RefSeq	gi|731344085|ref|XP_010683223.1	PREDICTED: 40S ribosomal protein S9-2	Beta vulgaris subsp. vulgaris
223	AhT6.2_TR76017|c0_g1_i2	1568	1951	-	TAIR	AT1G26945.1	basic helix-loop-helix (bHLH) DNA-binding superfamily protein	Arabidopsis thaliana
224	AhT10_Tissues_TR66020|c0_g1_i1	146	1024	+	RefSeq	gi|731328493|ref|XP_010675082.1	PREDICTED: 40S ribosomal protein S3a	Beta vulgaris subsp. vulgaris
224	AhT10_Tissues_TR66020|c0_g1_i1	1659	1988	-	TAIR	AT4G00480.1	basic helix-loop-helix (bHLH) DNA-binding superfamily protein	Arabidopsis thaliana
225	oases_k33_Locus_1218_Transcript_1/2_Confidence_0.857_Length_1114	171	491	-	Sprot	sp|Q10HD0|CB23_ORYSJ	Chlorophyll a-b binding protein, chloroplastic	Oryza sativa subsp. japonica
225	oases_k33_Locus_1218_Transcript_1/2_Confidence_0.857_Length_1114	597	1106	-	Sprot	sp|Q9XF89|CB5_ARATH	Chlorophyll a-b binding protein CP26, chloroplastic	Arabidopsis thaliana
226	AhT10_Tissues_TR64684|c0_g1_i1	1655	3118	+	RefSeq	gi|731342011|ref|XP_010682183.1	PREDICTED: choline monooxygenase, chloroplastic	Beta vulgaris subsp. vulgaris
226	AhT10_Tissues_TR64684|c0_g1_i1	464	1624	-	TAIR	AT1G32740.1	SBP (S-ribonuclease binding protein) family protein	Arabidopsis thaliana
227	AhT6.2_TR71339|c0_g2_i1	1	538	-	TAIR	AT2G20830.1	transferases;folic acid binding	Arabidopsis thaliana
227	AhT6.2_TR71339|c0_g2_i1	851	1468	-	RefSeq	gi|731363716|ref|XP_010693579.1	PREDICTED: oral cancer-overexpressed protein 1 homolog	Beta vulgaris subsp. vulgaris
228	soap_k25scaffold86_Locus_117_3	1275	1619	-	TAIR	AT1G55915.1	zinc ion binding	Arabidopsis thaliana
228	soap_k25scaffold86_Locus_117_3	136	540	+	RefSeq	gi|567921112|ref|XP_006452562.1	hypothetical protein CICLE_v10009615mg	Citrus clementina
229	soap_k61scaffold5751_Locus_8878_0	4038	4412	-	Sprot	sp|Q04779|RCO1_YEAST	Transcriptional regulatory protein RCO1	Saccharomyces cerevisiae (strain ATCC 204508 / S288c)
229	soap_k61scaffold5751_Locus_8878_0	5127	5435	-	TAIR	AT5G35210.1	metalloendopeptidases;zinc ion binding;DNA binding	Arabidopsis thaliana
230	soap_k65scaffold2209_Locus_2986_0	1	285	-	Sprot	sp|O94248|MDN1_SCHPO	Midasin	Schizosaccharomyces pombe (strain 972 / ATCC 24843)
230	soap_k65scaffold2209_Locus_2986_0	416	730	-	TAIR	AT1G67120.1	ATPases;nucleotide binding;ATP binding;nucleoside-triphosphatases;transcription factor binding	Arabidopsis thaliana
230	soap_k65scaffold2209_Locus_2986_0	735	952	-	RefSeq	gi|731348138|ref|XP_010685342.1	PREDICTED: midasin isoform X1	Beta vulgaris subsp. vulgaris
231	soap_k53scaffold4995_Locus_9075_0	189	509	-	RefSeq	gi|731311180|ref|XP_010693269.1	PREDICTED: uncharacterized protein LOC104906209	Beta vulgaris subsp. vulgaris
231	soap_k53scaffold4995_Locus_9075_0	604	1041	-	TAIR	AT5G36228.1	nucleic acid binding;zinc ion binding	Arabidopsis thaliana
232	AhT9_Tissues_TR71107|c0_g1_i4	2078	2311	-	RefSeq	gi|731342418|ref|XP_010682387.1	PREDICTED: peroxisome biogenesis factor 10-like	Beta vulgaris subsp. vulgaris
232	AhT9_Tissues_TR71107|c0_g1_i4	462	1370	-	TAIR	AT1G13195.1	RING/U-box superfamily protein	Arabidopsis thaliana
233	AhT11_Tissues_TR2469|c1_g4_i1	64	624	-	TAIR	AT3G48200.1	unknown protein; FUNCTIONS IN: molecular_function unknown; INVOLVED IN: biological_process unknown; LOCATED IN: endomembrane system; EXPRESSED IN: 21 plant structures; EXPRESSED DURING: 13 growth stages; Has 210 Blast hits to 148 proteins in 42 species:	Arabidopsis thaliana
233	AhT11_Tissues_TR2469|c1_g4_i1	942	2135	-	RefSeq	gi|731335584|ref|XP_010678801.1	PREDICTED: diphthamide biosynthesis protein 7 homolog	Beta vulgaris subsp. vulgaris
234	AhT6.3_TR32147|c8_g4_i5	1793	2482	-	RefSeq	gi|731371213|ref|XP_010665973.1	PREDICTED: seed biotin-containing protein SBP65	Beta vulgaris subsp. vulgaris
234	AhT6.3_TR32147|c8_g4_i5	830	1579	-	RefSeq	gi|731377585|ref|XP_010667914.1	PREDICTED: uncharacterized protein LOC104884910	Beta vulgaris subsp. vulgaris
235	AhT11_Tissues_TR27781|c0_g1_i10	2044	2517	-	Sprot	sp|Q9FG35|TBR_ARATH	Protein trichome birefringence	Arabidopsis thaliana
235	AhT11_Tissues_TR27781|c0_g1_i10	2593	2823	-	Sprot	sp|Q9FFZ4|TBL9_ARATH	Protein trichome birefringence-like 9	Arabidopsis thaliana
235	AhT11_Tissues_TR27781|c0_g1_i10	391	909	+	RefSeq	gi|731355387|ref|XP_010689115.1	PREDICTED: uncharacterized protein LOC104902883	Beta vulgaris subsp. vulgaris
236	AhT6.3_TR7736|c0_g2_i1	31	585	-	TAIR	AT2G31110.1	Plant protein of unknown function (DUF828)	Arabidopsis thaliana
236	AhT6.3_TR7736|c0_g2_i1	874	1443	-	Sprot	sp|Q67XC4|TBL40_ARATH	Protein trichome birefringence-like 40	Arabidopsis thaliana
237	AhT6.2_TR33990|c0_g1_i1	300	3080	+	RefSeq	gi|731344883|ref|XP_010683642.1	PREDICTED: uncharacterized protein LOC104898288 isoform X1	Beta vulgaris subsp. vulgaris
237	AhT6.2_TR33990|c0_g1_i1	3451	3762	-	Sprot	sp|Q9CAX1|TBL8_ARATH	Protein trichome birefringence-like 8	Arabidopsis thaliana
238	AhT7_Tissues_TR60517|c2_g4_i1	566	916	-	RefSeq	gi|731371232|ref|XP_010665978.1	PREDICTED: protein trichome birefringence-like 36	Beta vulgaris subsp. vulgaris
238	AhT7_Tissues_TR60517|c2_g4_i1	62	379	-	Sprot	sp|Q6DR10|TBL43_ARATH	Protein trichome birefringence-like 43	Arabidopsis thaliana
239	AhT7_Tissues_TR15734|c0_g1_i1	214	618	-	RefSeq	gi|353531364|ref|YP_004927753.1	orf115c (mitochondrion)	Brassica juncea
239	AhT7_Tissues_TR15734|c0_g1_i1	821	1081	-	RefSeq	gi|297611272|ref|NP_001065797.2	Os11g0157000	Oryza sativa Japonica Group
240	AhT6.3_TR26131|c0_g1_i10	1738	2946	-	RefSeq	gi|731332887|ref|XP_010677446.1	PREDICTED: protein BREVIS RADIX isoform X1	Beta vulgaris subsp. vulgaris
240	AhT6.3_TR26131|c0_g1_i10	224	1240	+	Sprot	sp|Q9LYG9|MSL10_ARATH	Mechanosensitive ion channel protein 10	Arabidopsis thaliana
241	AhT8_Tissues_TR36599|c1_g2_i4	1743	2882	+	RefSeq	gi|731338938|ref|XP_010680583.1	PREDICTED: trafficking protein particle complex subunit 12	Beta vulgaris subsp. vulgaris
241	AhT8_Tissues_TR36599|c1_g2_i4	712	1278	-	TAIR	AT5G11260.1	Basic-leucine zipper (bZIP) transcription factor family protein	Arabidopsis thaliana
242	AhT6.2_TR50983|c0_g1_i1	139	2502	-	TAIR	AT1G51570.1	Calcium-dependent lipid-binding (CaLB domain) plant phosphoribosyltransferase family protein	Arabidopsis thaliana
242	AhT6.2_TR50983|c0_g1_i1	2746	3294	-	RefSeq	gi|731353752|ref|XP_010688221.1	PREDICTED: uncharacterized protein LOC104902220	Beta vulgaris subsp. vulgaris
243	AhT6.2_TR76062|c0_g1_i1	1	652	+	Sprot	sp|A0A393|TI214_COFAR	Protein TIC 214	Coffea arabica
243	AhT6.2_TR76062|c0_g1_i1	1875	2480	-	TAIR	AT3G16510.1	Calcium-dependent lipid-binding (CaLB domain) family protein	Arabidopsis thaliana
244	soap_k65scaffold5822_Locus_9037_0	2043	3266	-	RefSeq	gi|731339913|ref|XP_010681111.1	PREDICTED: kinesin-like calmodulin-binding protein	Beta vulgaris subsp. vulgaris
244	soap_k65scaffold5822_Locus_9037_0	340	1617	-	Sprot	sp|O81635|ATK4_ARATH	Kinesin-4	Arabidopsis thaliana
245	AhT6.2_TR11294|c4_g2_i9	1731	2060	-	RefSeq	gi|731365155|ref|XP_010694372.1	PREDICTED: mediator of RNA polymerase II transcription subunit 11	Beta vulgaris subsp. vulgaris
245	AhT6.2_TR11294|c4_g2_i9	2213	2626	-	RefSeq	gi|731360474|ref|XP_010691843.1	PREDICTED: methylcrotonoyl-CoA carboxylase beta chain, mitochondrial	Beta vulgaris subsp. vulgaris
246	oases_k25_Locus_179_Transcript_109/112_Confidence_0.037_Length_1196	31	228	-	Sprot	sp|Q9XGX4|RBS3_AMAHP	Ribulose bisphosphate carboxylase small chain 3, chloroplastic	Amaranthus hypochondriacus
246	oases_k25_Locus_179_Transcript_109/112_Confidence_0.037_Length_1196	674	1036	+	RefSeq	gi|255581641|ref|XP_002531624.1	Ribulose bisphosphate carboxylase small chain, chloroplast precursor, putative	Ricinus communis
247	AhT9_Tissues_TR73659|c0_g1_i3	1763	2655	-	TAIR	AT1G20925.1	Auxin efflux carrier family protein	Arabidopsis thaliana
247	AhT9_Tissues_TR73659|c0_g1_i3	368	1555	+	RefSeq	gi|702482873|ref|XP_010033619.1	PREDICTED: diacylglycerol O-acyltransferase 2-like	Eucalyptus grandis
248	AhT6.3_TR27708|c0_g2_i2	1869	2783	+	RefSeq	gi|731352365|ref|XP_010687510.1	PREDICTED: uncharacterized protein LOC104901618	Beta vulgaris subsp. vulgaris
248	AhT6.3_TR27708|c0_g2_i2	445	852	-	Sprot	sp|Q03829|YM39_YEAST	Uncharacterized mitochondrial carrier YMR166C	Saccharomyces cerevisiae (strain ATCC 204508 / S288c)
248	AhT6.3_TR27708|c0_g2_i2	5074	5267	-	Sprot	sp|F4HT41|SAMC2_ARATH	Probable S-adenosylmethionine carrier 2, chloroplastic	Arabidopsis thaliana
249	AhT7_Tissues_TR1467|c0_g1_i1	1	389	-	RefSeq	gi|731368916|ref|XP_010696391.1	PREDICTED: oleoyl-acyl carrier protein thioesterase 1, chloroplastic	Beta vulgaris subsp. vulgaris
249	AhT7_Tissues_TR1467|c0_g1_i1	475	756	-	RefSeq	gi|731365622|ref|XP_010694624.1	PREDICTED: kinesin-1-like protein PSS1	Beta vulgaris subsp. vulgaris
250	AhT6.2_TR14376|c0_g3_i1	138	1292	+	RefSeq	gi|731352269|ref|XP_010687456.1	PREDICTED: mitochondrial substrate carrier family protein P isoform X1	Beta vulgaris subsp. vulgaris
250	AhT6.2_TR14376|c0_g3_i1	1997	2965	-	TAIR	AT3G54420.1	homolog of carrot EP3-3 chitinase	Arabidopsis thaliana
251	AhT10_Tissues_TR49703|c0_g1_i4	2450	4117	-	RefSeq	gi|731354742|ref|XP_010688762.1	PREDICTED: organic cation/carnitine transporter 2-like isoform X1	Beta vulgaris subsp. vulgaris
251	AhT10_Tissues_TR49703|c0_g1_i4	686	2026	-	Sprot	sp|Q5PNS9|P2C64_ARATH	Probable protein phosphatase 2C 64	Arabidopsis thaliana
252	AhT6.2_TR51600|c0_g1_i1	3866	4234	-	Sprot	sp|Q8CGZ0|CHERP_MOUSE	Calcium homeostasis endoplasmic reticulum protein	Mus musculus
252	AhT6.2_TR51600|c0_g1_i1	4529	5017	-	RefSeq	gi|731366759|ref|XP_010695244.1	PREDICTED: uncharacterized protein LOC104907915 isoform X1	Beta vulgaris subsp. vulgaris
252	AhT6.2_TR51600|c0_g1_i1	635	1018	-	Sprot	sp|Q75K81|C3H36_ORYSJ	Zinc finger CCCH domain-containing protein 36	Oryza sativa subsp. japonica
253	AhT6.3_TR1853|c5_g10_i10	1834	2949	+	RefSeq	gi|731315336|ref|XP_010690932.1	PREDICTED: E3 ubiquitin-protein ligase SDIR1 isoform X1	Beta vulgaris subsp. vulgaris
253	AhT6.3_TR1853|c5_g10_i10	706	1005	-	Sprot	sp|Q9CX48|ZCH10_MOUSE	Zinc finger CCHC domain-containing protein 10	Mus musculus
254	AhT6.2_TR119877|c0_g1_i1	1	497	-	RefSeq	gi|731358235|ref|XP_010690625.1	PREDICTED: uncharacterized protein LOC104904131	Beta vulgaris subsp. vulgaris
254	AhT6.2_TR119877|c0_g1_i1	663	962	-	TAIR	AT2G07760.1	Zinc knuckle (CCHC-type) family protein	Arabidopsis thaliana
255	AhT6.3_TR78654|c0_g1_i2	2022	3377	-	RefSeq	gi|731331362|ref|XP_010676623.1	PREDICTED: guard cell S-type anion channel SLAC1	Beta vulgaris subsp. vulgaris
255	AhT6.3_TR78654|c0_g1_i2	40	1629	+	RefSeq	gi|731332060|ref|XP_010676991.1	PREDICTED: protein TPX2	Beta vulgaris subsp. vulgaris
256	soap_k53scaffold1891_Locus_2938_0	233	1903	-	RefSeq	gi|568244719|ref|YP_008963465.1	ATP synthase CF1 alpha subunit (chloroplast)	Penthorum chinense
256	soap_k53scaffold1891_Locus_2938_0	3831	4721	-	TAIR	ATCG00150.1	ATPase, F0 complex, subunit A protein	Arabidopsis thaliana
256	soap_k53scaffold1891_Locus_2938_0	4787	5611	-	TAIR	ATCG00160.1	ribosomal protein S2	Arabidopsis thaliana
257	AhT6.3_TR60294|c3_g6_i4	1010	1591	-	Sprot	sp|P31839|NU1M_OENBE	NADH-ubiquinone oxidoreductase chain 1	Oenothera berteroana
257	AhT6.3_TR60294|c3_g6_i4	303	782	+	RefSeq	gi|731368042|ref|XP_010695931.1	PREDICTED: uncharacterized protein LOC104908514, partial	Beta vulgaris subsp. vulgaris
258	soap_k53scaffold2126_Locus_3373_0	1157	1465	-	TAIR	ATCG01080.1	NADH:ubiquinone/plastoquinone oxidoreductase, chain 6	Arabidopsis thaliana
258	soap_k53scaffold2126_Locus_3373_0	1	387	-	RefSeq	gi|544163665|ref|YP_008563140.1	photosystem I subunit VII (chloroplast)	Solanum lycopersicum
258	soap_k53scaffold2126_Locus_3373_0	602	1012	-	TAIR	ATCG01070.1	NADH-ubiquinone/plastoquinone oxidoreductase chain 4L	Arabidopsis thaliana
259	AhT9_Tissues_TR74785|c7_g1_i1	1	391	-	RefSeq	gi|544163665|ref|YP_008563140.1	photosystem I subunit VII (chloroplast)	Solanum lycopersicum
259	AhT9_Tissues_TR74785|c7_g1_i1	590	1042	-	TAIR	ATCG01070.1	NADH-ubiquinone/plastoquinone oxidoreductase chain 4L	Arabidopsis thaliana
260	AhT6.3_TR60223|c2_g1_i1	129	554	-	TAIR	AT1G23220.1	Dynein light chain type 1 family protein	Arabidopsis thaliana
260	AhT6.3_TR60223|c2_g1_i1	780	1073	-	RefSeq	gi|731353379|ref|XP_010688035.1	PREDICTED: uncharacterized protein LOC104902069	Beta vulgaris subsp. vulgaris
261	soap_k57scaffold3479_Locus_5317_0	1	534	-	TAIR	AT1G63300.1	Myosin heavy chain-related protein	Arabidopsis thaliana
261	soap_k57scaffold3479_Locus_5317_0	890	1098	-	RefSeq	gi|720079405|ref|XP_010241653.1	PREDICTED: myosin heavy chain, skeletal muscle-like	Nelumbo nucifera
262	AhT6.3_TR22816|c0_g2_i10	2187	4139	-	TAIR	AT5G33280.1	Voltage-gated chloride channel family protein	Arabidopsis thaliana
262	AhT6.3_TR22816|c0_g2_i10	284	1759	+	TAIR	AT3G27180.1	S-adenosyl-L-methionine-dependent methyltransferases superfamily protein	Arabidopsis thaliana
263	oases_k41_Locus_325_Transcript_13/14_Confidence_0.447_Length_4706	287	1810	-	RefSeq	gi|731313843|ref|XP_010682650.1	PREDICTED: uncharacterized protein LOC104897464	Beta vulgaris subsp. vulgaris
263	oases_k41_Locus_325_Transcript_13/14_Confidence_0.447_Length_4706	3427	3696	-	Sprot	sp|Q9LH74|MSL5_ARATH	Mechanosensitive ion channel protein 5	Arabidopsis thaliana
264	soap_k61scaffold6225_Locus_9781_0	1	433	-	Sprot	sp|O94751|BUB1_SCHPO	Checkpoint serine/threonine-protein kinase bub1	Schizosaccharomyces pombe (strain 972 / ATCC 24843)
264	soap_k61scaffold6225_Locus_9781_0	739	1044	-	RefSeq	gi|731355277|ref|XP_010689054.1	PREDICTED: mitotic checkpoint serine/threonine-protein kinase BUB1	Beta vulgaris subsp. vulgaris
265	AhT6.2_TR62138|c1_g2_i2	1166	1549	-	RefSeq	gi|159463362|ref|XP_001689911.1	predicted protein	Chlamydomonas reinhardtii
265	AhT6.2_TR62138|c1_g2_i2	494	1012	-	Sprot	sp|Q96KM6|Z512B_HUMAN	Zinc finger protein 512B	Homo sapiens
266	oases_k25_Locus_1306_Transcript_1/4_Confidence_0.700_Length_4239	3779	4165	-	RefSeq	gi|731358747|ref|XP_010690914.1	PREDICTED: translocase of chloroplast 159, chloroplastic	Beta vulgaris subsp. vulgaris
266	oases_k25_Locus_1306_Transcript_1/4_Confidence_0.700_Length_4239	577	2478	-	Sprot	sp|Q9LUS2|TC120_ARATH	Translocase of chloroplast 120, chloroplastic	Arabidopsis thaliana
267	AhT11_Tissues_TR19792|c5_g2_i1	2137	2460	+	RefSeq	gi|731352413|ref|XP_010687536.1	PREDICTED: auxin response factor 7 isoform X1	Beta vulgaris subsp. vulgaris
267	AhT11_Tissues_TR19792|c5_g2_i1	3392	5026	-	RefSeq	gi|731367099|ref|XP_010695425.1	PREDICTED: hexokinase-2, chloroplastic	Beta vulgaris subsp. vulgaris
267	AhT11_Tissues_TR19792|c5_g2_i1	508	2076	+	TAIR	AT1G19220.1	auxin response factor 19	Arabidopsis thaliana
268	AhT6.2_TR24800|c0_g1_i1	1770	2366	-	Sprot	sp|Q9LYU8|AK1_ARATH	Aspartokinase 1, chloroplastic	Arabidopsis thaliana
268	AhT6.2_TR24800|c0_g1_i1	3602	6223	-	RefSeq	gi|731359203|ref|XP_010691159.1	PREDICTED: pentatricopeptide repeat-containing protein At1g52620	Beta vulgaris subsp. vulgaris
269	AhT10_Tissues_TR19712|c0_g1_i4	200	1294	+	RefSeq	gi|731330123|ref|XP_010675957.1	PREDICTED: transmembrane protein 41 homolog	Beta vulgaris subsp. vulgaris
269	AhT10_Tissues_TR19712|c0_g1_i4	2609	3040	-	RefSeq	gi|731342051|ref|XP_010682203.1	PREDICTED: pheophytinase, chloroplastic	Beta vulgaris subsp. vulgaris
270	AhT10_Tissues_TR19712|c0_g1_i3	2031	3092	-	RefSeq	gi|731342051|ref|XP_010682203.1	PREDICTED: pheophytinase, chloroplastic	Beta vulgaris subsp. vulgaris
270	AhT10_Tissues_TR19712|c0_g1_i3	766	1302	+	TAIR	AT1G12450.1	SNARE associated Golgi protein family	Arabidopsis thaliana
271	soap_k61scaffold11165_Locus_21717_0	1333	2145	-	RefSeq	gi|731350070|ref|XP_010686319.1	PREDICTED: protein CHUP1, chloroplastic	Beta vulgaris subsp. vulgaris
271	soap_k61scaffold11165_Locus_21717_0	243	1175	-	Sprot	sp|Q9LI74|CHUP1_ARATH	Protein CHUP1, chloroplastic	Arabidopsis thaliana
272	soap_k65scaffold4561_Locus_6813_0	1418	2152	-	RefSeq	gi|645223162|ref|XP_008218496.1	PREDICTED: uncharacterized protein LOC103318837	Prunus mume
272	soap_k65scaffold4561_Locus_6813_0	2181	2794	-	RefSeq	gi|731326121|ref|XP_010673859.1	PREDICTED: sister chromatid cohesion 1 protein 4	Beta vulgaris subsp. vulgaris
273	AhT6.2_TR16373|c0_g1_i1	109	747	+	RefSeq	gi|731332569|ref|XP_010677275.1	PREDICTED: glycine cleavage system H protein, mitochondrial	Beta vulgaris subsp. vulgaris
273	AhT6.2_TR16373|c0_g1_i1	1184	3280	-	RefSeq	gi|731332571|ref|XP_010677276.1	PREDICTED: sister chromatid cohesion 1 protein 2-like isoform X1	Beta vulgaris subsp. vulgaris
274	AhT10_Tissues_TR79285|c0_g1_i1	2810	3130	-	RefSeq	gi|731332571|ref|XP_010677276.1	PREDICTED: sister chromatid cohesion 1 protein 2-like isoform X1	Beta vulgaris subsp. vulgaris
274	AhT10_Tissues_TR79285|c0_g1_i1	79	717	+	RefSeq	gi|731332569|ref|XP_010677275.1	PREDICTED: glycine cleavage system H protein, mitochondrial	Beta vulgaris subsp. vulgaris
275	AhT6.3_TR60235|c3_g2_i1	1557	2321	-	RefSeq	gi|731350070|ref|XP_010686319.1	PREDICTED: protein CHUP1, chloroplastic	Beta vulgaris subsp. vulgaris
275	AhT6.3_TR60235|c3_g2_i1	345	1277	-	TAIR	AT3G25690.2	Hydroxyproline-rich glycoprotein family protein	Arabidopsis thaliana
276	AhT6.2_TR46145|c0_g2_i1	1128	1616	-	RefSeq	gi|567878925|ref|XP_006432021.1	hypothetical protein CICLE_v10000225mg	Citrus clementina
276	AhT6.2_TR46145|c0_g2_i1	538	1068	-	RefSeq	gi|702281121|ref|XP_010045427.1	PREDICTED: B3 domain-containing protein Os07g0679700 isoform X2	Eucalyptus grandis
277	AhT6.2_TR75427|c0_g1_i1	3029	3352	-	RefSeq	gi|731324360|ref|XP_010672930.1	PREDICTED: probable inactive purple acid phosphatase 16 isoform X1	Beta vulgaris subsp. vulgaris
277	AhT6.2_TR75427|c0_g1_i1	4144	5178	-	RefSeq	gi|731324364|ref|XP_010672932.1	PREDICTED: uncharacterized protein LOC104889414	Beta vulgaris subsp. vulgaris
277	AhT6.2_TR75427|c0_g1_i1	677	1270	-	RefSeq	gi|567857006|ref|XP_006421186.1	hypothetical protein CICLE_v10005135mg	Citrus clementina
278	AhT6.2_TR58040|c2_g2_i1	191	391	-	RefSeq	gi|567885949|ref|XP_006435528.1	hypothetical protein CICLE_v10010881mg	Citrus clementina
278	AhT6.2_TR58040|c2_g2_i1	460	771	+	RefSeq	gi|18860386|ref|NP_569702.1	hypothetical protein PsnuCp097	Psilotum nudum
279	oases_k49_Locus_6835_Transcript_4/6_Confidence_0.556_Length_4879	296	1363	-	RefSeq	gi|567871961|ref|XP_006428570.1	hypothetical protein CICLE_v10012096mg	Citrus clementina
279	oases_k49_Locus_6835_Transcript_4/6_Confidence_0.556_Length_4879	3994	4491	-	RefSeq	gi|731326239|ref|XP_010673919.1	PREDICTED: CBS domain-containing protein CBSX6	Beta vulgaris subsp. vulgaris
280	soap_k25scaffold833_Locus_1220_0	1134	1514	-	RefSeq	gi|567867721|ref|XP_006426483.1	hypothetical protein CICLE_v100253982mg, partial	Citrus clementina
280	soap_k25scaffold833_Locus_1220_0	1785	1958	-	Sprot	sp|A2X2K3|2ABB_ORYSI	Serine/threonine protein phosphatase 2A 55 kDa regulatory subunit B beta isoform	Oryza sativa subsp. indica
281	AhT11_Tissues_TR46695|c2_g2_i5	1743	2324	-	Sprot	sp|A6U7U8|CLPX_SINMW	ATP-dependent Clp protease ATP-binding subunit ClpX	Sinorhizobium medicae (strain WSM419)
281	AhT11_Tissues_TR46695|c2_g2_i5	2393	3019	-	RefSeq	gi|731312964|ref|XP_010677227.1	PREDICTED: ATP-dependent Clp protease ATP-binding subunit clpX-like, mitochondrial isoform X1	Beta vulgaris subsp. vulgaris
282	AhT6.2_TR8775|c0_g1_i1	1124	2302	+	RefSeq	gi|731332962|ref|XP_010677482.1	PREDICTED: uncharacterized protein LOC104893104	Beta vulgaris subsp. vulgaris
282	AhT6.2_TR8775|c0_g1_i1	3510	4556	-	RefSeq	gi|731332970|ref|XP_010677486.1	PREDICTED: ATP-dependent Clp protease proteolytic subunit 4, chloroplastic	Beta vulgaris subsp. vulgaris
283	AhT6.3_TR56613|c4_g1_i7	261	2288	+	RefSeq	gi|731332962|ref|XP_010677482.1	PREDICTED: uncharacterized protein LOC104893104	Beta vulgaris subsp. vulgaris
283	AhT6.3_TR56613|c4_g1_i7	3674	4720	-	RefSeq	gi|731332970|ref|XP_010677486.1	PREDICTED: ATP-dependent Clp protease proteolytic subunit 4, chloroplastic	Beta vulgaris subsp. vulgaris
284	AhT6.2_TR5877|c0_g1_i1	1238	1888	-	Sprot	sp|P12276|FAS_CHICK	Fatty acid synthase	Gallus gallus
284	AhT6.2_TR5877|c0_g1_i1	1	772	-	RefSeq	gi|545365423|ref|XP_005647684.1	hypothetical protein COCSUDRAFT_47508	Coccomyxa subellipsoidea C-169
285	soap_k65scaffold3191_Locus_4549_0	1	1683	+	RefSeq	gi|731366673|ref|XP_010695197.1	PREDICTED: flavonoid 3'-monooxygenase	Beta vulgaris subsp. vulgaris
285	soap_k65scaffold3191_Locus_4549_0	2452	4011	-	RefSeq	gi|357457337|ref|XP_003598949.1	Activating signal cointegrator 1 complex subunit	Medicago truncatula
285	soap_k65scaffold3191_Locus_4549_0	4556	4779	-	RefSeq	gi|731366677|ref|XP_010695199.1	PREDICTED: activating signal cointegrator 1 complex subunit 3 isoform X1	Beta vulgaris subsp. vulgaris
286	AhT6.2_TR150549|c0_g1_i1	1850	2377	-	Sprot	sp|O65039|CYSEP_RICCO	Vignain	Ricinus communis
286	AhT6.2_TR150549|c0_g1_i1	446	1273	-	RefSeq	gi|731367891|ref|XP_010695850.1	PREDICTED: GDT1-like protein 5 isoform X1	Beta vulgaris subsp. vulgaris
287	AhT6.2_TR37869|c0_g3_i1	132	674	+	RefSeq	gi|731320600|ref|XP_010670898.1	PREDICTED: uncharacterized protein LOC104887845 isoform X3	Beta vulgaris subsp. vulgaris
287	AhT6.2_TR37869|c0_g3_i1	971	1361	-	Sprot	sp|O65039|CYSEP_RICCO	Vignain	Ricinus communis
288	oases_k37_Locus_10892_Transcript_2/5_Confidence_0.636_Length_2638	1332	1637	-	TAIR	AT4G39690.1	FUNCTIONS IN: molecular_function unknown; INVOLVED IN: biological_process unknown; LOCATED IN: mitochondrion; EXPRESSED IN: 26 plant structures; EXPRESSED DURING: 14 growth stages; CONTAINS InterPro DOMAIN/s: Mitochondrial inner membrane protein Mitofili	Arabidopsis thaliana
288	oases_k37_Locus_10892_Transcript_2/5_Confidence_0.636_Length_2638	1693	2550	-	RefSeq	gi|731338958|ref|XP_010680594.1	PREDICTED: MICOS complex subunit mic60 isoform X2	Beta vulgaris subsp. vulgaris
288	oases_k37_Locus_10892_Transcript_2/5_Confidence_0.636_Length_2638	501	1100	-	Sprot	sp|B9WLF1|MIC60_CANDC	MICOS complex subunit MIC60	Candida dubliniensis (strain CD36 / ATCC MYA-646 / CBS 7987 / NCPF 3949 / NRRL Y-17841)
289	AhT10_Tissues_TR51996|c2_g6_i2	1654	1917	+	TAIR	ATCG01280.1	Chloroplast Ycf2;ATPase, AAA type, core	Arabidopsis thaliana
289	AhT10_Tissues_TR51996|c2_g6_i2	18	704	-	RefSeq	gi|695101533|ref|YP_009057182.1	cytochrome b6/f complex subunit IV (chloroplast)	Allium cepa
290	AhT6.2_TR60664|c0_g2_i1	82	765	-	TrEmbl	tr|A0A0A1N7F6|A0A0A1N7F6_9FUNG	Uncharacterized protein	Rhizopus microsporus
290	AhT6.2_TR60664|c0_g2_i1	940	1201	-	TrEmbl	tr|B0CQM5|B0CQM5_LACBS	Chromatin remodeling complex protein	Laccaria bicolor (strain S238N-H82 / ATCC MYA-4686)
291	AhT6.2_TR61760|c2_g1_i3	1156	1548	-	TAIR	ATCG00140.1	ATP synthase subunit C family protein	Arabidopsis thaliana
291	AhT6.2_TR61760|c2_g1_i3	2151	3041	-	TAIR	ATCG00150.1	ATPase, F0 complex, subunit A protein	Arabidopsis thaliana
291	AhT6.2_TR61760|c2_g1_i3	3104	3961	-	RefSeq	gi|11497513|ref|NP_054921.1	ribosomal protein S2	Spinacia oleracea
292	AhT9_Tissues_TR35226|c2_g1_i2	1270	1662	-	TAIR	ATCG00140.1	ATP synthase subunit C family protein	Arabidopsis thaliana
292	AhT9_Tissues_TR35226|c2_g1_i2	1	328	-	TAIR	AT2G07698.1	ATPase, F1 complex, alpha subunit protein	Arabidopsis thaliana
293	AhT6.3_TR32468|c0_g2_i1	233	3166	+	RefSeq	gi|645263612|ref|XP_008237315.1	PREDICTED: leucine-rich repeat receptor-like tyrosine-protein kinase At2g41820	Prunus mume
293	AhT6.3_TR32468|c0_g2_i1	3752	5302	-	Sprot	sp|Q9C8P0|ODP25_ARATH	Dihydrolipoyllysine-residue acetyltransferase component 5 of pyruvate dehydrogenase complex, chloroplastic	Arabidopsis thaliana
294	AhT6.2_TR14408|c0_g1_i2	3132	3440	-	Sprot	sp|Q9M2S4|LRKS4_ARATH	L-type lectin-domain containing receptor kinase S.4	Arabidopsis thaliana
294	AhT6.2_TR14408|c0_g1_i2	66	2510	+	RefSeq	gi|731315354|ref|XP_010691034.1	PREDICTED: uncharacterized protein LOC104904473 isoform X1	Beta vulgaris subsp. vulgaris
295	AhT6.3_TR45064|c0_g1_i1	1854	2594	-	RefSeq	gi|731365159|ref|XP_010694374.1	PREDICTED: blue copper protein-like	Beta vulgaris subsp. vulgaris
295	AhT6.3_TR45064|c0_g1_i1	60	473	+	TAIR	AT1G54400.1	HSP20-like chaperones superfamily protein	Arabidopsis thaliana
295	AhT6.3_TR45064|c0_g1_i1	828	1154	+	RefSeq	gi|731365162|ref|XP_010694375.1	PREDICTED: inactive protein RESTRICTED TEV MOVEMENT 2	Beta vulgaris subsp. vulgaris
296	AhT8_Tissues_TR57506|c4_g2_i1	276	2555	-	RefSeq	gi|731353541|ref|XP_010688121.1	PREDICTED: transcriptional corepressor LEUNIG-like isoform X2	Beta vulgaris subsp. vulgaris
296	AhT8_Tissues_TR57506|c4_g2_i1	2892	4424	-	RefSeq	gi|731352415|ref|XP_010687537.1	PREDICTED: auxin response factor 7 isoform X2	Beta vulgaris subsp. vulgaris
297	AhT6.3_TR58328|c0_g1_i1	149	493	-	Sprot	sp|Q6DI37|UBCP1_DANRE	Ubiquitin-like domain-containing CTD phosphatase 1	Danio rerio
297	AhT6.3_TR58328|c0_g1_i1	673	897	-	RefSeq	gi|731341855|ref|XP_010682106.1	PREDICTED: ubiquitin-like domain-containing CTD phosphatase	Beta vulgaris subsp. vulgaris
298	AhT6.2_TR26215|c0_g1_i1	147	1001	+	TAIR	AT3G21175.1	ZIM-like 1	Arabidopsis thaliana
298	AhT6.2_TR26215|c0_g1_i1	1749	4127	-	RefSeq	gi|659130622|ref|XP_008465263.1	PREDICTED: 6-phosphofructo-2-kinase/fructose-2,6-bisphosphatase	Cucumis melo
299	AhT6.3_TR39228|c8_g1_i1	1	249	+	TAIR	AT4G18400.1	unknown protein; FUNCTIONS IN: molecular_function unknown; INVOLVED IN: biological_process unknown; LOCATED IN: chloroplast; EXPRESSED IN: 22 plant structures; EXPRESSED DURING: 13 growth stages; Has 30201 Blast hits to 17322 proteins in 780 species: Arc	Arabidopsis thaliana
299	AhT6.3_TR39228|c8_g1_i1	1378	1686	-	Sprot	sp|Q9SZD1|TCX5_ARATH	Protein tesmin/TSO1-like CXC 5	Arabidopsis thaliana
300	AhT6.2_TR8525|c0_g2_i1	2029	2832	-	RefSeq	gi|731363177|ref|XP_010693291.1	PREDICTED: putative cyclin-B3-1 isoform X1	Beta vulgaris subsp. vulgaris
300	AhT6.2_TR8525|c0_g2_i1	586	1440	-	TAIR	AT5G06150.1	Cyclin family protein	Arabidopsis thaliana
301	AhT6.3_TR56139|c2_g7_i1	1	230	+	Sprot	sp|P10330|NU5M_OENBE	NADH-ubiquinone oxidoreductase chain 5	Oenothera berteroana
301	AhT6.3_TR56139|c2_g7_i1	603	977	-	RefSeq	gi|449463180|ref|XP_004149312.1	PREDICTED: (-)-germacrene D synthase-like	Cucumis sativus
302	AhT6.2_TR16727|c0_g1_i1	160	1305	+	TAIR	AT3G04610.1	RNA-binding KH domain-containing protein	Arabidopsis thaliana
302	AhT6.2_TR16727|c0_g1_i1	1903	3762	-	RefSeq	gi|694372548|ref|XP_009363594.1	PREDICTED: cryptochrome DASH, chloroplastic/mitochondrial	Pyrus x bretschneideri
303	AhT10_Tissues_TR9371|c0_g1_i2	1243	1830	-	RefSeq	gi|590694143|ref|XP_007044526.1	Thiol-disulfide oxidoreductase DCC	Theobroma cacao
303	AhT10_Tissues_TR9371|c0_g1_i2	182	682	+	TAIR	AT1G10522.2	unknown protein; FUNCTIONS IN: molecular_function unknown; INVOLVED IN: biological_process unknown; LOCATED IN: chloroplast; EXPRESSED IN: 23 plant structures; EXPRESSED DURING: 13 growth stages; Has 24 Blast hits to 24 proteins in 8 species: Archae - 0;	Arabidopsis thaliana
304	AhT8_Tissues_TR57480|c2_g2_i1	1371	2282	-	RefSeq	gi|731340386|ref|XP_010681369.1	PREDICTED: tRNA(adenine(34)) deaminase, chloroplastic	Beta vulgaris subsp. vulgaris
304	AhT8_Tissues_TR57480|c2_g2_i1	836	1189	-	RefSeq	gi|566183384|ref|XP_002312358.2	cytidine/deoxycytidylate deaminase family protein	Populus trichocarpa
305	AhT6.3_TR9689|c1_g4_i16	200	3682	+	RefSeq	gi|731329949|ref|XP_010675865.1	PREDICTED: kinesin-like protein KIN12A	Beta vulgaris subsp. vulgaris
305	AhT6.3_TR9689|c1_g4_i16	4159	5151	-	TAIR	AT1G50575.1	Putative lysine decarboxylase family protein	Arabidopsis thaliana
306	oases_k25_Locus_398_Transcript_6/12_Confidence_0.575_Length_5250	4118	5110	-	TAIR	AT1G50575.1	Putative lysine decarboxylase family protein	Arabidopsis thaliana
306	oases_k25_Locus_398_Transcript_6/12_Confidence_0.575_Length_5250	84	3641	+	RefSeq	gi|731329949|ref|XP_010675865.1	PREDICTED: kinesin-like protein KIN12A	Beta vulgaris subsp. vulgaris
307	oases_k29_Locus_1639_Transcript_1/6_Confidence_0.286_Length_4008	1347	3746	-	RefSeq	gi|544163613|ref|YP_008563088.1	photosystem I P700 apoprotein A1 (chloroplast)	Solanum lycopersicum
307	oases_k29_Locus_1639_Transcript_1/6_Confidence_0.286_Length_4008	221	601	-	TAIR	AT5G11950.2	Putative lysine decarboxylase family protein	Arabidopsis thaliana
308	oases_k29_Locus_10421_Transcript_2/10_Confidence_0.462_Length_2876	225	782	+	TAIR	AT4G04330.1	Chaperonin-like RbcX protein	Arabidopsis thaliana
308	oases_k29_Locus_10421_Transcript_2/10_Confidence_0.462_Length_2876	926	2806	-	RefSeq	gi|731350960|ref|XP_010686782.1	PREDICTED: malonyl-CoA decarboxylase, mitochondrial isoform X1	Beta vulgaris subsp. vulgaris
309	soap_k25scaffold8828_Locus_17714_0	1512	1814	-	TAIR	AT4G00550.1	digalactosyl diacylglycerol deficient 2	Arabidopsis thaliana
309	soap_k25scaffold8828_Locus_17714_0	2298	2762	-	RefSeq	gi|731330621|ref|XP_010676230.1	PREDICTED: digalactosyldiacylglycerol synthase 1, chloroplastic	Beta vulgaris subsp. vulgaris
310	AhT6.3_TR23914|c0_g1_i1	208	2247	-	RefSeq	gi|720032616|ref|XP_010266170.1	PREDICTED: U-box domain-containing protein 15	Nelumbo nucifera
310	AhT6.3_TR23914|c0_g1_i1	3734	5029	-	RefSeq	gi|731366157|ref|XP_010694918.1	PREDICTED: formate dehydrogenase 1, mitochondrial	Beta vulgaris subsp. vulgaris
311	AhT6.2_TR49870|c0_g4_i1	3045	4611	-	RefSeq	gi|731354572|ref|XP_010688669.1	PREDICTED: lysine-specific demethylase JMJ25-like	Beta vulgaris subsp. vulgaris
311	AhT6.2_TR49870|c0_g4_i1	323	1702	-	RefSeq	gi|731349493|ref|XP_010686020.1	PREDICTED: uncharacterized protein LOC104900321	Beta vulgaris subsp. vulgaris
312	AhT11_Tissues_TR77491|c2_g2_i1	17	2158	+	RefSeq	gi|731325666|ref|XP_010673632.1	PREDICTED: uncharacterized protein LOC104889980	Beta vulgaris subsp. vulgaris
312	AhT11_Tissues_TR77491|c2_g2_i1	2498	3781	-	Sprot	sp|Q6PQJ9|5BPOR_DIGLA	3-oxo-Delta(4,5)-steroid 5-beta-reductase	Digitalis lanata PE=1 SV=1
313	AhT6.3_TR27379|c7_g1_i1	1777	4410	-	RefSeq	gi|731352367|ref|XP_010687511.1	PREDICTED: pentatricopeptide repeat-containing protein At5g02860	Beta vulgaris subsp. vulgaris
313	AhT6.3_TR27379|c7_g1_i1	286	1575	-	Sprot	sp|Q6PQJ9|5BPOR_DIGLA	3-oxo-Delta(4,5)-steroid 5-beta-reductase	Digitalis lanata PE=1 SV=1
314	AhT6.3_TR22783|c1_g2_i3	1421	1861	-	RefSeq	gi|568835065|ref|XP_006471604.1	PREDICTED: leucoanthocyanidin dioxygenase-like	Citrus sinensis
314	AhT6.3_TR22783|c1_g2_i3	2340	2535	-	RefSeq	gi|514808156|ref|XP_004978922.1	PREDICTED: uncharacterized protein LOC101776990, partial	Setaria italica
315	AhT10_Tissues_TR23557|c0_g1_i1	1	268	+	TAIR	ATMG00810.1	DNA/RNA polymerases superfamily protein	Arabidopsis thaliana
315	AhT10_Tissues_TR23557|c0_g1_i1	799	2247	-	RefSeq	gi|731348483|ref|XP_010685508.1	PREDICTED: geranylgeranyl diphosphate reductase, chloroplastic-like	Beta vulgaris subsp. vulgaris
316	AhT6.3_TR75654|c0_g1_i1	182	1000	-	TAIR	AT1G07730.2	Disease resistance-responsive (dirigent-like protein) family protein	Arabidopsis thaliana
316	AhT6.3_TR75654|c0_g1_i1	2248	3750	-	RefSeq	gi|731349787|ref|XP_010686176.1	PREDICTED: uncharacterized protein LOC104900458	Beta vulgaris subsp. vulgaris
317	oases_k25_Locus_11402_Transcript_5/6_Confidence_0.526_Length_3674	204	899	-	TAIR	AT3G44670.2	Disease resistance protein (TIR-NBS-LRR class) family	Arabidopsis thaliana
317	oases_k25_Locus_11402_Transcript_5/6_Confidence_0.526_Length_3674	2758	3576	-	RefSeq	gi|731320419|ref|XP_010670796.1	PREDICTED: putative disease resistance protein RGA3 isoform X1	Beta vulgaris subsp. vulgaris
318	AhT7_Tissues_TR20530|c1_g3_i3	177	872	-	TAIR	AT3G44670.2	Disease resistance protein (TIR-NBS-LRR class) family	Arabidopsis thaliana
318	AhT7_Tissues_TR20530|c1_g3_i3	2728	3501	-	RefSeq	gi|731320419|ref|XP_010670796.1	PREDICTED: putative disease resistance protein RGA3 isoform X1	Beta vulgaris subsp. vulgaris
319	AhT6.2_TR50657|c3_g5_i1	1354	4386	-	RefSeq	gi|731324670|ref|XP_010673094.1	PREDICTED: putative disease resistance protein At3g14460	Beta vulgaris subsp. vulgaris
319	AhT6.2_TR50657|c3_g5_i1	422	1009	-	TAIR	AT4G10200.1	TTF-type zinc finger protein with HAT dimerisation domain	Arabidopsis thaliana
320	AhT11_Tissues_TR46015|c0_g1_i2	1234	2253	-	RefSeq	gi|731358872|ref|XP_010690982.1	PREDICTED: cell division cycle-associated 7-like protein	Beta vulgaris subsp. vulgaris
320	AhT11_Tissues_TR46015|c0_g1_i2	1	714	+	TAIR	AT3G11800.1	unknown protein; FUNCTIONS IN: molecular_function unknown; INVOLVED IN: biological_process unknown; LOCATED IN: endomembrane system; EXPRESSED IN: 24 plant structures; EXPRESSED DURING: 15 growth stages; BEST Arabidopsis thaliana protein match is: unknow	Arabidopsis thaliana
321	AhT10_Tissues_TR52020|c0_g1_i1	2379	2864	-	TAIR	AT4G25540.1	homolog of DNA mismatch repair protein MSH3	Arabidopsis thaliana
321	AhT10_Tissues_TR52020|c0_g1_i1	30	791	+	Sprot	sp|O23515|RL151_ARATH	60S ribosomal protein L15-1	Arabidopsis thaliana
321	AhT10_Tissues_TR52020|c0_g1_i1	3969	4928	-	RefSeq	gi|731374691|ref|XP_010667038.1	PREDICTED: DNA mismatch repair protein MSH4	Beta vulgaris subsp. vulgaris
322	AhT6.2_TR15895|c0_g2_i1	2659	3198	-	TAIR	AT3G31430.1	unknown protein; FUNCTIONS IN: molecular_function unknown; INVOLVED IN: biological_process unknown; LOCATED IN: endomembrane system; BEST Arabidopsis thaliana protein match is: unknown protein (TAIR:AT5G18636.1); Has 295 Blast hits to 291 proteins in 12	Arabidopsis thaliana
322	AhT6.2_TR15895|c0_g2_i1	82	585	-	TAIR	AT4G20520.1	RNA binding;RNA-directed DNA polymerases	Arabidopsis thaliana
322	AhT6.2_TR15895|c0_g2_i1	978	1589	-	RefSeq	gi|731342632|ref|XP_010682492.1	PREDICTED: uncharacterized protein LOC104897331	Beta vulgaris subsp. vulgaris
323	AhT6.3_TR30320|c5_g2_i1	1	766	+	Sprot	sp|O65039|CYSEP_RICCO	Vignain	Ricinus communis
323	AhT6.3_TR30320|c5_g2_i1	3023	4846	-	RefSeq	gi|590661683|ref|XP_007035741.1	Pentatricopeptide (PPR) domain protein 40, putative	Theobroma cacao
324	AhT9_Tissues_TR41067|c0_g1_i1	167	3655	-	RefSeq	gi|731371325|ref|XP_010666007.1	PREDICTED: coiled-coil domain-containing protein 132 isoform X1	Beta vulgaris subsp. vulgaris
324	AhT9_Tissues_TR41067|c0_g1_i1	3968	4864	+	TAIR	AT5G66470.1	RNA binding;GTP binding	Arabidopsis thaliana
325	AhT6.2_TR24638|c0_g2_i1	1579	2499	-	RefSeq	gi|731337355|ref|XP_010679742.1	PREDICTED: U-box domain-containing protein 5	Beta vulgaris subsp. vulgaris
325	AhT6.2_TR24638|c0_g2_i1	523	1212	-	Sprot	sp|Q8GWV5|PUB3_ARATH	U-box domain-containing protein 3	Arabidopsis thaliana
326	AhT10_Tissues_TR75935|c1_g1_i1	1515	3191	-	RefSeq	gi|731316845|ref|XP_010666010.1	PREDICTED: U-box domain-containing protein 4	Beta vulgaris subsp. vulgaris
326	AhT10_Tissues_TR75935|c1_g1_i1	1	979	+	TAIR	AT3G56150.2	eukaryotic translation initiation factor 3C	Arabidopsis thaliana
327	AhT6.3_TR45663|c6_g1_i1	1087	1554	-	RefSeq	gi|595873951|ref|XP_007212066.1	hypothetical protein PRUPE_ppa011554mg	Prunus persica
327	AhT6.3_TR45663|c6_g1_i1	1834	2430	-	RefSeq	gi|731372180|ref|XP_010666269.1	PREDICTED: B3 domain-containing protein REM16-like	Beta vulgaris subsp. vulgaris
328	AhT6.3_TR74162|c0_g1_i22	1467	1781	+	TAIR	AT4G10380.1	NOD26-like intrinsic protein 5;1	Arabidopsis thaliana
328	AhT6.3_TR74162|c0_g1_i22	2578	3990	-	RefSeq	gi|731332941|ref|XP_010677473.1	PREDICTED: COBW domain-containing protein 1-like	Beta vulgaris subsp. vulgaris
329	AhT10_Tissues_TR25625|c4_g4_i1	1218	2489	-	RefSeq	gi|731321536|ref|XP_010671404.1	PREDICTED: acyl-CoA-binding domain-containing protein 1-like	Beta vulgaris subsp. vulgaris
329	AhT10_Tissues_TR25625|c4_g4_i1	81	662	+	TAIR	AT3G22480.1	prefoldin 2	Arabidopsis thaliana
330	oases_k49_Locus_6835_Transcript_3/6_Confidence_0.278_Length_2760	1993	2364	+	Sprot	sp|F4JN26|MLH3_ARATH	DNA mismatch repair protein MLH3	Arabidopsis thaliana
330	oases_k49_Locus_6835_Transcript_3/6_Confidence_0.278_Length_2760	296	1342	-	RefSeq	gi|731326239|ref|XP_010673919.1	PREDICTED: CBS domain-containing protein CBSX6	Beta vulgaris subsp. vulgaris
331	AhT6.3_TR76230|c1_g10_i3	1645	2259	-	Sprot	sp|P10978|POLX_TOBAC	Retrovirus-related Pol polyprotein from transposon TNT 1-94	Nicotiana tabacum PE=2 SV=1
331	AhT6.3_TR76230|c1_g10_i3	4698	5315	+	RefSeq	gi|731313182|ref|XP_010678775.1	PREDICTED: uncharacterized protein LOC104894279	Beta vulgaris subsp. vulgaris
331	AhT6.3_TR76230|c1_g10_i3	5619	6293	+	RefSeq	gi|731328573|ref|XP_010675125.1	PREDICTED: uncharacterized protein LOC104891164	Beta vulgaris subsp. vulgaris
331	AhT6.3_TR76230|c1_g10_i3	6625	7161	-	RefSeq	gi|731320049|ref|XP_010670599.1	PREDICTED: U-box domain-containing protein 62	Beta vulgaris subsp. vulgaris
332	oases_k25_Locus_3460_Transcript_3/11_Confidence_0.680_Length_4574	2674	3264	+	RefSeq	gi|731324636|ref|XP_010673077.1	PREDICTED: uncharacterized protein LOC104889531	Beta vulgaris subsp. vulgaris
332	oases_k25_Locus_3460_Transcript_3/11_Confidence_0.680_Length_4574	3527	4372	-	RefSeq	gi|731324638|ref|XP_010673078.1	PREDICTED: psbP domain-containing protein 6, chloroplastic	Beta vulgaris subsp. vulgaris
332	oases_k25_Locus_3460_Transcript_3/11_Confidence_0.680_Length_4574	668	1006	+	Sprot	sp|P14233|TGA1B_TOBAC	TGACG-sequence-specific DNA-binding protein TGA-1B (Fragment)	Nicotiana tabacum
333	AhT7_Tissues_TR26174|c0_g1_i3	1634	2494	-	RefSeq	gi|731327512|ref|XP_010674558.1	PREDICTED: psbP domain-containing protein 1, chloroplastic	Beta vulgaris subsp. vulgaris
333	AhT7_Tissues_TR26174|c0_g1_i3	478	1275	+	RefSeq	gi|568836416|ref|XP_006472240.1	PREDICTED: AP-3 complex subunit mu-like isoform X2	Citrus sinensis
334	AhT6.3_TR17588|c0_g2_i18	1947	2414	-	RefSeq	gi|731349113|ref|XP_010685830.1	PREDICTED: methyl-CpG-binding domain-containing protein 7	Beta vulgaris subsp. vulgaris
334	AhT6.3_TR17588|c0_g2_i18	5430	5912	+	Sprot	sp|P0C2I3|YD15B_YEAST	Transposon Ty1-DR6 Gag-Pol polyprotein	Saccharomyces cerevisiae (strain ATCC 204508 / S288c)
334	AhT6.3_TR17588|c0_g2_i18	6278	6691	+	Sprot	sp|P92520|M820_ARATH	Uncharacterized mitochondrial protein AtMg00820	Arabidopsis thaliana
334	AhT6.3_TR17588|c0_g2_i18	6766	7236	+	RefSeq	gi|115476244|ref|NP_001061718.1	Os08g0389500	Oryza sativa Japonica Group
335	soap_k29scaffold11671_Locus_29190_0	1290	1994	+	Sprot	sp|Q8RWH8|NIPA9_ARATH	Probable magnesium transporter NIPA9	Arabidopsis thaliana
335	soap_k29scaffold11671_Locus_29190_0	455	907	-	Sprot	sp|Q9LQY3|P24D9_ARATH	Transmembrane emp24 domain-containing protein p24delta9	Arabidopsis thaliana
336	AhT6.3_TR30327|c3_g2_i3	1208	1525	+	RefSeq	gi|731357773|ref|XP_010690387.1	PREDICTED: peptidyl-prolyl cis-trans isomerase CYP21-1	Beta vulgaris subsp. vulgaris
336	AhT6.3_TR30327|c3_g2_i3	1775	2294	-	RefSeq	gi|731357771|ref|XP_010690386.1	PREDICTED: rhodanese-like domain-containing protein 19, mitochondrial	Beta vulgaris subsp. vulgaris
336	AhT6.3_TR30327|c3_g2_i3	644	871	+	Sprot	sp|Q9TW32|PPIB_DICDI	Peptidyl-prolyl cis-trans isomerase B	Dictyostelium discoideum
337	AhT10_Tissues_TR24794|c0_g1_i2	1048	1587	+	RefSeq	gi|731344258|ref|XP_010683315.1	PREDICTED: phospholipid-transporting ATPase 3 isoform X1	Beta vulgaris subsp. vulgaris
337	AhT10_Tissues_TR24794|c0_g1_i2	357	815	-	RefSeq	gi|731369772|ref|XP_010665521.1	PREDICTED: CRIB domain-containing protein RIC10-like isoform X1	Beta vulgaris subsp. vulgaris
338	AhT6.3_TR35264|c3_g6_i7	310	894	-	RefSeq	gi|731361352|ref|XP_010692307.1	PREDICTED: SH3 domain-containing protein C23A1.17-like	Beta vulgaris subsp. vulgaris
338	AhT6.3_TR35264|c3_g6_i7	3369	3701	+	RefSeq	gi|697125846|ref|XP_009616949.1	PREDICTED: uncharacterized protein LOC104109376	Nicotiana tomentosiformis
339	AhT6.2_TR37892|c3_g1_i1	1	351	+	RefSeq	gi|470148097|ref|XP_004309610.1	PREDICTED: uncharacterized mitochondrial protein AtMg00810-like, partial	Fragaria vesca subsp. vesca
339	AhT6.2_TR37892|c3_g1_i1	507	924	-	RefSeq	gi|731327095|ref|XP_010674351.1	PREDICTED: NAC domain-containing protein 2-like	Beta vulgaris subsp. vulgaris
340	AhT6.2_TR42159|c0_g1_i1	1	421	+	TAIR	AT1G78790.1	unknown protein; CONTAINS InterPro DOMAIN/s: Protein of unknown function DUF2008 (InterPro:IPR018552); Has 69 Blast hits to 69 proteins in 28 species: Archae - 0; Bacteria - 0; Metazoa - 33; Fungi - 0; Plants - 33; Viruses - 0; Other Eukaryotes - 3 (sour	Arabidopsis thaliana
340	AhT6.2_TR42159|c0_g1_i1	1680	3884	-	TAIR	AT3G01680.1	CONTAINS InterPro DOMAIN/s: Mediator complex subunit Med28 (InterPro:IPR021640); BEST Arabidopsis thaliana protein match is: unknown protein (TAIR:AT3G01670.1); Has 122 Blast hits to 112 proteins in 13 species: Archae - 0; Bacteria - 0; Metazoa - 0; Fung	Arabidopsis thaliana
340	AhT6.2_TR42159|c0_g1_i1	765	1163	-	Sprot	sp|Q9SKB2|SBIR1_ARATH	Leucine-rich repeat receptor-like serine/threonine/tyrosine-protein kinase SOBIR1	Arabidopsis thaliana
341	AhT6.3_TR71305|c3_g6_i1	2414	3238	-	TAIR	AT1G21280.1	CONTAINS InterPro DOMAIN/s: Retrotransposon gag protein (InterPro:IPR005162); Has 707 Blast hits to 705 proteins in 25 species: Archae - 0; Bacteria - 0; Metazoa - 4; Fungi - 0; Plants - 703; Viruses - 0; Other Eukaryotes - 0 (source: NCBI BLink).	Arabidopsis thaliana
341	AhT6.3_TR71305|c3_g6_i1	3938	4759	-	Sprot	sp|P92519|M810_ARATH	Uncharacterized mitochondrial protein AtMg00810	Arabidopsis thaliana
341	AhT6.3_TR71305|c3_g6_i1	5580	6608	-	Sprot	sp|P04146|COPIA_DROME	Copia protein	Drosophila melanogaster
342	AhT6.2_TR16753|c0_g1_i2	2573	3337	-	TAIR	AT5G48050.1	CONTAINS InterPro DOMAIN/s: Retrotransposon gag protein (InterPro:IPR005162); BEST Arabidopsis thaliana protein match is: unknown protein (TAIR:AT1G34070.1); Has 1807 Blast hits to 1807 proteins in 277 species: Archae - 0; Bacteria - 0; Metazoa - 736; Fu	Arabidopsis thaliana
342	AhT6.2_TR16753|c0_g1_i2	3461	6637	-	RefSeq	gi|731317716|ref|XP_010669335.1	PREDICTED: copia protein isoform X1	Beta vulgaris subsp. vulgaris
343	AhT6.3_TR409|c0_g1_i7	1133	1781	-	RefSeq	gi|731377747|ref|XP_010667962.1	PREDICTED: uncharacterized protein LOC104884951	Beta vulgaris subsp. vulgaris
343	AhT6.3_TR409|c0_g1_i7	155	823	-	TAIR	AT1G21280.1	CONTAINS InterPro DOMAIN/s: Retrotransposon gag protein (InterPro:IPR005162); Has 707 Blast hits to 705 proteins in 25 species: Archae - 0; Bacteria - 0; Metazoa - 4; Fungi - 0; Plants - 703; Viruses - 0; Other Eukaryotes - 0 (source: NCBI BLink).	Arabidopsis thaliana
344	AhT6.3_TR32221|c3_g4_i1	2345	2968	-	TAIR	AT1G21280.1	CONTAINS InterPro DOMAIN/s: Retrotransposon gag protein (InterPro:IPR005162); Has 707 Blast hits to 705 proteins in 25 species: Archae - 0; Bacteria - 0; Metazoa - 4; Fungi - 0; Plants - 703; Viruses - 0; Other Eukaryotes - 0 (source: NCBI BLink).	Arabidopsis thaliana
344	AhT6.3_TR32221|c3_g4_i1	3213	4780	-	Sprot	sp|P04146|COPIA_DROME	Copia protein	Drosophila melanogaster
345	AhT10_Tissues_TR42698|c6_g1_i3	1688	3865	-	RefSeq	gi|731366757|ref|XP_010695243.1	PREDICTED: uncharacterized protein LOC104907914	Beta vulgaris subsp. vulgaris
345	AhT10_Tissues_TR42698|c6_g1_i3	957	1490	-	TAIR	AT2G36550.1	CONTAINS InterPro DOMAIN/s: NLI interacting factor (InterPro:IPR004274); BEST Arabidopsis thaliana protein match is: Haloacid dehalogenase-like hydrolase (HAD) superfamily protein (TAIR:AT2G36540.1); Has 91 Blast hits to 91 proteins in 17 species: Archae	Arabidopsis thaliana
346	AhT10_Tissues_TR84697|c0_g1_i1	198	1808	+	RefSeq	gi|731375838|ref|XP_010667379.1	PREDICTED: protein ABCI7, chloroplastic-like	Beta vulgaris subsp. vulgaris
346	AhT10_Tissues_TR84697|c0_g1_i1	2654	3123	-	TAIR	AT5G41270.1	CONTAINS InterPro DOMAIN/s: RNAse P, Rpr2/Rpp21 subunit (InterPro:IPR007175); Has 35333 Blast hits to 34131 proteins in 2444 species: Archae - 798; Bacteria - 22429; Metazoa - 974; Fungi - 991; Plants - 531; Viruses - 0; Other Eukaryotes - 9610 (source:	Arabidopsis thaliana
347	AhT6.3_TR70198|c1_g2_i10	1356	1796	-	TAIR	AT5G35695.1	CONTAINS InterPro DOMAIN/s: Putative harbinger transposase-derived nuclease (InterPro:IPR006912); BEST Arabidopsis thaliana protein match is: unknown protein (TAIR:AT5G41980.1); Has 30201 Blast hits to 17322 proteins in 780 species: Archae - 12; Bacteria	Arabidopsis thaliana
347	AhT6.3_TR70198|c1_g2_i10	31	897	-	RefSeq	gi|731339939|ref|XP_010681124.1	PREDICTED: uncharacterized protein LOC104896119	Beta vulgaris subsp. vulgaris
348	AhT11_Tissues_TR21843|c9_g3_i11	1669	2061	-	TAIR	ATMG00240.1	Gag-Pol-related retrotransposon family protein	Arabidopsis thaliana
348	AhT11_Tissues_TR21843|c9_g3_i11	5430	5807	-	TAIR	AT1G21280.1	CONTAINS InterPro DOMAIN/s: Retrotransposon gag protein (InterPro:IPR005162); Has 707 Blast hits to 705 proteins in 25 species: Archae - 0; Bacteria - 0; Metazoa - 4; Fungi - 0; Plants - 703; Viruses - 0; Other Eukaryotes - 0 (source: NCBI BLink).	Arabidopsis thaliana
348	AhT11_Tissues_TR21843|c9_g3_i11	6394	7026	-	TAIR	AT4G23160.1	cysteine-rich RLK (RECEPTOR-like protein kinase) 8	Arabidopsis thaliana
349	AhT10_Tissues_TR50464|c0_g1_i2	135	713	-	Sprot	sp|P25600|YCH4_YEAST	Putative transposon Ty5-1 protein YCL074W	Saccharomyces cerevisiae (strain ATCC 204508 / S288c)
349	AhT10_Tissues_TR50464|c0_g1_i2	1845	2621	-	RefSeq	gi|590582677|ref|XP_007014689.1	Uncharacterized protein TCM_040047	Theobroma cacao
349	AhT10_Tissues_TR50464|c0_g1_i2	3952	4737	-	Sprot	sp|P04146|COPIA_DROME	Copia protein	Drosophila melanogaster
350	AhT6.2_TR55316|c2_g1_i1	2114	2498	-	RefSeq	gi|449463807|ref|XP_004149623.1	PREDICTED: uncharacterized protein LOC101211618	Cucumis sativus
350	AhT6.2_TR55316|c2_g1_i1	78	2072	-	RefSeq	gi|723693275|ref|XP_010319957.1	PREDICTED: uncharacterized protein LOC104647082	Solanum lycopersicum
351	AhT6.3_TR59961|c5_g5_i1	2243	2755	-	Sprot	sp|P92519|M810_ARATH	Uncharacterized mitochondrial protein AtMg00810	Arabidopsis thaliana
351	AhT6.3_TR59961|c5_g5_i1	2875	3504	-	TAIR	AT4G23160.1	cysteine-rich RLK (RECEPTOR-like protein kinase) 8	Arabidopsis thaliana
351	AhT6.3_TR59961|c5_g5_i1	319	1398	+	RefSeq	gi|731338837|ref|XP_010680530.1	PREDICTED: uncharacterized protein LOC104895664	Beta vulgaris subsp. vulgaris
351	AhT6.3_TR59961|c5_g5_i1	4108	4397	-	Sprot	sp|P04146|COPIA_DROME	Copia protein	Drosophila melanogaster
352	oases_k37_Locus_4006_Transcript_11/17_Confidence_0.219_Length_6162	1744	2076	-	Sprot	sp|P04146|COPIA_DROME	Copia protein	Drosophila melanogaster
352	oases_k37_Locus_4006_Transcript_11/17_Confidence_0.219_Length_6162	457	1050	-	Sprot	sp|P47024|YJ41B_YEAST	Transposon Ty4-J Gag-Pol polyprotein	Saccharomyces cerevisiae (strain ATCC 204508 / S288c)
352	oases_k37_Locus_4006_Transcript_11/17_Confidence_0.219_Length_6162	4870	6120	-	RefSeq	gi|731319030|ref|XP_010670039.1	PREDICTED: uncharacterized protein LOC104887140	Beta vulgaris subsp. vulgaris
353	AhT6.3_TR43863|c0_g1_i1	1068	1499	-	Sprot	sp|P04146|COPIA_DROME	Copia protein	Drosophila melanogaster
353	AhT6.3_TR43863|c0_g1_i1	242	487	-	TAIR	AT4G23160.1	cysteine-rich RLK (RECEPTOR-like protein kinase) 8	Arabidopsis thaliana
354	AhT6.3_TR409|c0_g1_i4	104	892	-	RefSeq	gi|731363519|ref|XP_010693476.1	PREDICTED: uncharacterized protein LOC104906429	Beta vulgaris subsp. vulgaris
354	AhT6.3_TR409|c0_g1_i4	1241	1840	-	Sprot	sp|P04146|COPIA_DROME	Copia protein	Drosophila melanogaster
355	AhT6.2_TR64937|c0_g1_i1	158	550	-	Sprot	sp|Q07793|YD13B_YEAST	Transposon Ty1-DR4 Gag-Pol polyprotein	Saccharomyces cerevisiae (strain ATCC 204508 / S288c)
355	AhT6.2_TR64937|c0_g1_i1	585	839	-	Sprot	sp|P04146|COPIA_DROME	Copia protein	Drosophila melanogaster
356	AhT6.2_TR71211|c0_g2_i1	1734	2152	-	Sprot	sp|P04146|COPIA_DROME	Copia protein	Drosophila melanogaster
356	AhT6.2_TR71211|c0_g2_i1	801	1235	-	RefSeq	gi|731327950|ref|XP_010674790.1	PREDICTED: uncharacterized protein LOC104890869	Beta vulgaris subsp. vulgaris
357	AhT6.2_TR38458|c1_g1_i1	1	411	-	Sprot	sp|P04146|COPIA_DROME	Copia protein	Drosophila melanogaster
357	AhT6.2_TR38458|c1_g1_i1	849	1072	-	RefSeq	gi|731354398|ref|XP_010688568.1	PREDICTED: uncharacterized protein LOC104902479	Beta vulgaris subsp. vulgaris
358	AhT10_Tissues_TR44776|c0_g1_i1	1	413	-	RefSeq	gi|255087508|ref|XP_002505677.1	predicted protein	Micromonas sp. RCC299
358	AhT10_Tissues_TR44776|c0_g1_i1	549	932	-	Sprot	sp|Q5R469|PUF60_PONAB	Poly(U)-binding-splicing factor PUF60	Pongo abelii
359	AhT10_Tissues_TR39931|c2_g1_i5	146	397	-	TrEmbl	tr|H6SIC8|H6SIC8_RHOPH	Rhodospirillum photometricum DSM 122 draft genome sequence (Fragment)	Rhodospirillum photometricum DSM 122
359	AhT10_Tissues_TR39931|c2_g1_i5	495	624	-	RefSeq	gi|358346026|ref|XP_003637074.1	Cell wall-associated hydrolase, partial	Medicago truncatula
360	AhT6.3_TR15724|c1_g7_i2	2310	2603	-	TAIR	AT3G18200.1	nodulin MtN21 /EamA-like transporter family protein	Arabidopsis thaliana
360	AhT6.3_TR15724|c1_g7_i2	2736	3065	-	TAIR	AT1G75500.2	Walls Are Thin 1	Arabidopsis thaliana
361	soap_k61scaffold8308_Locus_13710_0	1060	3390	-	Sprot	sp|P38737|ECM29_YEAST	Proteasome component ECM29	Saccharomyces cerevisiae (strain ATCC 204508 / S288c)
361	soap_k61scaffold8308_Locus_13710_0	4913	5523	-	RefSeq	gi|731325981|ref|XP_010673791.1	PREDICTED: LOW QUALITY PROTEIN: proteasome-associated protein ECM29 homolog	Beta vulgaris subsp. vulgaris
362	oases_k25_Locus_851_Transcript_4/5_Confidence_0.333_Length_2981	1370	1759	-	TAIR	AT3G24255.1	RNA-directed DNA polymerase (reverse transcriptase)-related family protein	Arabidopsis thaliana
362	oases_k25_Locus_851_Transcript_4/5_Confidence_0.333_Length_2981	2194	2451	-	Sprot	sp|O00370|LORF2_HUMAN	LINE-1 retrotransposable element ORF2 protein	Homo sapiens PE=1 SV=1
363	AhT7_Tissues_TR27497|c0_g2_i1	165	956	+	RefSeq	gi|731331752|ref|XP_010676826.1	PREDICTED: PRA1 family protein B4-like	Beta vulgaris subsp. vulgaris
363	AhT7_Tissues_TR27497|c0_g2_i1	2006	2962	-	RefSeq	gi|731331747|ref|XP_010676824.1	PREDICTED: dehydration-responsive element-binding protein 2E	Beta vulgaris subsp. vulgaris
364	soap_k25scaffold859_Locus_1259_0	3989	4678	-	RefSeq	gi|731324727|ref|XP_010673121.1	PREDICTED: transcription elongation factor SPT6 isoform X2	Beta vulgaris subsp. vulgaris
364	soap_k25scaffold859_Locus_1259_0	4735	4926	-	RefSeq	gi|731399561|ref|XP_010653659.1	PREDICTED: transcription elongation factor SPT6	Vitis vinifera
365	AhT6.2_TR67430|c0_g2_i1	1396	1863	-	RefSeq	gi|731371190|ref|XP_010665966.1	PREDICTED: glucan endo-1,3-beta-glucosidase 1 isoform X1	Beta vulgaris subsp. vulgaris
365	AhT6.2_TR67430|c0_g2_i1	139	621	+	RefSeq	gi|470135507|ref|XP_004303556.1	PREDICTED: transmembrane protein 256 homolog	Fragaria vesca subsp. vesca
366	AhT6.2_TR50054|c0_g1_i1	2270	3732	-	RefSeq	gi|731344514|ref|XP_010683461.1	PREDICTED: mannan endo-1,4-beta-mannosidase 6	Beta vulgaris subsp. vulgaris
366	AhT6.2_TR50054|c0_g1_i1	57	1694	+	RefSeq	gi|731344512|ref|XP_010683460.1	PREDICTED: serine/threonine-protein kinase STN8, chloroplastic	Beta vulgaris subsp. vulgaris
367	AhT6.3_TR27673|c4_g1_i10	101	1210	+	TAIR	AT5G19220.1	ADP glucose pyrophosphorylase large subunit 1	Arabidopsis thaliana
367	AhT6.3_TR27673|c4_g1_i10	1244	2536	-	RefSeq	gi|731312243|ref|XP_010673216.1	PREDICTED: mannan endo-1,4-beta-mannosidase 4-like	Beta vulgaris subsp. vulgaris
368	soap_k65scaffold4655_Locus_6970_0	161	1069	-	TAIR	AT3G44160.1	Outer membrane OMP85 family protein	Arabidopsis thaliana
368	soap_k65scaffold4655_Locus_6970_0	2048	2362	-	RefSeq	gi|731325618|ref|XP_010673607.1	PREDICTED: outer envelope protein 80, chloroplastic isoform X1	Beta vulgaris subsp. vulgaris
369	oases_k41_Locus_924_Transcript_1/3_Confidence_0.818_Length_2446	1197	2150	-	RefSeq	gi|731324888|ref|XP_010673214.1	PREDICTED: ubiquitin-conjugating enzyme E2 22	Beta vulgaris subsp. vulgaris
369	oases_k41_Locus_924_Transcript_1/3_Confidence_0.818_Length_2446	22	672	+	Sprot	sp|P27164|CALM3_PETHY	Calmodulin-related protein	Petunia hybrida
370	AhT10_Tissues_TR26016|c0_g1_i1	1315	2271	-	RefSeq	gi|731324888|ref|XP_010673214.1	PREDICTED: ubiquitin-conjugating enzyme E2 22	Beta vulgaris subsp. vulgaris
370	AhT10_Tissues_TR26016|c0_g1_i1	138	734	+	TAIR	AT3G43810.1	calmodulin 7	Arabidopsis thaliana
371	AhT6.3_TR74203|c2_g1_i5	3052	3645	-	TAIR	AT5G41700.5	ubiquitin conjugating enzyme 8	Arabidopsis thaliana
371	AhT6.3_TR74203|c2_g1_i5	35	2650	+	RefSeq	gi|731337624|ref|XP_010679886.1	PREDICTED: vacuolar protein sorting-associated protein 35A-like	Beta vulgaris subsp. vulgaris
372	AhT6.3_TR60220|c3_g5_i18	1116	2495	-	RefSeq	gi|645260918|ref|XP_008236046.1	PREDICTED: zeaxanthin epoxidase, chloroplastic-like	Prunus mume
372	AhT6.3_TR60220|c3_g5_i18	146	829	+	TAIR	AT2G20930.1	SNARE-like superfamily protein	Arabidopsis thaliana
373	oases_k29_Locus_3276_Transcript_5/9_Confidence_0.565_Length_2627	109	675	+	TAIR	AT2G20930.1	SNARE-like superfamily protein	Arabidopsis thaliana
373	oases_k29_Locus_3276_Transcript_5/9_Confidence_0.565_Length_2627	962	2542	-	RefSeq	gi|645260918|ref|XP_008236046.1	PREDICTED: zeaxanthin epoxidase, chloroplastic-like	Prunus mume
374	AhT6.3_TR10287|c3_g2_i2	2645	2986	+	Sprot	sp|P20825|POL2_DROME	Retrovirus-related Pol polyprotein from transposon 297	Drosophila melanogaster
374	AhT6.3_TR10287|c3_g2_i2	6098	7183	-	RefSeq	gi|731326549|ref|XP_010674075.1	PREDICTED: bifunctional epoxide hydrolase 2-like	Beta vulgaris subsp. vulgaris
375	AhT7_Tissues_TR7527|c0_g2_i1	2404	2781	-	TAIR	AT5G04560.1	HhH-GPD base excision DNA repair family protein	Arabidopsis thaliana
375	AhT7_Tissues_TR7527|c0_g2_i1	3028	4077	-	RefSeq	gi|731332559|ref|XP_010677271.1	PREDICTED: DEMETER-like protein 3 isoform X2	Beta vulgaris subsp. vulgaris
376	oases_k25_Locus_1553_Transcript_1/4_Confidence_0.840_Length_4436	2318	4222	-	RefSeq	gi|731338196|ref|XP_010680198.1	PREDICTED: 5' exonuclease Apollo isoform X1	Beta vulgaris subsp. vulgaris
376	oases_k25_Locus_1553_Transcript_1/4_Confidence_0.840_Length_4436	699	1304	+	TAIR	AT2G25770.2	Polyketide cyclase/dehydrase and lipid transport superfamily protein	Arabidopsis thaliana
377	AhT6.3_TR68524|c5_g1_i16	166	1245	-	RefSeq	gi|731312727|ref|XP_010676078.1	PREDICTED: protein EXORDIUM-like 2	Beta vulgaris subsp. vulgaris
377	AhT6.3_TR68524|c5_g1_i16	3860	4141	+	RefSeq	gi|731325318|ref|XP_010673452.1	PREDICTED: uncharacterized protein LOC104889827	Beta vulgaris subsp. vulgaris
378	AhT9_Tissues_TR53389|c0_g1_i1	1	1396	+	RefSeq	gi|731375499|ref|XP_010667281.1	PREDICTED: PCI domain-containing protein 2	Beta vulgaris subsp. vulgaris
378	AhT9_Tissues_TR53389|c0_g1_i1	3874	4143	-	TAIR	AT5G56850.1	unknown protein; EXPRESSED IN: 21 plant structures; EXPRESSED DURING: 13 growth stages; Has 35333 Blast hits to 34131 proteins in 2444 species: Archae - 798; Bacteria - 22429; Metazoa - 974; Fungi - 991; Plants - 531; Viruses - 0; Other Eukaryotes - 9610	Arabidopsis thaliana
379	AhT6.2_TR28598|c0_g1_i2	1229	3892	-	RefSeq	gi|731342942|ref|XP_010682645.1	PREDICTED: ADP-ribosylation factor GTPase-activating protein AGD3	Beta vulgaris subsp. vulgaris
379	AhT6.2_TR28598|c0_g1_i2	1	678	+	TAIR	AT1G51850.1	Leucine-rich repeat protein kinase family protein	Arabidopsis thaliana
380	AhT10_Tissues_TR38454|c0_g1_i1	247	1395	-	TAIR	AT3G47800.1	Galactose mutarotase-like superfamily protein	Arabidopsis thaliana
380	AhT10_Tissues_TR38454|c0_g1_i1	3721	5895	-	TAIR	AT5G27640.1	translation initiation factor 3B1	Arabidopsis thaliana
381	AhT10_Tissues_TR7487|c0_g1_i1	1170	2981	-	RefSeq	gi|720074605|ref|XP_010279073.1	PREDICTED: transcription factor GTE4	Nelumbo nucifera
381	AhT10_Tissues_TR7487|c0_g1_i1	3084	3311	-	RefSeq	gi|731329079|ref|XP_010675401.1	PREDICTED: transcription factor GTE4-like isoform X2	Beta vulgaris subsp. vulgaris
382	AhT6.3_TR68542|c1_g1_i5	10	2238	+	RefSeq	gi|731317918|ref|XP_010669443.1	PREDICTED: uncharacterized aarF domain-containing protein kinase At4g31390, chloroplastic	Beta vulgaris subsp. vulgaris
382	AhT6.3_TR68542|c1_g1_i5	2860	4812	-	TAIR	AT5G10630.1	Translation elongation factor EF1A/initiation factor IF2gamma family protein	Arabidopsis thaliana
383	AhT6.3_TR1853|c5_g10_i12	1101	2477	-	RefSeq	gi|731353451|ref|XP_010688076.1	PREDICTED: pre-mRNA-splicing factor 18	Beta vulgaris subsp. vulgaris
383	AhT6.3_TR1853|c5_g10_i12	6504	6884	+	TAIR	AT3G55530.1	RING/U-box superfamily protein	Arabidopsis thaliana
384	soap_k65scaffold1327_Locus_1644_0	2195	2671	-	RefSeq	gi|568853382|ref|XP_006480339.1	PREDICTED: transcription factor PIF3-like	Citrus sinensis
384	soap_k65scaffold1327_Locus_1644_0	982	1557	-	Sprot	sp|O80536|PIF3_ARATH	Transcription factor PIF3	Arabidopsis thaliana
385	AhT10_Tissues_TR2050|c1_g1_i1	1740	2252	-	TrEmbl	tr|R4XCL5|R4XCL5_TAPDE	mRNA export factor mex67	Taphrina deformans (strain PYCC 5710 / ATCC 11124 / CBS 356.35 / IMI 108563 / JCM 9778 / NBRC 8474)
385	AhT10_Tissues_TR2050|c1_g1_i1	6	1607	-	TrEmbl	tr|E6ZXE5|E6ZXE5_SPORE	Related to mRNA export factor mex67	Sporisorium reilianum (strain SRZ2)
386	AhT6.2_TR148349|c0_g1_i1	2080	2988	-	RefSeq	gi|731334246|ref|XP_010678124.1	PREDICTED: pre-mRNA-splicing factor SPF27 homolog	Beta vulgaris subsp. vulgaris
386	AhT6.2_TR148349|c0_g1_i1	282	1091	+	TAIR	AT2G21990.1	Protein of unknown function, DUF617	Arabidopsis thaliana
387	AhT6.2_TR39766|c1_g1_i1	1324	1599	-	RefSeq	gi|731313494|ref|XP_010680531.1	PREDICTED: transcription factor VIP1	Beta vulgaris subsp. vulgaris
387	AhT6.2_TR39766|c1_g1_i1	469	1098	-	Sprot	sp|Q6S4P4|RF2B_ORYSJ	Transcription factor RF2b	Oryza sativa subsp. japonica
388	AhT10_Tissues_TR48078|c1_g1_i1	1556	2656	+	TAIR	AT1G73250.1	GDP-4-keto-6-deoxymannose-3,5-epimerase-4-reductase 1	Arabidopsis thaliana
388	AhT10_Tissues_TR48078|c1_g1_i1	301	1080	-	TAIR	AT1G75510.1	Transcription initiation factor IIF, beta subunit	Arabidopsis thaliana
389	AhT6.2_TR34332|c1_g6_i2	217	2640	+	RefSeq	gi|731333123|ref|XP_010677564.1	PREDICTED: ankyrin-3	Beta vulgaris subsp. vulgaris
389	AhT6.2_TR34332|c1_g6_i2	3088	3846	-	TAIR	AT3G01800.1	Ribosome recycling factor	Arabidopsis thaliana
390	soap_k49scaffold8400_Locus_19627_0	114	2540	+	RefSeq	gi|731333123|ref|XP_010677564.1	PREDICTED: ankyrin-3	Beta vulgaris subsp. vulgaris
390	soap_k49scaffold8400_Locus_19627_0	2986	3744	-	TAIR	AT3G01800.1	Ribosome recycling factor	Arabidopsis thaliana
391	AhT6.3_TR40822|c5_g4_i3	2877	3371	-	TAIR	AT2G46090.1	Diacylglycerol kinase family protein	Arabidopsis thaliana
391	AhT6.3_TR40822|c5_g4_i3	52	795	-	TAIR	AT2G46100.1	Nuclear transport factor 2 (NTF2) family protein	Arabidopsis thaliana
392	oases_k25_Locus_1367_Transcript_8/9_Confidence_0.545_Length_3921	278	2404	+	RefSeq	gi|731312257|ref|XP_010673292.1	PREDICTED: uncharacterized protein LOC104889703 isoform X1	Beta vulgaris subsp. vulgaris
392	oases_k25_Locus_1367_Transcript_8/9_Confidence_0.545_Length_3921	2878	3540	-	TAIR	AT1G17880.1	basic transcription factor 3	Arabidopsis thaliana
393	AhT11_Tissues_TR74032|c0_g1_i7	2300	3694	+	RefSeq	gi|568848676|ref|XP_006478124.1	PREDICTED: putative nuclease HARBI1-like	Citrus sinensis
393	AhT11_Tissues_TR74032|c0_g1_i7	915	1808	-	TAIR	AT2G20180.1	phytochrome interacting factor 3-like 5	Arabidopsis thaliana
394	AhT6.2_TR57062|c6_g1_i1	3913	4351	-	RefSeq	gi|731334852|ref|XP_010678431.1	PREDICTED: transcription factor PIF7	Beta vulgaris subsp. vulgaris
394	AhT6.2_TR57062|c6_g1_i1	928	2979	+	RefSeq	gi|731334854|ref|XP_010678432.1	PREDICTED: uncharacterized protein LOC104893983	Beta vulgaris subsp. vulgaris
395	AhT6.3_TR56151|c1_g4_i10	1837	2502	+	Sprot	sp|Q8RXE8|BASS3_ARATH	Probable sodium/metabolite cotransporter BASS3, chloroplastic	Arabidopsis thaliana
395	AhT6.3_TR56151|c1_g4_i10	3255	3877	-	TAIR	AT3G29765.1	General transcription factor 2-related zinc finger protein	Arabidopsis thaliana
396	AhT6.2_TR8393|c0_g1_i1	2587	3105	-	Sprot	sp|Q9SS44|TF2B2_ARATH	Transcription initiation factor IIB-2	Arabidopsis thaliana
396	AhT6.2_TR8393|c0_g1_i1	736	2016	-	Sprot	sp|Q8VYD3|U1159_ARATH	U11/U12 small nuclear ribonucleoprotein 59 kDa protein	Arabidopsis thaliana
397	AhT6.2_TR80578|c0_g1_i1	1191	1808	-	RefSeq	gi|731326820|ref|XP_010674213.1	PREDICTED: transcription initiation factor TFIID subunit 12b isoform X1	Beta vulgaris subsp. vulgaris
397	AhT6.2_TR80578|c0_g1_i1	480	935	-	Sprot	sp|Q8VE65|TAF12_MOUSE	Transcription initiation factor TFIID subunit 12	Mus musculus
398	AhT6.3_TR26099|c4_g6_i1	1	428	-	Sprot	sp|Q93YR9|ARFP_ARATH	Auxin response factor 16	Arabidopsis thaliana
398	AhT6.3_TR26099|c4_g6_i1	1577	3163	-	RefSeq	gi|702379244|ref|XP_010063193.1	PREDICTED: uncharacterized protein LOC104450368	Eucalyptus grandis
399	AhT6.3_TR26099|c4_g6_i17	1	428	-	Sprot	sp|Q93YR9|ARFP_ARATH	Auxin response factor 16	Arabidopsis thaliana
399	AhT6.3_TR26099|c4_g6_i17	1565	2956	-	TAIR	AT5G42370.1	Calcineurin-like metallo-phosphoesterase superfamily protein	Arabidopsis thaliana
400	soap_k65scaffold5694_Locus_8831_0	1	400	-	Sprot	sp|P32780|TF2H1_HUMAN	General transcription factor IIH subunit 1	Homo sapiens
400	soap_k65scaffold5694_Locus_8831_0	456	779	-	RefSeq	gi|731354866|ref|XP_010688833.1	PREDICTED: probable RNA polymerase II transcription factor B subunit 1-1 isoform X1	Beta vulgaris subsp. vulgaris
401	AhT9_Tissues_TR36415|c8_g2_i6	185	1984	-	RefSeq	gi|595812876|ref|XP_007203483.1	hypothetical protein PRUPE_ppa022373mg, partial	Prunus persica
401	AhT9_Tissues_TR36415|c8_g2_i6	2377	3744	-	RefSeq	gi|731348338|ref|XP_010685446.1	PREDICTED: protein FAF-like, chloroplastic	Beta vulgaris subsp. vulgaris
402	soap_k45scaffold4371_Locus_10145_1	4865	5389	-	Sprot	sp|O22193|PUB4_ARATH	U-box domain-containing protein 4	Arabidopsis thaliana
402	soap_k45scaffold4371_Locus_10145_1	6291	6851	-	RefSeq	gi|566170147|ref|XP_002307113.2	C2 domain-containing family protein	Populus trichocarpa
403	AhT10_Tissues_TR25580|c1_g3_i3	2675	4663	-	RefSeq	gi|702413419|ref|XP_010066330.1	PREDICTED: SEC1 family transport protein SLY1	Eucalyptus grandis
403	AhT10_Tissues_TR25580|c1_g3_i3	653	1621	-	TAIR	AT5G61410.2	D-ribulose-5-phosphate-3-epimerase	Arabidopsis thaliana
404	AhT6.3_TR1831|c2_g2_i1	1114	2082	-	TAIR	AT5G61410.2	D-ribulose-5-phosphate-3-epimerase	Arabidopsis thaliana
404	AhT6.3_TR1831|c2_g2_i1	3152	5119	-	RefSeq	gi|702413419|ref|XP_010066330.1	PREDICTED: SEC1 family transport protein SLY1	Eucalyptus grandis
405	AhT6.3_TR35306|c9_g2_i9	238	1482	+	RefSeq	gi|731335476|ref|XP_010678745.1	PREDICTED: serine/threonine-protein kinase HT1-like	Beta vulgaris subsp. vulgaris
405	AhT6.3_TR35306|c9_g2_i9	3262	4122	-	Sprot	sp|Q9SU63|AL2B4_ARATH	Aldehyde dehydrogenase family 2 member B4, mitochondrial	Arabidopsis thaliana
406	AhT6.3_TR56628|c6_g4_i1	424	3531	+	RefSeq	gi|731311396|ref|XP_010669374.1	PREDICTED: protein SUPPRESSOR OF PHYA-105 1 isoform X1	Beta vulgaris subsp. vulgaris
406	AhT6.3_TR56628|c6_g4_i1	5041	7104	-	TAIR	AT1G64300.2	Protein kinase family protein	Arabidopsis thaliana
407	oases_k37_Locus_8021_Transcript_2/5_Confidence_0.615_Length_5847	291	3425	+	RefSeq	gi|731311396|ref|XP_010669374.1	PREDICTED: protein SUPPRESSOR OF PHYA-105 1 isoform X1	Beta vulgaris subsp. vulgaris
407	oases_k37_Locus_8021_Transcript_2/5_Confidence_0.615_Length_5847	3918	5690	-	TAIR	AT1G64300.2	Protein kinase family protein	Arabidopsis thaliana
408	AhT6.3_TR40773|c7_g2_i11	1122	2279	+	Sprot	sp|Q9SVS1|BGL47_ARATH	Beta-glucosidase 47	Arabidopsis thaliana
408	AhT6.3_TR40773|c7_g2_i11	3341	4765	-	TAIR	AT4G21770.1	Pseudouridine synthase family protein	Arabidopsis thaliana
409	oases_k41_Locus_10127_Transcript_3/5_Confidence_0.750_Length_2762	1321	2253	-	TAIR	AT1G29120.2	Hydrolase-like protein family	Arabidopsis thaliana
409	oases_k41_Locus_10127_Transcript_3/5_Confidence_0.750_Length_2762	1	349	+	Sprot	sp|Q9SZN7|HIP26_ARATH	Heavy metal-associated isoprenylated plant protein 26	Arabidopsis thaliana
410	AhT6.3_TR28775|c2_g1_i1	1736	3448	+	RefSeq	gi|731330202|ref|XP_010676001.1	PREDICTED: uncharacterized protein LOC104891911	Beta vulgaris subsp. vulgaris
410	AhT6.3_TR28775|c2_g1_i1	4379	5140	-	TAIR	AT5G14500.1	aldose 1-epimerase family protein	Arabidopsis thaliana
410	AhT6.3_TR28775|c2_g1_i1	731	1366	+	Sprot	sp|O48533|PYM_ARATH	Protein POLYCHOME	Arabidopsis thaliana
411	AhT11_Tissues_TR79079|c0_g1_i1	1744	2886	+	RefSeq	gi|645258988|ref|XP_008235146.1	PREDICTED: uncharacterized protein LOC103334007	Prunus mume
411	AhT11_Tissues_TR79079|c0_g1_i1	274	1485	-	TAIR	AT5G67460.1	O-Glycosyl hydrolases family 17 protein	Arabidopsis thaliana
412	AhT6.2_TR11676|c2_g1_i6	2145	2647	-	TAIR	AT2G32295.1	EXS (ERD1/XPR1/SYG1) family protein	Arabidopsis thaliana
412	AhT6.2_TR11676|c2_g1_i6	221	1423	+	RefSeq	gi|731354520|ref|XP_010688641.1	PREDICTED: S-type anion channel SLAH1-like	Beta vulgaris subsp. vulgaris
413	AhT6.2_TR18564|c10_g3_i2	1213	1752	-	TAIR	AT1G03670.1	ankyrin repeat family protein	Arabidopsis thaliana
413	AhT6.2_TR18564|c10_g3_i2	239	1165	-	RefSeq	gi|731339510|ref|XP_010680898.1	PREDICTED: transient receptor potential cation channel subfamily A member 1 homolog	Beta vulgaris subsp. vulgaris
414	AhT6.3_TR45232|c10_g2_i4	1511	1975	-	TAIR	AT3G19700.1	Leucine-rich repeat protein kinase family protein	Arabidopsis thaliana
414	AhT6.3_TR45232|c10_g2_i4	409	1233	-	RefSeq	gi|590654056|ref|XP_007033595.1	2-oxoglutarate-dependent dioxygenase family protein isoform 2	Theobroma cacao
415	AhT11_Tissues_TR69011|c2_g5_i2	280	1950	+	RefSeq	gi|731353792|ref|XP_010688242.1	PREDICTED: polygalacturonase QRT3	Beta vulgaris subsp. vulgaris
415	AhT11_Tissues_TR69011|c2_g5_i2	2870	3793	-	TAIR	AT3G58130.2	N-acetylglucosaminylphosphatidylinositol de-N-acetylase family protein	Arabidopsis thaliana
416	AhT6.3_TR41415|c0_g1_i1	130	1200	+	RefSeq	gi|731359189|ref|XP_010691151.1	PREDICTED: rhomboid-like protease 2	Beta vulgaris subsp. vulgaris
416	AhT6.3_TR41415|c0_g1_i1	1606	2274	-	RefSeq	gi|731359191|ref|XP_010691152.1	PREDICTED: DCC family protein At1g52590, chloroplastic	Beta vulgaris subsp. vulgaris
417	AhT10_Tissues_TR32458|c1_g2_i1	251	2332	+	RefSeq	gi|731327986|ref|XP_010674808.1	PREDICTED: dynamin-related protein 4C-like, partial	Beta vulgaris subsp. vulgaris
417	AhT10_Tissues_TR32458|c1_g2_i1	3211	4029	-	TAIR	AT5G02790.1	Glutathione S-transferase family protein	Arabidopsis thaliana
418	AhT6.2_TR50675|c6_g6_i1	27	3005	+	RefSeq	gi|731359595|ref|XP_010691366.1	PREDICTED: zinc phosphodiesterase ELAC protein 2	Beta vulgaris subsp. vulgaris
418	AhT6.2_TR50675|c6_g6_i1	3610	4284	-	TAIR	AT3G18430.2	Calcium-binding EF-hand family protein	Arabidopsis thaliana
419	AhT6.2_TR77655|c0_g1_i1	1438	2064	-	RefSeq	gi|731332779|ref|XP_010677388.1	PREDICTED: MIP18 family protein At1g68310	Beta vulgaris subsp. vulgaris
419	AhT6.2_TR77655|c0_g1_i1	250	1074	+	Sprot	sp|Q8VZC9|VPS25_ARATH	Vacuolar protein sorting-associated protein 25	Arabidopsis thaliana
420	AhT6.3_TR50833|c0_g1_i3	1471	2122	-	TAIR	AT1G77260.1	S-adenosyl-L-methionine-dependent methyltransferases superfamily protein	Arabidopsis thaliana
420	AhT6.3_TR50833|c0_g1_i3	56	955	+	RefSeq	gi|731313222|ref|XP_010679008.1	PREDICTED: BTB/POZ domain-containing protein At4g08455	Beta vulgaris subsp. vulgaris
421	soap_k61scaffold4036_Locus_5814_0	1709	2087	-	RefSeq	gi|731378522|ref|XP_010668204.1	PREDICTED: uncharacterized protein LOC104885200	Beta vulgaris subsp. vulgaris
421	soap_k61scaffold4036_Locus_5814_0	214	729	-	TAIR	AT3G61040.1	cytochrome P450, family 76, subfamily C, polypeptide 7	Arabidopsis thaliana
422	AhT6.2_TR23161|c1_g1_i3	1814	2215	-	TAIR	AT1G14205.1	Ribosomal L18p/L5e family protein	Arabidopsis thaliana
422	AhT6.2_TR23161|c1_g1_i3	217	1038	-	RefSeq	gi|731343986|ref|XP_010683169.1	PREDICTED: uncharacterized protein LOC104897901	Beta vulgaris subsp. vulgaris
423	AhT6.3_TR45200|c2_g7_i8	3537	4201	-	TAIR	AT1G52600.1	Peptidase S24/S26A/S26B/S26C family protein	Arabidopsis thaliana
423	AhT6.3_TR45200|c2_g7_i8	6	1703	+	RefSeq	gi|731312075|ref|XP_010672494.1	PREDICTED: probable GTP-binding protein OBGC2 isoform X1	Beta vulgaris subsp. vulgaris
424	AhT6.3_TR39867|c0_g1_i15	236	1423	+	RefSeq	gi|731337823|ref|XP_010679995.1	PREDICTED: uncharacterized protein LOC104895240	Beta vulgaris subsp. vulgaris
424	AhT6.3_TR39867|c0_g1_i15	2587	3294	-	TAIR	AT4G33460.1	ABC transporter family protein	Arabidopsis thaliana
425	AhT10_Tissues_TR39919|c1_g3_i5	2168	2829	-	TAIR	AT5G41040.1	HXXXD-type acyl-transferase family protein	Arabidopsis thaliana
425	AhT10_Tissues_TR39919|c1_g3_i5	477	1571	-	RefSeq	gi|731358013|ref|XP_010690514.1	PREDICTED: uncharacterized protein LOC104904039	Beta vulgaris subsp. vulgaris
426	AhT6.2_TR57125|c1_g2_i3	1522	1929	-	TAIR	AT1G50900.1	Ankyrin repeat family protein	Arabidopsis thaliana
426	AhT6.2_TR57125|c1_g2_i3	93	1256	+	RefSeq	gi|731367941|ref|XP_010695878.1	PREDICTED: 4-hydroxy-tetrahydrodipicolinate reductase 2, chloroplastic-like	Beta vulgaris subsp. vulgaris
427	AhT9_Tissues_TR58700|c0_g1_i1	1004	1321	-	RefSeq	gi|224060327|ref|XP_002300144.1	phosphoglycerate/bisphosphoglycerate mutase family protein	Populus trichocarpa
427	AhT9_Tissues_TR58700|c0_g1_i1	102	953	+	RefSeq	gi|731343604|ref|XP_010682980.1	PREDICTED: uncharacterized protein LOC104897735	Beta vulgaris subsp. vulgaris
428	AhT6.2_TR57161|c1_g1_i3	108	674	-	TAIR	AT1G50650.1	Stigma-specific Stig1 family protein	Arabidopsis thaliana
428	AhT6.2_TR57161|c1_g1_i3	1229	2128	+	RefSeq	gi|719988882|ref|XP_010252480.1	PREDICTED: proline synthase co-transcribed bacterial homolog protein-like	Nelumbo nucifera
429	AhT6.3_TR45685|c6_g4_i3	1237	1683	-	RefSeq	gi|698505814|ref|XP_009798338.1	PREDICTED: zinc finger protein CONSTANS-LIKE 6-like	Nicotiana sylvestris
429	AhT6.3_TR45685|c6_g4_i3	406	909	-	TAIR	AT5G14370.1	CCT motif family protein	Arabidopsis thaliana
430	AhT8_Tissues_TR59265|c0_g1_i1	1812	2399	-	RefSeq	gi|590600266|ref|XP_007019411.1	Cysteine-rich RLK (RECEPTOR-like protein kinase) 8	Theobroma cacao
430	AhT8_Tissues_TR59265|c0_g1_i1	314	775	-	TAIR	ATMG00240.1	Gag-Pol-related retrotransposon family protein	Arabidopsis thaliana
431	AhT6.3_TR54674|c0_g1_i1	1258	1509	-	RefSeq	gi|731344477|ref|XP_010683441.1	PREDICTED: V-type proton ATPase subunit E2	Beta vulgaris subsp. vulgaris
431	AhT6.3_TR54674|c0_g1_i1	24	476	-	TAIR	ATMG00300.1	Gag-Pol-related retrotransposon family protein	Arabidopsis thaliana
432	AhT6.2_TR73178|c0_g1_i1	1	386	-	TAIR	ATMG00240.1	Gag-Pol-related retrotransposon family protein	Arabidopsis thaliana
432	AhT6.2_TR73178|c0_g1_i1	733	948	-	Sprot	sp|P25600|YCH4_YEAST	Putative transposon Ty5-1 protein YCL074W	Saccharomyces cerevisiae (strain ATCC 204508 / S288c)
433	AhT11_Tissues_TR11531|c0_g2_i1	1494	1832	-	TAIR	AT1G33080.1	MATE efflux family protein	Arabidopsis thaliana
433	AhT11_Tissues_TR11531|c0_g2_i1	280	993	+	TAIR	AT1G07060.1	unknown protein; Has 30 Blast hits to 30 proteins in 10 species: Archae - 0; Bacteria - 0; Metazoa - 0; Fungi - 0; Plants - 30; Viruses - 0; Other Eukaryotes - 0 (source: NCBI BLink).	Arabidopsis thaliana
434	AhT7_Tissues_TR21971|c0_g1_i1	1	327	-	TAIR	ATMG00240.1	Gag-Pol-related retrotransposon family protein	Arabidopsis thaliana
434	AhT7_Tissues_TR21971|c0_g1_i1	1371	2552	-	RefSeq	gi|731317716|ref|XP_010669335.1	PREDICTED: copia protein isoform X1	Beta vulgaris subsp. vulgaris
435	AhT6.2_TR68017|c9_g1_i6	3928	4254	-	TAIR	ATMG00240.1	Gag-Pol-related retrotransposon family protein	Arabidopsis thaliana
435	AhT6.2_TR68017|c9_g1_i6	5447	6112	-	RefSeq	gi|727558391|ref|XP_010451381.1	PREDICTED: uncharacterized protein LOC104733506	Camelina sativa
436	soap_k53scaffold5958_Locus_11384_0	1247	1463	-	Sprot	sp|Q9SGP2|HSL1_ARATH	Receptor-like protein kinase HSL1	Arabidopsis thaliana
436	soap_k53scaffold5958_Locus_11384_0	492	830	-	TAIR	AT3G14160.1	2-oxoglutarate-dependent dioxygenase family protein	Arabidopsis thaliana
437	AhT11_Tissues_TR28879|c0_g4_i1	2044	2709	-	RefSeq	gi|727558391|ref|XP_010451381.1	PREDICTED: uncharacterized protein LOC104733506	Camelina sativa
437	AhT11_Tissues_TR28879|c0_g4_i1	525	851	-	TAIR	ATMG00240.1	Gag-Pol-related retrotransposon family protein	Arabidopsis thaliana
438	AhT10_Tissues_TR33295|c1_g2_i6	245	613	+	TAIR	AT1G56050.1	GTP-binding protein-related	Arabidopsis thaliana
438	AhT10_Tissues_TR33295|c1_g2_i6	711	950	-	TAIR	AT2G01630.1	O-Glycosyl hydrolases family 17 protein	Arabidopsis thaliana
439	oases_k33_Locus_12246_Transcript_3/10_Confidence_0.387_Length_1482	120	782	+	RefSeq	gi|731350958|ref|XP_010686781.1	PREDICTED: uncharacterized protein LOC104900944	Beta vulgaris subsp. vulgaris
439	oases_k33_Locus_12246_Transcript_3/10_Confidence_0.387_Length_1482	950	1246	-	TAIR	AT4G04320.1	malonyl-CoA decarboxylase family protein	Arabidopsis thaliana
440	AhT6.2_TR4582|c0_g1_i1	1655	2338	-	RefSeq	gi|470105181|ref|XP_004288965.1	PREDICTED: uncharacterized protein LOC101306381	Fragaria vesca subsp. vesca
440	AhT6.2_TR4582|c0_g1_i1	740	1045	-	TAIR	AT1G72790.1	hydroxyproline-rich glycoprotein family protein	Arabidopsis thaliana
441	AhT6.2_TR50732|c0_g2_i2	204	677	-	Sprot	sp|Q9SZL8|FRS5_ARATH	Protein FAR1-RELATED SEQUENCE 5	Arabidopsis thaliana
441	AhT6.2_TR50732|c0_g2_i2	679	1170	-	RefSeq	gi|731349763|ref|XP_010686164.1	PREDICTED: protein FAR1-RELATED SEQUENCE 5-like	Beta vulgaris subsp. vulgaris
442	AhT11_Tissues_TR46679|c4_g4_i1	247	618	-	RefSeq	gi|731365078|ref|XP_010694330.1	PREDICTED: putative F-box protein At1g58310	Beta vulgaris subsp. vulgaris
442	AhT11_Tissues_TR46679|c4_g4_i1	754	1785	+	TAIR	AT4G14103.1	F-box/RNI-like superfamily protein	Arabidopsis thaliana
443	oases_k49_Locus_1703_Transcript_29/38_Confidence_0.143_Length_3568	279	707	-	Sprot	sp|A8IAP8|RL18_AZOC5	50S ribosomal protein L18	Azorhizobium caulinodans (strain ATCC 43989 / DSM 5975 / ORS 571)
443	oases_k49_Locus_1703_Transcript_29/38_Confidence_0.143_Length_3568	922	3381	-	TAIR	AT1G19260.1	TTF-type zinc finger protein with HAT dimerisation domain	Arabidopsis thaliana
444	AhT7_Tissues_TR47577|c0_g2_i1	3391	4566	-	TAIR	AT1G19260.1	TTF-type zinc finger protein with HAT dimerisation domain	Arabidopsis thaliana
444	AhT7_Tissues_TR47577|c0_g2_i1	409	1869	+	RefSeq	gi|731353537|ref|XP_010688119.1	PREDICTED: sodium/pyruvate cotransporter BASS2, chloroplastic	Beta vulgaris subsp. vulgaris
445	oases_k29_Locus_2860_Transcript_3/6_Confidence_0.600_Length_4020	1	1228	-	RefSeq	gi|731339491|ref|XP_010680885.1	PREDICTED: uncharacterized protein LOC104895937	Beta vulgaris subsp. vulgaris
445	oases_k29_Locus_2860_Transcript_3/6_Confidence_0.600_Length_4020	2692	3927	-	RefSeq	gi|731362622|ref|XP_010692981.1	PREDICTED: zinc finger protein CONSTANS-LIKE 4	Beta vulgaris subsp. vulgaris
446	oases_k41_Locus_3055_Transcript_1/4_Confidence_0.636_Length_4005	2761	4005	-	RefSeq	gi|731362622|ref|XP_010692981.1	PREDICTED: zinc finger protein CONSTANS-LIKE 4	Beta vulgaris subsp. vulgaris
446	oases_k41_Locus_3055_Transcript_1/4_Confidence_0.636_Length_4005	785	1285	-	RefSeq	gi|731369355|ref|XP_010696524.1	PREDICTED: uncharacterized protein LOC104909040	Beta vulgaris subsp. vulgaris
447	trinity_comp38774_c0_seq5	1051	1416	-	TAIR	AT3G42170.1	BED zinc finger ;hAT family dimerisation domain	Arabidopsis thaliana
447	trinity_comp38774_c0_seq5	1	798	-	RefSeq	gi|731361721|ref|XP_010692516.1	PREDICTED: zinc finger BED domain-containing protein RICESLEEPER 1-like	Beta vulgaris subsp. vulgaris
448	soap_k25scaffold17187_Locus_46822_0	158	1615	+	RefSeq	gi|731353537|ref|XP_010688119.1	PREDICTED: sodium/pyruvate cotransporter BASS2, chloroplastic	Beta vulgaris subsp. vulgaris
448	soap_k25scaffold17187_Locus_46822_0	2575	3084	-	TAIR	AT1G19260.1	TTF-type zinc finger protein with HAT dimerisation domain	Arabidopsis thaliana
449	AhT6.3_TR1853|c5_g10_i11	5343	5723	+	RefSeq	gi|731315336|ref|XP_010690932.1	PREDICTED: E3 ubiquitin-protein ligase SDIR1 isoform X1	Beta vulgaris subsp. vulgaris
449	AhT6.3_TR1853|c5_g10_i11	703	1155	-	RefSeq	gi|731328745|ref|XP_010675220.1	PREDICTED: zinc finger CCHC domain-containing protein 10	Beta vulgaris subsp. vulgaris
450	oases_k25_Locus_244_Transcript_2/5_Confidence_0.625_Length_2989	1521	1898	+	RefSeq	gi|731353537|ref|XP_010688119.1	PREDICTED: sodium/pyruvate cotransporter BASS2, chloroplastic	Beta vulgaris subsp. vulgaris
450	oases_k25_Locus_244_Transcript_2/5_Confidence_0.625_Length_2989	2847	2989	-	TAIR	AT1G19260.1	TTF-type zinc finger protein with HAT dimerisation domain	Arabidopsis thaliana
451	AhT6.3_TR26082|c1_g1_i1	1	378	+	RefSeq	gi|595812694|ref|XP_007203452.1	hypothetical protein PRUPE_ppa022115mg	Prunus persica
451	AhT6.3_TR26082|c1_g1_i1	645	968	-	RefSeq	gi|731322178|ref|XP_010671750.1	PREDICTED: zinc finger protein 830	Beta vulgaris subsp. vulgaris
452	AhT10_Tissues_TR57999|c4_g1_i6	1208	1762	-	RefSeq	gi|514724917|ref|XP_004955612.1	PREDICTED: PHD finger-like domain-containing protein 5B-like isoform X1	Setaria italica
452	AhT10_Tissues_TR57999|c4_g1_i6	56	895	+	RefSeq	gi|731356537|ref|XP_010689727.1	PREDICTED: RING finger protein mug145-like	Beta vulgaris subsp. vulgaris
453	AhT10_Tissues_TR57999|c4_g1_i2	1208	1690	-	RefSeq	gi|514724917|ref|XP_004955612.1	PREDICTED: PHD finger-like domain-containing protein 5B-like isoform X1	Setaria italica
453	AhT10_Tissues_TR57999|c4_g1_i2	56	895	+	RefSeq	gi|731356537|ref|XP_010689727.1	PREDICTED: RING finger protein mug145-like	Beta vulgaris subsp. vulgaris
454	soap_k29scaffold18174_Locus_56620_0	1015	1377	-	RefSeq	gi|470137276|ref|XP_004304395.1	PREDICTED: remorin-like	Fragaria vesca subsp. vesca
454	soap_k29scaffold18174_Locus_56620_0	371	844	-	TAIR	AT1G67590.1	Remorin family protein	Arabidopsis thaliana
455	AhT6.2_TR15012|c1_g5_i1	1117	2163	-	TAIR	AT4G01935.1	unknown protein; FUNCTIONS IN: molecular_function unknown; INVOLVED IN: biological_process unknown; LOCATED IN: chloroplast; Has 37 Blast hits to 37 proteins in 17 species: Archae - 0; Bacteria - 0; Metazoa - 0; Fungi - 0; Plants - 30; Viruses - 0; Other	Arabidopsis thaliana
455	AhT6.2_TR15012|c1_g5_i1	285	1091	+	RefSeq	gi|731336836|ref|XP_010679470.1	PREDICTED: nifU-like protein 1, chloroplastic	Beta vulgaris subsp. vulgaris
456	AhT6.3_TR32451|c0_g1_i1	159	2309	+	RefSeq	gi|731334219|ref|XP_010678111.1	PREDICTED: pentatricopeptide repeat-containing protein At3g09060	Beta vulgaris subsp. vulgaris
456	AhT6.3_TR32451|c0_g1_i1	2359	3072	-	TAIR	AT3G09050.1	unknown protein; FUNCTIONS IN: molecular_function unknown; INVOLVED IN: biological_process unknown; LOCATED IN: chloroplast thylakoid membrane, chloroplast; EXPRESSED IN: 21 plant structures; EXPRESSED DURING: 13 growth stages; Has 120 Blast hits to 120	Arabidopsis thaliana
457	AhT6.2_TR40343|c0_g1_i1	2145	3035	-	TAIR	AT5G64010.1	unknown protein; FUNCTIONS IN: molecular_function unknown; INVOLVED IN: biological_process unknown; LOCATED IN: cellular_component unknown; EXPRESSED IN: 23 plant structures; EXPRESSED DURING: 13 growth stages; Has 34 Blast hits to 34 proteins in 12 spec	Arabidopsis thaliana
457	AhT6.2_TR40343|c0_g1_i1	460	1878	+	RefSeq	gi|731338248|ref|XP_010680226.1	PREDICTED: histone deacetylase 14	Beta vulgaris subsp. vulgaris
458	AhT6.2_TR31969|c1_g2_i1	2747	3106	-	TAIR	AT5G20165.1	unknown protein; FUNCTIONS IN: molecular_function unknown; INVOLVED IN: biological_process unknown; LOCATED IN: endomembrane system; CONTAINS InterPro DOMAIN/s: Protein of unknown function DUF1242 (InterPro:IPR009653); Has 35333 Blast hits to 34131 prote	Arabidopsis thaliana
458	AhT6.2_TR31969|c1_g2_i1	49	1608	+	RefSeq	gi|731343285|ref|XP_010682818.1	PREDICTED: GTP-binding protein 8	Beta vulgaris subsp. vulgaris
459	AhT6.3_TR17641|c1_g1_i4	2359	2838	-	TAIR	AT2G14095.1	unknown protein; FUNCTIONS IN: molecular_function unknown; INVOLVED IN: biological_process unknown; LOCATED IN: mitochondrion; EXPRESSED IN: 7 plant structures; EXPRESSED DURING: 4 anthesis, C globular stage, petal differentiation and expansion stage; Ha	Arabidopsis thaliana
459	AhT6.3_TR17641|c1_g1_i4	546	2030	-	RefSeq	gi|731355117|ref|XP_010688969.1	PREDICTED: uncharacterized protein LOC104902763	Beta vulgaris subsp. vulgaris
460	AhT10_Tissues_TR82920|c0_g1_i2	224	583	-	RefSeq	gi|255547524|ref|XP_002514819.1	conserved hypothetical protein	Ricinus communis
460	AhT10_Tissues_TR82920|c0_g1_i2	702	941	-	TAIR	AT1G65270.1	unknown protein; FUNCTIONS IN: molecular_function unknown; INVOLVED IN: biological_process unknown; LOCATED IN: endoplasmic reticulum, plasma membrane; EXPRESSED IN: 24 plant structures; EXPRESSED DURING: 13 growth stages; Has 149 Blast hits to 149 prote	Arabidopsis thaliana
461	AhT6.2_TR66848|c0_g1_i1	110	712	+	RefSeq	gi|731323456|ref|XP_010672440.1	PREDICTED: protein FAM136A-like	Beta vulgaris subsp. vulgaris
461	AhT6.2_TR66848|c0_g1_i1	1439	1756	-	TAIR	AT2G43780.2	unknown protein; FUNCTIONS IN: molecular_function unknown; INVOLVED IN: biological_process unknown; LOCATED IN: mitochondrion; EXPRESSED IN: 23 plant structures; EXPRESSED DURING: 13 growth stages; Has 30 Blast hits to 30 proteins in 11 species: Archae -	Arabidopsis thaliana
462	AhT6.2_TR39520|c1_g1_i1	151	1635	+	RefSeq	gi|731332190|ref|XP_010677069.1	PREDICTED: phosphatidylserine decarboxylase proenzyme 1, mitochondrial	Beta vulgaris subsp. vulgaris
462	AhT6.2_TR39520|c1_g1_i1	2740	3030	-	TAIR	AT4G16695.1	unknown protein; FUNCTIONS IN: molecular_function unknown; INVOLVED IN: biological_process unknown; LOCATED IN: endomembrane system; Has 21 Blast hits to 21 proteins in 11 species: Archae - 0; Bacteria - 0; Metazoa - 0; Fungi - 0; Plants - 21; Viruses -	Arabidopsis thaliana
463	AhT11_Tissues_TR26281|c0_g2_i2	168	1979	+	RefSeq	gi|731348834|ref|XP_010685689.1	PREDICTED: protein TIC 62, chloroplastic	Beta vulgaris subsp. vulgaris
463	AhT11_Tissues_TR26281|c0_g2_i2	2819	3124	-	TAIR	AT5G10745.1	unknown protein; FUNCTIONS IN: molecular_function unknown; INVOLVED IN: biological_process unknown; LOCATED IN: endomembrane system; BEST Arabidopsis thaliana protein match is: unknown protein (TAIR:AT5G24980.1); Has 35333 Blast hits to 34131 proteins in	Arabidopsis thaliana
464	AhT6.2_TR15415|c0_g1_i5	199	2892	-	Sprot	sp|Q7LHG5|YI31B_YEAST	Transposon Ty3-I Gag-Pol polyprotein	Saccharomyces cerevisiae (strain ATCC 204508 / S288c)
464	AhT6.2_TR15415|c0_g1_i5	2913	4769	-	RefSeq	gi|731338584|ref|XP_010680400.1	PREDICTED: transposon Tf2-1 polyprotein isoform X1	Beta vulgaris subsp. vulgaris
465	AhT6.2_TR27453|c0_g1_i1	144	632	-	Sprot	sp|Q7LHG5|YI31B_YEAST	Transposon Ty3-I Gag-Pol polyprotein	Saccharomyces cerevisiae (strain ATCC 204508 / S288c)
465	AhT6.2_TR27453|c0_g1_i1	1673	1987	-	RefSeq	gi|449470598|ref|XP_004153003.1	PREDICTED: enzymatic polyprotein-like, partial	Cucumis sativus
466	AhT6.3_TR1816|c4_g2_i10	201	743	-	Sprot	sp|P0C2I3|YD15B_YEAST	Transposon Ty1-DR6 Gag-Pol polyprotein	Saccharomyces cerevisiae (strain ATCC 204508 / S288c)
466	AhT6.3_TR1816|c4_g2_i10	997	3174	+	RefSeq	gi|731321782|ref|XP_010671537.1	PREDICTED: uncharacterized protein LOC104888307	Beta vulgaris subsp. vulgaris
467	AhT10_Tissues_TR26852|c0_g1_i1	1	323	-	Sprot	sp|Q7LHG5|YI31B_YEAST	Transposon Ty3-I Gag-Pol polyprotein	Saccharomyces cerevisiae (strain ATCC 204508 / S288c)
467	AhT10_Tissues_TR26852|c0_g1_i1	621	907	-	RefSeq	gi|731338584|ref|XP_010680400.1	PREDICTED: transposon Tf2-1 polyprotein isoform X1	Beta vulgaris subsp. vulgaris
468	AhT6.2_TR14299|c0_g2_i1	1143	1472	-	RefSeq	gi|694413944|ref|XP_009335215.1	PREDICTED: uncharacterized protein LOC103927954	Pyrus x bretschneideri
468	AhT6.2_TR14299|c0_g2_i1	286	537	-	Sprot	sp|P47024|YJ41B_YEAST	Transposon Ty4-J Gag-Pol polyprotein	Saccharomyces cerevisiae (strain ATCC 204508 / S288c)
469	AhT6.2_TR82636|c0_g1_i1	1340	1804	-	RefSeq	gi|731338584|ref|XP_010680400.1	PREDICTED: transposon Tf2-1 polyprotein isoform X1	Beta vulgaris subsp. vulgaris
469	AhT6.2_TR82636|c0_g1_i1	854	1246	-	Sprot	sp|Q7LHG5|YI31B_YEAST	Transposon Ty3-I Gag-Pol polyprotein	Saccharomyces cerevisiae (strain ATCC 204508 / S288c)
470	soap_k53scaffold7347_Locus_14562_0	111	470	+	Sprot	sp|P0DKC6|HSD1B_ARATH	11-beta-hydroxysteroid dehydrogenase 1B	Arabidopsis thaliana
470	soap_k53scaffold7347_Locus_14562_0	820	1589	-	RefSeq	gi|731367077|ref|XP_010695413.1	PREDICTED: recQ-mediated genome instability protein 1 isoform X1	Beta vulgaris subsp. vulgaris
471	AhT10_Tissues_TR48124|c0_g1_i1	2116	2988	-	RefSeq	gi|731312091|ref|XP_010672564.1	PREDICTED: putative germin-like protein 2-1	Beta vulgaris subsp. vulgaris
471	AhT10_Tissues_TR48124|c0_g1_i1	235	978	+	TAIR	AT5G30495.1	Fcf2 pre-rRNA processing protein	Arabidopsis thaliana
472	AhT10_Tissues_TR41623|c0_g1_i2	1083	1418	-	Sprot	sp|P10978|POLX_TOBAC	Retrovirus-related Pol polyprotein from transposon TNT 1-94	Nicotiana tabacum PE=2 SV=1
472	AhT10_Tissues_TR41623|c0_g1_i2	1918	2445	-	Sprot	sp|Q7MUY1|LIPB_PORGI	Octanoyltransferase	Porphyromonas gingivalis (strain ATCC BAA-308 / W83)
472	AhT10_Tissues_TR41623|c0_g1_i2	2468	2983	-	RefSeq	gi|731327669|ref|XP_010674643.1	PREDICTED: putative hydrolase C777.06c isoform X1	Beta vulgaris subsp. vulgaris
473	AhT6.2_TR143487|c0_g1_i1	2918	4351	-	TAIR	AT2G41490.1	UDP-glcnac-adolichol phosphate glcnac-1-p-transferase	Arabidopsis thaliana
473	AhT6.2_TR143487|c0_g1_i1	605	2227	+	RefSeq	gi|697101803|ref|XP_009597863.1	PREDICTED: U4/U6 small nuclear ribonucleoprotein PRP4-like protein	Nicotiana tomentosiformis
474	AhT6.2_TR79331|c0_g1_i1	2245	4959	-	RefSeq	gi|731365771|ref|XP_010694705.1	PREDICTED: proline-, glutamic acid- and leucine-rich protein 1 isoform X1	Beta vulgaris subsp. vulgaris
474	AhT6.2_TR79331|c0_g1_i1	358	1539	+	RefSeq	gi|731366479|ref|XP_010695092.1	PREDICTED: uncharacterized protein LOC104907801 isoform X1	Beta vulgaris subsp. vulgaris
475	AhT6.3_TR23832|c7_g3_i1	2197	4137	-	RefSeq	gi|731365771|ref|XP_010694705.1	PREDICTED: proline-, glutamic acid- and leucine-rich protein 1 isoform X1	Beta vulgaris subsp. vulgaris
475	AhT6.3_TR23832|c7_g3_i1	287	1492	+	RefSeq	gi|731366479|ref|XP_010695092.1	PREDICTED: uncharacterized protein LOC104907801 isoform X1	Beta vulgaris subsp. vulgaris
476	trinity_comp37139_c3_seq6	1324	1710	-	Sprot	sp|H1A988|C7254_GLYUR	11-oxo-beta-amyrin 30-oxidase	Glycyrrhiza uralensis
476	trinity_comp37139_c3_seq6	309	1052	+	RefSeq	gi|702467379|ref|XP_010029709.1	PREDICTED: probable salt tolerance-like protein At1g78600 isoform X1	Eucalyptus grandis
477	soap_k25scaffold584_Locus_917_0	1446	1774	-	RefSeq	gi|593263300|ref|XP_007133829.1	hypothetical protein PHAVU_011G212400g	Phaseolus vulgaris
477	soap_k25scaffold584_Locus_917_0	522	941	-	TAIR	AT3G51880.2	high mobility group B1	Arabidopsis thaliana
478	AhT10_Tissues_TR63250|c1_g1_i1	818	1294	-	RefSeq	gi|731371962|ref|XP_010666204.1	PREDICTED: rab3 GTPase-activating protein catalytic subunit	Beta vulgaris subsp. vulgaris
478	AhT10_Tissues_TR63250|c1_g1_i1	96	638	+	RefSeq	gi|731371959|ref|XP_010666203.1	PREDICTED: uncharacterized protein LOC104883384	Beta vulgaris subsp. vulgaris
479	AhT6.2_TR39649|c0_g1_i3	162	515	+	TAIR	AT1G27330.1	Ribosome associated membrane protein RAMP4	Arabidopsis thaliana
479	AhT6.2_TR39649|c0_g1_i3	1753	3450	-	RefSeq	gi|731312075|ref|XP_010672494.1	PREDICTED: probable GTP-binding protein OBGC2 isoform X1	Beta vulgaris subsp. vulgaris
480	oases_k25_Locus_2848_Transcript_10/14_Confidence_0.258_Length_5322	4662	5153	-	RefSeq	gi|731353762|ref|XP_010688226.1	PREDICTED: rho guanine nucleotide exchange factor 8	Beta vulgaris subsp. vulgaris
480	oases_k25_Locus_2848_Transcript_10/14_Confidence_0.258_Length_5322	649	1377	+	RefSeq	gi|731353768|ref|XP_010688229.1	PREDICTED: aspartate aminotransferase, cytoplasmic-like	Beta vulgaris subsp. vulgaris
481	AhT6.3_TR45730|c3_g4_i15	1572	2891	-	RefSeq	gi|731320115|ref|XP_010670634.1	PREDICTED: tRNA (guanine(26)-N(2))-dimethyltransferase	Beta vulgaris subsp. vulgaris
481	AhT6.3_TR45730|c3_g4_i15	3116	5404	+	RefSeq	gi|731320113|ref|XP_010670633.1	PREDICTED: uncharacterized protein LOC104887647 isoform X3	Beta vulgaris subsp. vulgaris
482	AhT6.2_TR53545|c1_g1_i1	1200	1988	-	Sprot	sp|P0C2F6|RNHX1_ARATH	Putative ribonuclease H protein At1g65750	Arabidopsis thaliana
482	AhT6.2_TR53545|c1_g1_i1	2040	2396	-	TAIR	ATMG01250.1	RNA-directed DNA polymerase (reverse transcriptase)	Arabidopsis thaliana
482	AhT6.2_TR53545|c1_g1_i1	2503	3372	-	RefSeq	gi|731352327|ref|XP_010687489.1	PREDICTED: uncharacterized protein LOC104901596	Beta vulgaris subsp. vulgaris
483	AhT7_Tissues_TR22011|c0_g1_i1	275	625	-	TAIR	AT1G60720.1	RNA-directed DNA polymerase (reverse transcriptase)-related family protein	Arabidopsis thaliana
483	AhT7_Tissues_TR22011|c0_g1_i1	647	1186	-	Sprot	sp|P0C2F6|RNHX1_ARATH	Putative ribonuclease H protein At1g65750	Arabidopsis thaliana
484	AhT7_Tissues_TR5825|c6_g2_i2	1477	2013	-	Sprot	sp|P0C2F6|RNHX1_ARATH	Putative ribonuclease H protein At1g65750	Arabidopsis thaliana
484	AhT7_Tissues_TR5825|c6_g2_i2	2252	2941	-	Sprot	sp|P08548|LIN1_NYCCO	LINE-1 reverse transcriptase homolog	Nycticebus coucang PE=3 SV=1
484	AhT7_Tissues_TR5825|c6_g2_i2	4860	5141	-	RefSeq	gi|731333722|ref|XP_010677875.1	PREDICTED: uncharacterized protein LOC104893474	Beta vulgaris subsp. vulgaris
485	AhT6.2_TR20082|c0_g1_i1	213	680	-	Sprot	sp|P0C2F6|RNHX1_ARATH	Putative ribonuclease H protein At1g65750	Arabidopsis thaliana
485	AhT6.2_TR20082|c0_g1_i1	958	1305	-	RefSeq	gi|731346978|ref|XP_010684740.1	PREDICTED: uncharacterized protein LOC104899274	Beta vulgaris subsp. vulgaris
486	soap_k57scaffold937_Locus_836_0	1111	1365	-	TAIR	ATMG01250.1	RNA-directed DNA polymerase (reverse transcriptase)	Arabidopsis thaliana
486	soap_k57scaffold937_Locus_836_0	579	881	-	Sprot	sp|P0C2F6|RNHX1_ARATH	Putative ribonuclease H protein At1g65750	Arabidopsis thaliana
487	soap_k49scaffold8061_Locus_18613_0	2629	2955	-	RefSeq	gi|731324318|ref|XP_010672908.1	PREDICTED: histone-lysine N-methyltransferase, H3 lysine-9 specific SUVH6-like	Beta vulgaris subsp. vulgaris
487	soap_k49scaffold8061_Locus_18613_0	613	1512	-	Sprot	sp|Q8VZ17|SUVH6_ARATH	Histone-lysine N-methyltransferase, H3 lysine-9 specific SUVH6	Arabidopsis thaliana
488	AhT6.2_TR149243|c0_g1_i1	204	647	-	RefSeq	gi|695052912|ref|XP_009414530.1	PREDICTED: DNA-damage-repair/toleration protein DRT111, chloroplastic isoform X2	Musa acuminata subsp. malaccensis
488	AhT6.2_TR149243|c0_g1_i1	933	1488	-	Sprot	sp|Q8T6B9|PUF68_DROME	Poly(U)-binding-splicing factor half pint	Drosophila melanogaster
489	AhT6.3_TR22854|c0_g1_i6	1309	2493	-	RefSeq	gi|731325930|ref|XP_010673764.1	PREDICTED: protein HAPLESS 2	Beta vulgaris subsp. vulgaris
489	AhT6.3_TR22854|c0_g1_i6	66	1007	+	RefSeq	gi|731325932|ref|XP_010673765.1	PREDICTED: pentatricopeptide repeat-containing protein At1g62350	Beta vulgaris subsp. vulgaris
490	AhT6.2_TR105491|c0_g1_i1	1317	2351	-	TAIR	AT2G41610.1	unknown protein; Has 35333 Blast hits to 34131 proteins in 2444 species: Archae - 798; Bacteria - 22429; Metazoa - 974; Fungi - 991; Plants - 531; Viruses - 0; Other Eukaryotes - 9610 (source: NCBI BLink).	Arabidopsis thaliana
490	AhT6.2_TR105491|c0_g1_i1	65	1249	+	RefSeq	gi|731311029|ref|XP_010686447.1	PREDICTED: ribosome production factor 1	Beta vulgaris subsp. vulgaris
491	AhT6.2_TR120650|c0_g1_i1	116	775	+	RefSeq	gi|731331730|ref|XP_010676815.1	PREDICTED: uncharacterized protein At5g01610-like	Beta vulgaris subsp. vulgaris
491	AhT6.2_TR120650|c0_g1_i1	1805	2308	-	TAIR	AT1G79390.1	unknown protein; Has 30201 Blast hits to 17322 proteins in 780 species: Archae - 12; Bacteria - 1396; Metazoa - 17338; Fungi - 3422; Plants - 5037; Viruses - 0; Other Eukaryotes - 2996 (source: NCBI BLink).	Arabidopsis thaliana
492	soap_k57scaffold2518_Locus_3563_0	1218	1842	-	RefSeq	gi|731355967|ref|XP_010689421.1	PREDICTED: uncharacterized protein LOC104903123	Beta vulgaris subsp. vulgaris
492	soap_k57scaffold2518_Locus_3563_0	41	388	-	TAIR	AT5G60150.1	unknown protein; Has 1807 Blast hits to 1807 proteins in 277 species: Archae - 0; Bacteria - 0; Metazoa - 736; Fungi - 347; Plants - 385; Viruses - 0; Other Eukaryotes - 339 (source: NCBI BLink).	Arabidopsis thaliana
493	AhT6.3_TR35334|c4_g1_i1	1934	2737	+	RefSeq	gi|731317685|ref|XP_010669319.1	PREDICTED: uncharacterized protein LOC104886563	Beta vulgaris subsp. vulgaris
493	AhT6.3_TR35334|c4_g1_i1	3458	3823	-	TAIR	AT5G21910.1	unknown protein; Has 30201 Blast hits to 17322 proteins in 780 species: Archae - 12; Bacteria - 1396; Metazoa - 17338; Fungi - 3422; Plants - 5037; Viruses - 0; Other Eukaryotes - 2996 (source: NCBI BLink).	Arabidopsis thaliana
494	AhT10_Tissues_TR50433|c1_g3_i1	4129	4476	-	TAIR	AT3G18510.1	unknown protein; Has 15 Blast hits to 15 proteins in 9 species: Archae - 0; Bacteria - 0; Metazoa - 0; Fungi - 0; Plants - 15; Viruses - 0; Other Eukaryotes - 0 (source: NCBI BLink).	Arabidopsis thaliana
494	AhT10_Tissues_TR50433|c1_g3_i1	648	2246	+	RefSeq	gi|731366816|ref|XP_010695275.1	PREDICTED: uncharacterized protein LOC104907945	Beta vulgaris subsp. vulgaris
495	AhT6.2_TR57035|c0_g3_i1	1890	2216	-	TAIR	AT4G04190.2	unknown protein; Has 35333 Blast hits to 34131 proteins in 2444 species: Archae - 798; Bacteria - 22429; Metazoa - 974; Fungi - 991; Plants - 531; Viruses - 0; Other Eukaryotes - 9610 (source: NCBI BLink).	Arabidopsis thaliana
495	AhT6.2_TR57035|c0_g3_i1	195	785	+	RefSeq	gi|731356481|ref|XP_010689696.1	PREDICTED: glutamic acid-rich protein-like	Beta vulgaris subsp. vulgaris
496	soap_k25scaffold9651_Locus_20080_1	1406	1744	-	TAIR	AT1G71730.1	unknown protein; Has 52 Blast hits to 52 proteins in 24 species: Archae - 0; Bacteria - 0; Metazoa - 4; Fungi - 0; Plants - 41; Viruses - 0; Other Eukaryotes - 7 (source: NCBI BLink).	Arabidopsis thaliana
496	soap_k25scaffold9651_Locus_20080_1	303	1403	-	RefSeq	gi|731323642|ref|XP_010672539.1	PREDICTED: putative tRNA (cytidine(32)/guanosine(34)-2'-O)-methyltransferase	Beta vulgaris subsp. vulgaris
497	oases_k29_Locus_9390_Transcript_4/7_Confidence_0.533_Length_2777	1181	1453	-	TAIR	AT5G14105.1	unknown protein; Has 30201 Blast hits to 17322 proteins in 780 species: Archae - 12; Bacteria - 1396; Metazoa - 17338; Fungi - 3422; Plants - 5037; Viruses - 0; Other Eukaryotes - 2996 (source: NCBI BLink).	Arabidopsis thaliana
497	oases_k29_Locus_9390_Transcript_4/7_Confidence_0.533_Length_2777	1	858	-	RefSeq	gi|731322541|ref|XP_010671949.1	PREDICTED: uncharacterized protein LOC104888623	Beta vulgaris subsp. vulgaris
498	soap_k65scaffold8427_Locus_14277_0	1884	2189	-	TAIR	AT2G35340.1	helicase domain-containing protein	Arabidopsis thaliana
498	soap_k65scaffold8427_Locus_14277_0	2566	2965	-	RefSeq	gi|731369328|ref|XP_010696515.1	PREDICTED: probable pre-mRNA-splicing factor ATP-dependent RNA helicase isoform X2	Beta vulgaris subsp. vulgaris
499	AhT11_Tissues_TR41351|c0_g1_i1	1273	2031	-	TAIR	AT1G63250.1	DEA(D/H)-box RNA helicase family protein	Arabidopsis thaliana
499	AhT11_Tissues_TR41351|c0_g1_i1	2377	3102	-	TAIR	AT5G08610.1	P-loop containing nucleoside triphosphate hydrolases superfamily protein	Arabidopsis thaliana
500	oases_k25_Locus_1495_Transcript_11/15_Confidence_0.345_Length_5125	1049	2947	-	RefSeq	gi|731339585|ref|XP_010680937.1	PREDICTED: BEL1-like homeodomain protein 4	Beta vulgaris subsp. vulgaris
500	oases_k25_Locus_1495_Transcript_11/15_Confidence_0.345_Length_5125	3337	4770	+	RefSeq	gi|731369078|ref|XP_010696436.1	PREDICTED: CUGBP Elav-like family member 6	Beta vulgaris subsp. vulgaris
501	AhT6.3_TR32245|c2_g2_i5	1998	2651	+	RefSeq	gi|731374833|ref|XP_010667079.1	PREDICTED: LOB domain-containing protein 4	Beta vulgaris subsp. vulgaris
501	AhT6.3_TR32245|c2_g2_i5	735	1691	-	RefSeq	gi|731330615|ref|XP_010676227.1	PREDICTED: BEL1-like homeodomain protein 1 isoform X2	Beta vulgaris subsp. vulgaris
502	oases_k25_Locus_39_Transcript_15/20_Confidence_0.181_Length_3869	1288	1500	-	RefSeq	gi|357488199|ref|XP_003614387.1	RRNA intron-encoded homing endonuclease	Medicago truncatula
502	oases_k25_Locus_39_Transcript_15/20_Confidence_0.181_Length_3869	2183	3439	-	RefSeq	gi|357488197|ref|XP_003614386.1	hypothetical protein MTR_5g051030	Medicago truncatula
502	oases_k25_Locus_39_Transcript_15/20_Confidence_0.181_Length_3869	476	874	-	Sprot	sp|Q6CQE5|TAR1_KLULA	Protein TAR1	Kluyveromyces lactis (strain ATCC 8585 / CBS 2359 / DSM 70799 / NBRC 1267 / NRRL Y-1140 / WM37)
503	AhT10_Tissues_TR4947|c1_g2_i1	1	316	-	RefSeq	gi|502153899|ref|XP_004509500.1	PREDICTED: uncharacterized protein LOC101508810	Cicer arietinum
503	AhT10_Tissues_TR4947|c1_g2_i1	324	457	-	RefSeq	gi|357488195|ref|XP_003614385.1	RRNA intron-encoded homing endonuclease	Medicago truncatula
504	AhT6.3_TR76302|c0_g2_i4	1428	1757	+	TAIR	AT1G35860.1	translocon outer membrane complex 75-I	Arabidopsis thaliana
504	AhT6.3_TR76302|c0_g2_i4	2036	3082	-	RefSeq	gi|731348868|ref|XP_010685706.1	PREDICTED: dnaJ homolog subfamily B member 8 isoform X1	Beta vulgaris subsp. vulgaris
505	AhT6.2_TR53389|c1_g4_i3	111	422	+	TAIR	ATMG00370.1	Ycf1 protein	Arabidopsis thaliana
505	AhT6.2_TR53389|c1_g4_i3	611	1564	-	RefSeq	gi|731354700|ref|XP_010688739.1	PREDICTED: anamorsin homolog	Beta vulgaris subsp. vulgaris
506	soap_k29scaffold4126_Locus_7479_2	3632	3967	-	TAIR	AT4G20360.1	RAB GTPase homolog E1B	Arabidopsis thaliana
506	soap_k29scaffold4126_Locus_7479_2	447	2537	+	Sprot	sp|Q6AVI0|RSLE2_ORYSJ	Zinc finger BED domain-containing protein RICESLEEPER 2	Oryza sativa subsp. japonica
507	soap_k65scaffold2241_Locus_3032_0	1304	1660	-	Sprot	sp|E9Q8I9|FRY_MOUSE	Protein furry homolog	Mus musculus
507	soap_k65scaffold2241_Locus_3032_0	2174	2796	-	RefSeq	gi|731341063|ref|XP_010681725.1	PREDICTED: uncharacterized protein LOC104896651	Beta vulgaris subsp. vulgaris
508	AhT6.2_TR23175|c0_g1_i1	1571	3268	-	TAIR	AT1G13130.1	Cellulase (glycosyl hydrolase family 5) protein	Arabidopsis thaliana
508	AhT6.2_TR23175|c0_g1_i1	160	1131	+	Sprot	sp|Q7DLS1|PSB7B_ARATH	Proteasome subunit beta type-7-B	Arabidopsis thaliana
509	AhT6.3_TR42957|c11_g2_i6	2370	2915	+	RefSeq	gi|731315878|ref|XP_010693304.1	PREDICTED: chloroplastic group IIA intron splicing facilitator CRS1, chloroplastic	Beta vulgaris subsp. vulgaris
509	AhT6.3_TR42957|c11_g2_i6	3532	4776	-	RefSeq	gi|731315882|ref|XP_010693315.1	PREDICTED: alpha/beta hydrolase domain-containing protein 17B	Beta vulgaris subsp. vulgaris
510	oases_k25_Locus_8273_Transcript_7/9_Confidence_0.680_Length_3373	1	792	+	TAIR	AT2G42520.1	P-loop containing nucleoside triphosphate hydrolases superfamily protein	Arabidopsis thaliana
510	oases_k25_Locus_8273_Transcript_7/9_Confidence_0.680_Length_3373	2110	3373	-	TAIR	AT3G58520.1	Ubiquitin carboxyl-terminal hydrolase family protein	Arabidopsis thaliana
511	oases_k29_Locus_6221_Transcript_4/10_Confidence_0.472_Length_2447	1839	2447	+	RefSeq	gi|731355405|ref|XP_010689123.1	PREDICTED: protein-lysine methyltransferase METTL21D	Beta vulgaris subsp. vulgaris
511	oases_k29_Locus_6221_Transcript_4/10_Confidence_0.472_Length_2447	279	1070	-	Sprot	sp|P34913|HYES_HUMAN	Bifunctional epoxide hydrolase 2	Homo sapiens
512	soap_k61scaffold2351_Locus_3048_0	1256	1552	-	RefSeq	gi|255550231|ref|XP_002516166.1	conserved hypothetical protein	Ricinus communis
512	soap_k61scaffold2351_Locus_3048_0	416	829	-	TAIR	AT1G79120.1	Ubiquitin carboxyl-terminal hydrolase family protein	Arabidopsis thaliana
513	AhT6.3_TR28855|c0_g3_i1	1338	1634	-	TAIR	AT3G63090.1	Ubiquitin carboxyl-terminal hydrolase family protein	Arabidopsis thaliana
513	AhT6.3_TR28855|c0_g3_i1	500	1165	-	RefSeq	gi|731346040|ref|XP_010684244.1	PREDICTED: uncharacterized protein LOC104898831	Beta vulgaris subsp. vulgaris
514	oases_k37_Locus_182_Transcript_2/11_Confidence_0.150_Length_5653	2881	3168	+	TAIR	AT2G07706.1	unknown protein; BEST Arabidopsis thaliana protein match is: unknown protein (TAIR:ATMG00470.1); Has 35333 Blast hits to 34131 proteins in 2444 species: Archae - 798; Bacteria - 22429; Metazoa - 974; Fungi - 991; Plants - 531; Viruses - 0; Other Eukaryot	Arabidopsis thaliana
514	oases_k37_Locus_182_Transcript_2/11_Confidence_0.150_Length_5653	3706	4128	-	Sprot	sp|Q3BAI2|YCX91_PHAAO	Uncharacterized protein ORF91	Phalaenopsis aphrodite subsp. formosana PE=4 SV=1
514	oases_k37_Locus_182_Transcript_2/11_Confidence_0.150_Length_5653	4314	4721	-	RefSeq	gi|358346026|ref|XP_003637074.1	Cell wall-associated hydrolase, partial	Medicago truncatula
515	AhT10_Tissues_TR63216|c4_g6_i1	1	341	+	RefSeq	gi|357458587|ref|XP_003599574.1	hypothetical protein MTR_3g035620	Medicago truncatula
515	AhT10_Tissues_TR63216|c4_g6_i1	376	526	-	RefSeq	gi|358346026|ref|XP_003637074.1	Cell wall-associated hydrolase, partial	Medicago truncatula
516	oases_k29_Locus_36_Transcript_1252/1260_Confidence_0.006_Length_3717	2968	3288	+	Sprot	sp|Q8RVH5|7SBG2_SOYBN	Basic 7S globulin 2	Glycine max PE=1 SV=1
516	oases_k29_Locus_36_Transcript_1252/1260_Confidence_0.006_Length_3717	944	1684	-	Sprot	sp|P46423|GSTF_HYOMU	Glutathione S-transferase	Hyoscyamus muticus PE=1 SV=1
517	AhT6.3_TR28817|c2_g5_i10	2823	3779	+	Sprot	sp|Q6AWW5|Y5262_ARATH	Ankyrin repeat-containing protein At5g02620	Arabidopsis thaliana
517	AhT6.3_TR28817|c2_g5_i10	4205	7792	-	RefSeq	gi|731323574|ref|XP_010672504.1	PREDICTED: type I inositol 1,4,5-trisphosphate 5-phosphatase 12 isoform X2	Beta vulgaris subsp. vulgaris
518	AhT6.3_TR49230|c1_g1_i1	1956	3257	-	RefSeq	gi|731367759|ref|XP_010695784.1	PREDICTED: phosphatase IMPL1, chloroplastic	Beta vulgaris subsp. vulgaris
518	AhT6.3_TR49230|c1_g1_i1	414	1688	+	RefSeq	gi|731361301|ref|XP_010692280.1	PREDICTED: 1-aminocyclopropane-1-carboxylate oxidase homolog 4-like	Beta vulgaris subsp. vulgaris
519	AhT9_Tissues_TR53382|c1_g2_i3	1770	2114	-	TAIR	AT2G27980.1	Acyl-CoA N-acyltransferase with RING/FYVE/PHD-type zinc finger domain	Arabidopsis thaliana
519	AhT9_Tissues_TR53382|c1_g2_i3	387	1346	-	RefSeq	gi|225461886|ref|XP_002264515.1	PREDICTED: mitochondrial import inner membrane translocase subunit TIM50	Vitis vinifera
520	AhT6.2_TR61624|c0_g1_i2	1089	3131	-	RefSeq	gi|225436867|ref|XP_002271002.1	PREDICTED: probable indole-3-acetic acid-amido synthetase GH3.6	Vitis vinifera
520	AhT6.2_TR61624|c0_g1_i2	210	824	+	Sprot	sp|P93051|ERDL7_ARATH	Sugar transporter ERD6-like 7	Arabidopsis thaliana
521	AhT6.2_TR4239|c0_g2_i1	1387	2469	-	RefSeq	gi|697106717|ref|XP_009607179.1	PREDICTED: polygalacturonase inhibitor	Nicotiana tomentosiformis
521	AhT6.2_TR4239|c0_g2_i1	255	863	+	TAIR	AT5G13850.1	nascent polypeptide-associated complex subunit alpha-like protein 3	Arabidopsis thaliana
522	AhT6.3_TR68327|c0_g1_i5	1669	2154	+	RefSeq	gi|731332458|ref|XP_010677217.1	PREDICTED: vesicle transport protein GOT1B-like	Beta vulgaris subsp. vulgaris
522	AhT6.3_TR68327|c0_g1_i5	3545	4225	-	RefSeq	gi|731332456|ref|XP_010677216.1	PREDICTED: putative invertase inhibitor	Beta vulgaris subsp. vulgaris
523	AhT6.2_TR25559|c9_g8_i1	1002	2510	-	RefSeq	gi|731317804|ref|XP_010669377.1	PREDICTED: protein IQ-DOMAIN 1	Beta vulgaris subsp. vulgaris
523	AhT6.2_TR25559|c9_g8_i1	129	728	+	Sprot	sp|Q5RCN6|CP4V2_PONAB	Cytochrome P450 4V2	Pongo abelii
524	AhT6.3_TR56159|c1_g1_i4	2454	3687	-	RefSeq	gi|731371779|ref|XP_010666148.1	PREDICTED: protein IQ-DOMAIN 14	Beta vulgaris subsp. vulgaris
524	AhT6.3_TR56159|c1_g1_i4	253	1881	+	RefSeq	gi|731371783|ref|XP_010666149.1	PREDICTED: growth-regulating factor 7	Beta vulgaris subsp. vulgaris
525	AhT8_Tissues_TR25440|c4_g7_i1	1657	3075	+	RefSeq	gi|731359337|ref|XP_010691229.1	PREDICTED: root phototropism protein 3	Beta vulgaris subsp. vulgaris
525	AhT8_Tissues_TR25440|c4_g7_i1	216	1589	-	RefSeq	gi|731336880|ref|XP_010679494.1	PREDICTED: paladin isoform X2	Beta vulgaris subsp. vulgaris
526	oases_k49_Locus_3811_Transcript_2/2_Confidence_0.857_Length_1511	1124	1511	-	RefSeq	gi|731313476|ref|XP_010680473.1	PREDICTED: extensin-1-like isoform X1	Beta vulgaris subsp. vulgaris
526	oases_k49_Locus_3811_Transcript_2/2_Confidence_0.857_Length_1511	453	1037	-	RefSeq	gi|302843667|ref|XP_002953375.1	hypothetical protein VOLCADRAFT_35244, partial	Volvox carteri f. nagariensis
527	oases_k53_Locus_8434_Transcript_7/8_Confidence_0.667_Length_8509	4417	6201	-	RefSeq	gi|731318415|ref|XP_010669712.1	PREDICTED: pentatricopeptide repeat-containing protein At1g06145-like	Beta vulgaris subsp. vulgaris
527	oases_k53_Locus_8434_Transcript_7/8_Confidence_0.667_Length_8509	6532	8322	-	RefSeq	gi|731354300|ref|XP_010688508.1	PREDICTED: xylose isomerase isoform X1	Beta vulgaris subsp. vulgaris
528	AhT11_Tissues_TR54512|c0_g2_i1	3191	5194	-	RefSeq	gi|731333180|ref|XP_010677595.1	PREDICTED: prolycopene isomerase, chloroplastic	Beta vulgaris subsp. vulgaris
528	AhT11_Tissues_TR54512|c0_g2_i1	601	2529	+	RefSeq	gi|731333178|ref|XP_010677594.1	PREDICTED: ABC transporter G family member 22	Beta vulgaris subsp. vulgaris
529	AhT6.3_TR71312|c5_g2_i1	1561	2919	-	RefSeq	gi|731324876|ref|XP_010673208.1	PREDICTED: magnesium-protoporphyrin IX monomethyl ester [oxidative] cyclase, chloroplastic	Beta vulgaris subsp. vulgaris
529	AhT6.3_TR71312|c5_g2_i1	220	1077	+	TAIR	AT3G56950.1	small and basic intrinsic protein 2;1	Arabidopsis thaliana
530	AhT7_Tissues_TR45348|c0_g1_i1	3047	3556	-	RefSeq	gi|731321600|ref|XP_010671439.1	PREDICTED: uncharacterized protein LOC104888238	Beta vulgaris subsp. vulgaris
530	AhT7_Tissues_TR45348|c0_g1_i1	317	2770	-	RefSeq	gi|590674040|ref|XP_007039055.1	Transcription factor jumonji domain-containing protein, putative isoform 1	Theobroma cacao
531	AhT10_Tissues_TR58066|c0_g1_i1	3898	4620	-	RefSeq	gi|731349942|ref|XP_010686255.1	PREDICTED: uncharacterized protein LOC104900526	Beta vulgaris subsp. vulgaris
531	AhT10_Tissues_TR58066|c0_g1_i1	556	3081	-	TAIR	AT4G00990.1	Transcription factor jumonji (jmjC) domain-containing protein	Arabidopsis thaliana
532	AhT6.2_TR14839|c0_g1_i1	14	1138	+	RefSeq	gi|731321674|ref|XP_010671479.1	PREDICTED: bark storage protein A-like	Beta vulgaris subsp. vulgaris
532	AhT6.2_TR14839|c0_g1_i1	1508	2176	-	RefSeq	gi|731341468|ref|XP_010681916.1	PREDICTED: 21 kDa protein-like	Beta vulgaris subsp. vulgaris
533	AhT6.2_TR14876|c0_g2_i1	1002	1373	-	TAIR	AT5G59810.1	Subtilase family protein	Arabidopsis thaliana
533	AhT6.2_TR14876|c0_g2_i1	174	743	-	RefSeq	gi|731317749|ref|XP_010669352.1	PREDICTED: 17.1 kDa class II heat shock protein-like	Beta vulgaris subsp. vulgaris
534	oases_k45_Locus_5222_Transcript_1/6_Confidence_0.286_Length_1332	253	618	+	Sprot	sp|Q8VY01|SCP46_ARATH	Serine carboxypeptidase-like 46	Arabidopsis thaliana
534	oases_k45_Locus_5222_Transcript_1/6_Confidence_0.286_Length_1332	840	1280	-	RefSeq	gi|731324592|ref|XP_010673053.1	PREDICTED: 10 kDa chaperonin-like	Beta vulgaris subsp. vulgaris
535	AhT6.2_TR29451|c0_g1_i1	190	660	-	RefSeq	gi|356508744|ref|XP_003523114.1	PREDICTED: 31 kDa ribonucleoprotein, chloroplastic-like	Glycine max
535	AhT6.2_TR29451|c0_g1_i1	820	1194	-	Sprot	sp|Q44556|RBPD_NOSS1	Putative RNA-binding protein RbpD	Nostoc sp. (strain PCC 7120 / UTEX 2576)
536	AhT6.2_TR56815|c8_g1_i1	1478	1702	-	Sprot	sp|Q39635|Y38K_CAPSE	Uncharacterized 38.1 kDa protein	Capnoides sempervirens PE=2 SV=1
536	AhT6.2_TR56815|c8_g1_i1	194	817	+	RefSeq	gi|731316421|ref|XP_010695460.1	PREDICTED: uncharacterized protein LOC104908080	Beta vulgaris subsp. vulgaris
537	AhT6.3_TR71266|c0_g2_i12	235	2181	+	RefSeq	gi|731332563|ref|XP_010677273.1	PREDICTED: protein NRT1/ PTR FAMILY 7.3	Beta vulgaris subsp. vulgaris
537	AhT6.3_TR71266|c0_g2_i12	2525	4372	-	RefSeq	gi|731332561|ref|XP_010677272.1	PREDICTED: pyruvate kinase isozyme G, chloroplastic	Beta vulgaris subsp. vulgaris
538	AhT11_Tissues_TR26267|c1_g1_i1	247	1800	+	RefSeq	gi|731326797|ref|XP_010674201.1	PREDICTED: violaxanthin de-epoxidase, chloroplastic	Beta vulgaris subsp. vulgaris
538	AhT11_Tissues_TR26267|c1_g1_i1	2476	4536	-	RefSeq	gi|731327540|ref|XP_010674572.1	PREDICTED: serine/threonine-protein kinase CDL1-like	Beta vulgaris subsp. vulgaris
539	AhT6.2_TR123344|c0_g1_i1	250	2376	-	Sprot	sp|Q8RWW0|ALE2_ARATH	Receptor-like serine/threonine-protein kinase ALE2	Arabidopsis thaliana
539	AhT6.2_TR123344|c0_g1_i1	3796	4947	-	RefSeq	gi|731375161|ref|XP_010667167.1	PREDICTED: nascent polypeptide-associated complex subunit alpha, muscle-specific form isoform X1	Beta vulgaris subsp. vulgaris
540	AhT6.2_TR31605|c0_g1_i1	127	1830	+	RefSeq	gi|731368409|ref|XP_010696132.1	PREDICTED: retinoblastoma-binding protein 5 homolog	Beta vulgaris subsp. vulgaris
540	AhT6.2_TR31605|c0_g1_i1	2383	4365	-	Sprot	sp|C0LGU0|PRK1_ARATH	Pollen receptor-like kinase 1	Arabidopsis thaliana
541	AhT6.3_TR56143|c4_g1_i13	123	959	+	TAIR	AT1G24040.2	Acyl-CoA N-acyltransferases (NAT) superfamily protein	Arabidopsis thaliana
541	AhT6.3_TR56143|c4_g1_i13	1361	2776	-	RefSeq	gi|731342867|ref|XP_010682613.1	PREDICTED: serine/threonine-protein kinase PBS1 isoform X1	Beta vulgaris subsp. vulgaris
542	AhT8_Tissues_TR44366|c1_g1_i3	1072	1977	+	TAIR	AT1G70480.1	Domain of unknown function (DUF220)	Arabidopsis thaliana
542	AhT8_Tissues_TR44366|c1_g1_i3	2170	3603	-	RefSeq	gi|731342732|ref|XP_010682543.1	PREDICTED: pantothenate kinase 1	Beta vulgaris subsp. vulgaris
543	oases_k45_Locus_11095_Transcript_3/7_Confidence_0.700_Length_4374	2144	3163	+	Sprot	sp|Q8LFN2|Y3037_ARATH	Probable inactive leucine-rich repeat receptor-like protein kinase At3g03770	Arabidopsis thaliana
543	oases_k45_Locus_11095_Transcript_3/7_Confidence_0.700_Length_4374	3481	4239	-	Sprot	sp|Q6ZJ48|KAD7_ORYSJ	Probable adenylate kinase 7, mitochondrial	Oryza sativa subsp. japonica
544	oases_k33_Locus_9258_Transcript_4/10_Confidence_0.621_Length_4188	3254	4012	-	Sprot	sp|Q6ZJ48|KAD7_ORYSJ	Probable adenylate kinase 7, mitochondrial	Oryza sativa subsp. japonica
544	oases_k33_Locus_9258_Transcript_4/10_Confidence_0.621_Length_4188	372	2939	+	RefSeq	gi|731363214|ref|XP_010693312.1	PREDICTED: probable inactive leucine-rich repeat receptor-like protein kinase At3g03770 isoform X2	Beta vulgaris subsp. vulgaris
545	AhT10_Tissues_TR1763|c3_g1_i1	1817	2215	+	Sprot	sp|Q8W496|PTC52_ARATH	Protochlorophyllide-dependent translocon component 52, chloroplastic	Arabidopsis thaliana
545	AhT10_Tissues_TR1763|c3_g1_i1	2679	3401	-	Sprot	sp|Q5VRN0|KCY1_ORYSJ	Probable UMP/CMP kinase 1	Oryza sativa subsp. japonica
546	AhT6.3_TR20200|c0_g1_i1	1757	4666	-	RefSeq	gi|731322976|ref|XP_010672185.1	PREDICTED: serine/threonine-protein kinase-like protein ACR4	Beta vulgaris subsp. vulgaris
546	AhT6.3_TR20200|c0_g1_i1	217	1041	+	TAIR	AT3G13440.1	S-adenosyl-L-methionine-dependent methyltransferases superfamily protein	Arabidopsis thaliana
547	oases_k25_Locus_12417_Transcript_3/5_Confidence_0.455_Length_5047	139	948	+	TAIR	AT3G13440.1	S-adenosyl-L-methionine-dependent methyltransferases superfamily protein	Arabidopsis thaliana
547	oases_k25_Locus_12417_Transcript_3/5_Confidence_0.455_Length_5047	1667	4576	-	RefSeq	gi|731322976|ref|XP_010672185.1	PREDICTED: serine/threonine-protein kinase-like protein ACR4	Beta vulgaris subsp. vulgaris
548	AhT6.2_TR54364|c0_g1_i1	1197	1544	-	RefSeq	gi|702286111|ref|XP_010046526.1	PREDICTED: probable serine/threonine-protein kinase At1g18390	Eucalyptus grandis
548	AhT6.2_TR54364|c0_g1_i1	512	820	-	Sprot	sp|Q9M342|WAKLP_ARATH	Wall-associated receptor kinase-like 15	Arabidopsis thaliana
549	oases_k41_Locus_184_Transcript_7/10_Confidence_0.286_Length_3989	1304	1867	-	RefSeq	gi|145408582|ref|YP_001152206.1	ORF137	Pinus koraiensis
549	oases_k41_Locus_184_Transcript_7/10_Confidence_0.286_Length_3989	2007	2360	+	Sprot	sp|Q49KT9|YCF68_EUCGG	Uncharacterized protein ycf68	Eucalyptus globulus subsp. globulus
549	oases_k41_Locus_184_Transcript_7/10_Confidence_0.286_Length_3989	3319	3681	+	TAIR	AT3G63150.1	MIRO-related GTP-ase 2	Arabidopsis thaliana
549	oases_k41_Locus_184_Transcript_7/10_Confidence_0.286_Length_3989	931	1230	-	RefSeq	gi|357515297|ref|XP_003627937.1	hypothetical protein MTR_8g040260	Medicago truncatula
550	AhT9_Tissues_TR38220|c0_g1_i3	1	257	-	RefSeq	gi|29565713|ref|NP_817269.1	ORF64c	Pinus koraiensis
550	AhT9_Tissues_TR38220|c0_g1_i3	398	503	+	RefSeq	gi|358346026|ref|XP_003637074.1	Cell wall-associated hydrolase, partial	Medicago truncatula
551	AhT6.3_TR27701|c0_g13_i10	1	223	-	RefSeq	gi|145408580|ref|YP_001152204.1	ORF64d	Pinus koraiensis
551	AhT6.3_TR27701|c0_g13_i10	303	599	+	RefSeq	gi|357436123|ref|XP_003588337.1	Ribosomal protein S10	Medicago truncatula
552	AhT9_Tissues_TR34750|c0_g1_i2	1853	2098	-	RefSeq	gi|11497565|ref|NP_054973.1	ribosomal protein S3	Spinacia oleracea
552	AhT9_Tissues_TR34750|c0_g1_i2	2105	2611	-	TAIR	ATCG00810.1	ribosomal protein L22	Arabidopsis thaliana
552	AhT9_Tissues_TR34750|c0_g1_i2	237	749	-	TAIR	ATCG00780.1	ribosomal protein L14	Arabidopsis thaliana
553	soap_k53scaffold11701_Locus_25841_0	2255	2806	-	TAIR	ATCG00770.1	ribosomal protein S8	Arabidopsis thaliana
553	soap_k53scaffold11701_Locus_25841_0	2818	3330	-	TAIR	ATCG00780.1	ribosomal protein L14	Arabidopsis thaliana
553	soap_k53scaffold11701_Locus_25841_0	450	1682	-	RefSeq	gi|449533832|ref|XP_004173875.1	PREDICTED: DNA-directed RNA polymerase subunit alpha-like	Cucumis sativus
554	AhT6.2_TR62154|c7_g1_i2	1853	3520	+	TAIR	ATCG00040.1	maturase K	Arabidopsis thaliana
554	AhT6.2_TR62154|c7_g1_i2	3914	5122	+	RefSeq	gi|544163593|ref|YP_008563068.1	photosystem II protein D1 (chloroplast)	Solanum lycopersicum
554	AhT6.2_TR62154|c7_g1_i2	5517	6473	-	TAIR	ATCG01310.1	ribosomal protein L2	Arabidopsis thaliana
554	AhT6.2_TR62154|c7_g1_i2	6487	6759	-	TAIR	ATCG01300.1	ribosomal protein L23	Arabidopsis thaliana
555	AhT6.2_TR62136|c2_g21_i8	1459	1806	+	TAIR	ATCG00640.1	ribosomal protein L33	Arabidopsis thaliana
555	AhT6.2_TR62136|c2_g21_i8	1961	2413	+	RefSeq	gi|11497549|ref|NP_054957.1	ribosomal protein S18	Spinacia oleracea
555	AhT6.2_TR62136|c2_g21_i8	2562	3008	-	TAIR	ATCG00660.1	ribosomal protein L20	Arabidopsis thaliana
555	AhT6.2_TR62136|c2_g21_i8	3701	3964	-	TAIR	ATCG00905.1	ribosomal protein S12C	Arabidopsis thaliana
556	AhT10_Tissues_TR68637|c0_g1_i1	3554	4162	-	TAIR	AT1G35680.1	Ribosomal protein L21	Arabidopsis thaliana
556	AhT10_Tissues_TR68637|c0_g1_i1	616	1596	+	RefSeq	gi|731310836|ref|XP_010678182.1	PREDICTED: uncharacterized membrane protein At4g09580	Beta vulgaris subsp. vulgaris
557	AhT6.3_TR9708|c4_g4_i1	2139	2978	-	TAIR	AT1G35680.1	Ribosomal protein L21	Arabidopsis thaliana
557	AhT6.3_TR9708|c4_g4_i1	585	1565	+	RefSeq	gi|731310836|ref|XP_010678182.1	PREDICTED: uncharacterized membrane protein At4g09580	Beta vulgaris subsp. vulgaris
558	soap_k25scaffold18241_Locus_51566_0	1069	1374	-	RefSeq	gi|731342688|ref|XP_010682522.1	PREDICTED: ATP-citrate synthase alpha chain protein 1	Beta vulgaris subsp. vulgaris
558	soap_k25scaffold18241_Locus_51566_0	326	889	-	RefSeq	gi|703087525|ref|XP_010093295.1	hypothetical protein L484_003263	Morus notabilis
559	AhT10_Tissues_TR41060|c0_g1_i1	236	811	-	RefSeq	gi|703128712|ref|XP_010104165.1	hypothetical protein L484_007004	Morus notabilis
559	AhT10_Tissues_TR41060|c0_g1_i1	857	1438	-	RefSeq	gi|731368647|ref|XP_010696260.1	PREDICTED: ninja-family protein 3-like	Beta vulgaris subsp. vulgaris
560	AhT6.2_TR35836|c2_g3_i3	149	502	-	RefSeq	gi|703131002|ref|XP_010104773.1	hypothetical protein L484_018826	Morus notabilis
560	AhT6.2_TR35836|c2_g3_i3	655	847	-	RefSeq	gi|357436159|ref|XP_003588355.1	Mitochondrial protein, putative	Medicago truncatula
561	AhT6.3_TR27408|c3_g3_i13	1581	2683	-	RefSeq	gi|703160837|ref|XP_010112635.1	hypothetical protein L484_019087	Morus notabilis
561	AhT6.3_TR27408|c3_g3_i13	377	1033	+	TAIR	AT4G26310.1	elongation factor P (EF-P) family protein	Arabidopsis thaliana
562	oases_k25_Locus_19867_Transcript_3/5_Confidence_0.200_Length_1833	1107	1532	-	RefSeq	gi|731338896|ref|XP_010680562.1	PREDICTED: dual specificity protein kinase splA	Beta vulgaris subsp. vulgaris
562	oases_k25_Locus_19867_Transcript_3/5_Confidence_0.200_Length_1833	521	934	-	RefSeq	gi|703065890|ref|XP_010087569.1	hypothetical protein L484_022090	Morus notabilis
563	AhT10_Tissues_TR49693|c7_g1_i2	3771	4418	-	RefSeq	gi|731338584|ref|XP_010680400.1	PREDICTED: transposon Tf2-1 polyprotein isoform X1	Beta vulgaris subsp. vulgaris
563	AhT10_Tissues_TR49693|c7_g1_i2	5018	5440	-	TAIR	AT4G01790.1	Ribosomal protein L7Ae/L30e/S12e/Gadd45 family protein	Arabidopsis thaliana
564	oases_k33_Locus_9506_Transcript_8/9_Confidence_0.292_Length_1752	1228	1668	-	TAIR	AT4G01790.1	Ribosomal protein L7Ae/L30e/S12e/Gadd45 family protein	Arabidopsis thaliana
564	oases_k33_Locus_9506_Transcript_8/9_Confidence_0.292_Length_1752	289	660	-	RefSeq	gi|449465222|ref|XP_004150327.1	PREDICTED: uncharacterized protein LOC101216833	Cucumis sativus
565	AhT6.2_TR78296|c0_g2_i1	1983	3149	-	RefSeq	gi|719993953|ref|XP_010254032.1	PREDICTED: probable lactoylglutathione lyase, chloroplast	Nelumbo nucifera
565	AhT6.2_TR78296|c0_g2_i1	496	1902	+	RefSeq	gi|731317240|ref|XP_010668270.1	PREDICTED: uncharacterized protein LOC104885270	Beta vulgaris subsp. vulgaris
566	AhT6.2_TR38063|c0_g1_i1	2151	4661	-	RefSeq	gi|731325505|ref|XP_010673550.1	PREDICTED: G-type lectin S-receptor-like serine/threonine-protein kinase RLK1	Beta vulgaris subsp. vulgaris
566	AhT6.2_TR38063|c0_g1_i1	69	1181	+	Sprot	sp|Q9LE89|CLH0_CHEAL	Chlorophyllase type 0	Chenopodium album
567	AhT6.3_TR65720|c0_g2_i6	225	1346	+	TAIR	AT3G17070.1	Peroxidase family protein	Arabidopsis thaliana
567	AhT6.3_TR65720|c0_g2_i6	3570	4562	-	RefSeq	gi|731350979|ref|XP_010686792.1	PREDICTED: putative leucine--tRNA ligase, mitochondrial	Beta vulgaris subsp. vulgaris
568	oases_k45_Locus_6872_Transcript_4/4_Confidence_0.625_Length_4231	111	1037	+	TAIR	AT3G17070.1	Peroxidase family protein	Arabidopsis thaliana
568	oases_k45_Locus_6872_Transcript_4/4_Confidence_0.625_Length_4231	1127	4231	-	RefSeq	gi|731350979|ref|XP_010686792.1	PREDICTED: putative leucine--tRNA ligase, mitochondrial	Beta vulgaris subsp. vulgaris
569	AhT6.3_TR32224|c8_g1_i3	1493	2158	-	RefSeq	gi|731364843|ref|XP_010694198.1	PREDICTED: protein LHCP TRANSLOCATION DEFECT	Beta vulgaris subsp. vulgaris
569	AhT6.3_TR32224|c8_g1_i3	798	1211	+	TAIR	AT2G44040.1	Dihydrodipicolinate reductase, bacterial/plant	Arabidopsis thaliana
570	soap_k61scaffold1910_Locus_2365_0	5016	5528	-	Sprot	sp|O13834|PTR1_SCHPO	E3 ubiquitin-protein ligase ptr1	Schizosaccharomyces pombe (strain 972 / ATCC 24843)
570	soap_k61scaffold1910_Locus_2365_0	6565	7014	-	RefSeq	gi|731330137|ref|XP_010675965.1	PREDICTED: E3 ubiquitin-protein ligase UPL1-like isoform X1	Beta vulgaris subsp. vulgaris
571	AhT10_Tissues_TR4282|c0_g2_i4	1608	2774	-	Sprot	sp|Q682D3|XRCC2_ARATH	DNA repair protein XRCC2 homolog	Arabidopsis thaliana
571	AhT10_Tissues_TR4282|c0_g2_i4	242	664	-	Sprot	sp|Q9LT17|BBR_ARATH	E3 ubiquitin ligase BIG BROTHER-related	Arabidopsis thaliana
572	AhT7_Tissues_TR30612|c2_g3_i1	125	427	+	TrEmbl	tr|W9RQ49|W9RQ49_9ROSA	E3 ubiquitin-protein ligase UPL2	Morus notabilis
572	AhT7_Tissues_TR30612|c2_g3_i1	482	781	-	TrEmbl	tr|A0A0B0MLC5|A0A0B0MLC5_GOSAR	E3 ubiquitin-protein ligase UPL1-like protein	Gossypium arboreum
573	AhT6.2_TR81383|c8_g1_i4	1373	1576	-	RefSeq	gi|731340629|ref|XP_010681499.1	PREDICTED: cysteine--tRNA ligase, cytoplasmic-like isoform X1	Beta vulgaris subsp. vulgaris
573	AhT6.2_TR81383|c8_g1_i4	2166	2513	+	RefSeq	gi|731339377|ref|XP_010680817.1	PREDICTED: uncharacterized protein LOC104895876 isoform X1	Beta vulgaris subsp. vulgaris
574	AhT6.2_TR100785|c0_g1_i1	146	1375	+	Sprot	sp|Q8RWQ9|ALEUL_ARATH	Thiol protease aleurain-like	Arabidopsis thaliana
574	AhT6.2_TR100785|c0_g1_i1	1931	4657	-	RefSeq	gi|731372272|ref|XP_010666295.1	PREDICTED: tubulin--tyrosine ligase-like protein 12 isoform X1	Beta vulgaris subsp. vulgaris
575	AhT6.3_TR41406|c0_g1_i1	242	1471	+	RefSeq	gi|731311599|ref|XP_010670244.1	PREDICTED: elongation factor Ts, mitochondrial	Beta vulgaris subsp. vulgaris
575	AhT6.3_TR41406|c0_g1_i1	2530	2764	-	TAIR	AT1G61520.2	photosystem I light harvesting complex gene 3	Arabidopsis thaliana
576	AhT6.2_TR22137|c2_g1_i1	1400	2053	+	Sprot	sp|P00299|PLAS1_POPNI	Plastocyanin A, chloroplastic	Populus nigra
576	AhT6.2_TR22137|c2_g1_i1	2490	3440	-	RefSeq	gi|731324707|ref|XP_010673110.1	PREDICTED: putative lipoate-protein ligase A isoform X1	Beta vulgaris subsp. vulgaris
576	AhT6.2_TR22137|c2_g1_i1	249	734	+	TAIR	AT5G08050.1	Protein of unknown function (DUF1118)	Arabidopsis thaliana
577	AhT6.2_TR70672|c0_g1_i1	1	259	-	Sprot	sp|P92520|M820_ARATH	Uncharacterized mitochondrial protein AtMg00820	Arabidopsis thaliana
577	AhT6.2_TR70672|c0_g1_i1	1277	1582	-	TAIR	AT3G28420.1	Putative membrane lipoprotein	Arabidopsis thaliana
577	AhT6.2_TR70672|c0_g1_i1	532	894	-	RefSeq	gi|731317716|ref|XP_010669335.1	PREDICTED: copia protein isoform X1	Beta vulgaris subsp. vulgaris
578	oases_k25_Locus_5636_Transcript_2/5_Confidence_0.600_Length_3523	221	2098	+	TAIR	AT5G64860.1	disproportionating enzyme	Arabidopsis thaliana
578	oases_k25_Locus_5636_Transcript_2/5_Confidence_0.600_Length_3523	2296	3285	-	TAIR	AT2G21960.1	unknown protein; LOCATED IN: chloroplast; EXPRESSED IN: 22 plant structures; EXPRESSED DURING: 13 growth stages; BEST Arabidopsis thaliana protein match is: unknown protein (TAIR:AT1G56180.1); Has 224 Blast hits to 222 proteins in 59 species: Archae - 0;	Arabidopsis thaliana
579	AhT7_Tissues_TR21024|c0_g2_i1	1600	1980	-	RefSeq	gi|731361723|ref|XP_010692517.1	PREDICTED: uncharacterized protein LOC104905624	Beta vulgaris subsp. vulgaris
579	AhT7_Tissues_TR21024|c0_g2_i1	989	1279	-	RefSeq	gi|702253732|ref|XP_010068565.1	PREDICTED: probable LRR receptor-like serine/threonine-protein kinase At4g08850	Eucalyptus grandis
580	soap_k45scaffold2289_Locus_4907_0	1	638	-	RefSeq	gi|731333450|ref|XP_010677740.1	PREDICTED: uncharacterized protein LOC104893342	Beta vulgaris subsp. vulgaris
580	soap_k45scaffold2289_Locus_4907_0	721	1155	-	TAIR	AT5G49750.1	Leucine-rich repeat (LRR) family protein	Arabidopsis thaliana
581	AhT11_Tissues_TR55440|c0_g2_i11	140	1972	+	RefSeq	gi|731316527|ref|XP_010695888.1	PREDICTED: uncharacterized protein LOC104908464 isoform X1	Beta vulgaris subsp. vulgaris
581	AhT11_Tissues_TR55440|c0_g2_i11	2659	3588	-	Sprot	sp|Q9SRK5|LSF2_ARATH	Phosphoglucan phosphatase LSF2, chloroplastic	Arabidopsis thaliana
582	AhT10_Tissues_TR25982|c0_g3_i2	191	2338	+	RefSeq	gi|731327727|ref|XP_010674673.1	PREDICTED: sterol 3-beta-glucosyltransferase UGT80A2-like	Beta vulgaris subsp. vulgaris
582	AhT10_Tissues_TR25982|c0_g3_i2	3043	5043	-	RefSeq	gi|731327729|ref|XP_010674674.1	PREDICTED: protein LUTEIN DEFICIENT 5, chloroplastic	Beta vulgaris subsp. vulgaris
583	AhT10_Tissues_TR25042|c0_g1_i3	1638	2582	-	RefSeq	gi|731374630|ref|XP_010667020.1	PREDICTED: chromophore lyase CRL, chloroplastic	Beta vulgaris subsp. vulgaris
583	AhT10_Tissues_TR25042|c0_g1_i3	280	561	+	TAIR	AT5G51010.1	Rubredoxin-like superfamily protein	Arabidopsis thaliana
584	AhT10_Tissues_TR25042|c0_g1_i1	134	781	+	RefSeq	gi|731374626|ref|XP_010667019.1	PREDICTED: uncharacterized protein LOC104884122	Beta vulgaris subsp. vulgaris
584	AhT10_Tissues_TR25042|c0_g1_i1	1704	2204	-	RefSeq	gi|731374630|ref|XP_010667020.1	PREDICTED: chromophore lyase CRL, chloroplastic	Beta vulgaris subsp. vulgaris
585	AhT6.2_TR117285|c0_g1_i1	1288	3060	-	RefSeq	gi|568866047|ref|XP_006486376.1	PREDICTED: adenylosuccinate lyase-like	Citrus sinensis
585	AhT6.2_TR117285|c0_g1_i1	546	1046	+	TAIR	AT2G37030.1	SAUR-like auxin-responsive protein family	Arabidopsis thaliana
586	AhT6.2_TR49695|c1_g2_i1	1834	2646	-	RefSeq	gi|731340617|ref|XP_010681495.1	PREDICTED: protein LYK5-like	Beta vulgaris subsp. vulgaris
586	AhT6.2_TR49695|c1_g2_i1	526	1632	-	Sprot	sp|F4IB81|LYK3_ARATH	LysM domain receptor-like kinase 3	Arabidopsis thaliana
587	soap_k65scaffold941_Locus_1094_0	125	838	-	Sprot	sp|Q9ERA5|SMC4_MICAR	Structural maintenance of chromosomes protein 4 (Fragment)	Microtus arvalis
587	soap_k65scaffold941_Locus_1094_0	868	1091	-	RefSeq	gi|731363107|ref|XP_010693249.1	PREDICTED: structural maintenance of chromosomes protein 4	Beta vulgaris subsp. vulgaris
588	AhT6.2_TR120647|c0_g1_i1	183	1769	+	RefSeq	gi|731343459|ref|XP_010682903.1	PREDICTED: uncharacterized protein LOC104897663	Beta vulgaris subsp. vulgaris
588	AhT6.2_TR120647|c0_g1_i1	2368	3177	-	RefSeq	gi|731343457|ref|XP_010682902.1	PREDICTED: N-alpha-acetyltransferase MAK3	Beta vulgaris subsp. vulgaris
589	soap_k61scaffold8347_Locus_13787_0	1334	1798	-	TAIR	AT2G07690.1	Minichromosome maintenance (MCM2/3/5) family protein	Arabidopsis thaliana
589	soap_k61scaffold8347_Locus_13787_0	1807	2165	-	TAIR	AT5G44635.1	minichromosome maintenance (MCM2/3/5) family protein	Arabidopsis thaliana
590	AhT6.3_TR68492|c0_g1_i7	5923	6633	-	TAIR	AT3G10720.1	Plant invertase/pectin methylesterase inhibitor superfamily	Arabidopsis thaliana
590	AhT6.3_TR68492|c0_g1_i7	845	5470	+	RefSeq	gi|731352479|ref|XP_010687573.1	PREDICTED: uncharacterized protein LOC104901674	Beta vulgaris subsp. vulgaris
591	AhT6.2_TR57024|c6_g1_i1	1273	2472	-	RefSeq	gi|731377859|ref|XP_010667997.1	PREDICTED: uncharacterized methyltransferase At1g78140, chloroplastic	Beta vulgaris subsp. vulgaris
591	AhT6.2_TR57024|c6_g1_i1	219	743	+	Sprot	sp|Q38857|XTH22_ARATH	Xyloglucan endotransglucosylase/hydrolase protein 22	Arabidopsis thaliana
592	AhT6.2_TR57024|c6_g1_i2	2381	3580	-	RefSeq	gi|731377859|ref|XP_010667997.1	PREDICTED: uncharacterized methyltransferase At1g78140, chloroplastic	Beta vulgaris subsp. vulgaris
592	AhT6.2_TR57024|c6_g1_i2	820	1851	+	Sprot	sp|Q38907|XTH25_ARATH	Probable xyloglucan endotransglucosylase/hydrolase protein 25	Arabidopsis thaliana
593	AhT6.2_TR14423|c0_g2_i1	1838	2353	-	RefSeq	gi|731333091|ref|XP_010677547.1	PREDICTED: multifunctional methyltransferase subunit TRM112-like protein At1g22270	Beta vulgaris subsp. vulgaris
593	AhT6.2_TR14423|c0_g2_i1	757	1173	+	Sprot	sp|O64791|SY124_ARATH	Syntaxin-124	Arabidopsis thaliana
594	AhT6.3_TR45730|c3_g4_i5	1	1117	-	RefSeq	gi|731352150|ref|XP_010687392.1	PREDICTED: uncharacterized protein LOC104901502	Beta vulgaris subsp. vulgaris
594	AhT6.3_TR45730|c3_g4_i5	1617	1979	-	TAIR	AT3G56330.1	N2,N2-dimethylguanosine tRNA methyltransferase	Arabidopsis thaliana
595	AhT6.3_TR74278|c0_g1_i1	1	253	-	RefSeq	gi|302817780|ref|XP_002990565.1	hypothetical protein SELMODRAFT_185367	Selaginella moellendorffii
595	AhT6.3_TR74278|c0_g1_i1	485	802	-	Sprot	sp|O97159|CHDM_DROME	Chromodomain-helicase-DNA-binding protein Mi-2 homolog	Drosophila melanogaster
596	AhT6.2_TR49675|c0_g1_i1	145	1209	-	RefSeq	gi|255081957|ref|XP_002508197.1	predicted protein	Micromonas sp. RCC299
596	AhT6.2_TR49675|c0_g1_i1	1897	2928	-	Sprot	sp|Q9P1A2|PP4RL_HUMAN	Putative serine/threonine-protein phosphatase 4 regulatory subunit 1-like	Homo sapiens
597	AhT6.2_TR60383|c3_g1_i1	2409	8144	-	RefSeq	gi|731311295|ref|XP_010666903.1	PREDICTED: clustered mitochondria protein homolog isoform X1	Beta vulgaris subsp. vulgaris
597	AhT6.2_TR60383|c3_g1_i1	385	1587	+	Sprot	sp|Q9M363|B561I_ARATH	Cytochrome b561 and DOMON domain-containing protein At3g61750	Arabidopsis thaliana
598	AhT10_Tissues_TR58002|c1_g3_i1	1555	2739	-	RefSeq	gi|731325160|ref|XP_010673365.1	PREDICTED: dihydroorotase, mitochondrial isoform X1	Beta vulgaris subsp. vulgaris
598	AhT10_Tissues_TR58002|c1_g3_i1	574	1041	+	TAIR	AT2G15280.1	Reticulon family protein	Arabidopsis thaliana
599	AhT6.3_TR78577|c0_g3_i6	1622	2308	-	TAIR	AT2G46000.1	FUNCTIONS IN: molecular_function unknown; INVOLVED IN: biological_process unknown; LOCATED IN: endomembrane system; EXPRESSED IN: 24 plant structures; EXPRESSED DURING: 15 growth stages; CONTAINS InterPro DOMAIN/s: Mesoderm development candidate 2 (Inter	Arabidopsis thaliana
599	AhT6.3_TR78577|c0_g3_i6	76	1176	+	RefSeq	gi|731311577|ref|XP_010670120.1	PREDICTED: uncharacterized protein LOC104887219	Beta vulgaris subsp. vulgaris
600	AhT7_Tissues_TR41637|c0_g1_i2	1109	2080	-	Sprot	sp|Q5EFU4|CRD1_HORVU	Magnesium-protoporphyrin IX monomethyl ester [oxidative] cyclase, chloroplastic	Hordeum vulgare
600	AhT7_Tissues_TR41637|c0_g1_i2	39	896	+	RefSeq	gi|645278137|ref|XP_008244095.1	PREDICTED: probable aquaporin SIP2-1	Prunus mume
601	oases_k37_Locus_182_Transcript_10/11_Confidence_0.225_Length_3267	1899	2429	+	RefSeq	gi|357467739|ref|XP_003604154.1	Ycf68 protein	Medicago truncatula
601	oases_k37_Locus_182_Transcript_10/11_Confidence_0.225_Length_3267	2497	2901	+	TAIR	AT3G05310.1	MIRO-related GTP-ase 3	Arabidopsis thaliana
601	oases_k37_Locus_182_Transcript_10/11_Confidence_0.225_Length_3267	675	1232	-	RefSeq	gi|357515297|ref|XP_003627937.1	hypothetical protein MTR_8g040260	Medicago truncatula
601	oases_k37_Locus_182_Transcript_10/11_Confidence_0.225_Length_3267	84	617	-	RefSeq	gi|357458593|ref|XP_003599577.1	hypothetical protein MTR_3g035650	Medicago truncatula
602	soap_k61scaffold9055_Locus_15220_0	2704	3111	+	Sprot	sp|Q6CQE5|TAR1_KLULA	Protein TAR1	Kluyveromyces lactis (strain ATCC 8585 / CBS 2359 / DSM 70799 / NBRC 1267 / NRRL Y-1140 / WM37)
602	soap_k61scaffold9055_Locus_15220_0	3378	3665	+	RefSeq	gi|357488189|ref|XP_003614382.1	hypothetical protein MTR_5g050970	Medicago truncatula
602	soap_k61scaffold9055_Locus_15220_0	452	739	+	Sprot	sp|Q3E811|RRT15_YEAST	Regulator of rDNA transcription protein 15	Saccharomyces cerevisiae (strain ATCC 204508 / S288c)
602	soap_k61scaffold9055_Locus_15220_0	5191	5487	+	RefSeq	gi|357488213|ref|XP_003614394.1	hypothetical protein MTR_5g051130	Medicago truncatula
602	soap_k61scaffold9055_Locus_15220_0	777	1067	-	RefSeq	gi|357488191|ref|XP_003614383.1	hypothetical protein MTR_5g051000	Medicago truncatula
603	AhT11_Tissues_TR42043|c0_g1_i1	11	1063	+	RefSeq	gi|731328360|ref|XP_010675004.1	PREDICTED: 39S ribosomal protein L45, mitochondrial	Beta vulgaris subsp. vulgaris
603	AhT11_Tissues_TR42043|c0_g1_i1	2407	3453	-	RefSeq	gi|731328348|ref|XP_010674997.1	PREDICTED: phosphoglycerate mutase-like protein AT74	Beta vulgaris subsp. vulgaris
604	soap_k49scaffold10088_Locus_24659_0	1862	2548	-	RefSeq	gi|731350451|ref|XP_010686510.1	PREDICTED: uncharacterized protein LOC104900713	Beta vulgaris subsp. vulgaris
604	soap_k49scaffold10088_Locus_24659_0	197	799	-	TAIR	AT5G58720.1	smr (Small MutS Related) domain-containing protein	Arabidopsis thaliana
605	AhT6.3_TR9648|c3_g2_i24	206	727	+	Sprot	sp|Q1G3K8|RIC7_ARATH	CRIB domain-containing protein RIC7	Arabidopsis thaliana
605	AhT6.3_TR9648|c3_g2_i24	2212	2469	-	RefSeq	gi|645259049|ref|XP_008235176.1	PREDICTED: heparan-alpha-glucosaminide N-acetyltransferase-like	Prunus mume
606	AhT6.3_TR35316|c5_g2_i20	1513	1875	-	Sprot	sp|Q03460|GLSN_MEDSA	Glutamate synthase [NADH], amyloplastic	Medicago sativa PE=1 SV=1
606	AhT6.3_TR35316|c5_g2_i20	428	748	+	RefSeq	gi|731352873|ref|XP_010687767.1	PREDICTED: uncharacterized protein LOC104901840	Beta vulgaris subsp. vulgaris
607	AhT6.3_TR68447|c1_g2_i7	1613	2059	-	TAIR	AT1G21770.1	Acyl-CoA N-acyltransferases (NAT) superfamily protein	Arabidopsis thaliana
607	AhT6.3_TR68447|c1_g2_i7	380	1306	+	TAIR	AT1G21760.1	F-box protein 7	Arabidopsis thaliana
608	AhT6.3_TR10274|c4_g3_i8	147	1172	+	TAIR	AT3G21175.1	ZIM-like 1	Arabidopsis thaliana
608	AhT6.3_TR10274|c4_g3_i8	1920	2537	-	RefSeq	gi|720003878|ref|XP_010257137.1	PREDICTED: 6-phosphofructo-2-kinase/fructose-2,6-bisphosphatase-like	Nelumbo nucifera
609	AhT6.2_TR38006|c0_g1_i1	146	550	-	TrEmbl	tr|A7SIQ5|A7SIQ5_NEMVE	Predicted protein	Nematostella vectensis
609	AhT6.2_TR38006|c0_g1_i1	987	1316	-	TrEmbl	tr|E9IQZ8|E9IQZ8_SOLIN	Putative uncharacterized protein (Fragment)	Solenopsis invicta
610	AhT6.3_TR23947|c0_g1_i18	1	2032	+	RefSeq	gi|731367396|ref|XP_010695588.1	PREDICTED: uncharacterized protein LOC104908199	Beta vulgaris subsp. vulgaris
610	AhT6.3_TR23947|c0_g1_i18	2491	3255	-	Sprot	sp|Q5RE15|PSMD8_PONAB	26S proteasome non-ATPase regulatory subunit 8 (Fragment)	Pongo abelii
611	soap_k61scaffold8857_Locus_14805_0	1	678	-	Sprot	sp|A8JUV0|SBNO_DROME	Protein strawberry notch	Drosophila melanogaster
611	soap_k61scaffold8857_Locus_14805_0	945	1172	-	RefSeq	gi|731318986|ref|XP_010670017.1	PREDICTED: protein strawberry notch homolog 1	Beta vulgaris subsp. vulgaris
612	AhT7_Tissues_TR60502|c6_g1_i7	1225	2562	-	RefSeq	gi|731316417|ref|XP_010695445.1	PREDICTED: staphylococcal-like nuclease CAN2 isoform X4	Beta vulgaris subsp. vulgaris
612	AhT7_Tissues_TR60502|c6_g1_i7	349	759	+	TAIR	AT5G05360.1	unknown protein; INVOLVED IN: biological_process unknown; LOCATED IN: chloroplast; BEST Arabidopsis thaliana protein match is: unknown protein (TAIR:AT2G38450.1); Has 84 Blast hits to 84 proteins in 24 species: Archae - 0; Bacteria - 8; Metazoa - 0; Fung	Arabidopsis thaliana
613	AhT10_Tissues_TR71002|c0_g1_i1	592	927	-	TAIR	AT5G05450.1	P-loop containing nucleoside triphosphate hydrolases superfamily protein	Arabidopsis thaliana
613	AhT10_Tissues_TR71002|c0_g1_i1	94	525	-	RefSeq	gi|224109250|ref|XP_002315137.1	hypothetical protein POPTR_0010s19160g	Populus trichocarpa
614	soap_k49scaffold4677_Locus_9954_0	1	375	-	Sprot	sp|O80462|XLG1_ARATH	Extra-large guanine nucleotide-binding protein 1	Arabidopsis thaliana
614	soap_k49scaffold4677_Locus_9954_0	829	1398	-	RefSeq	gi|731330807|ref|XP_010676330.1	PREDICTED: uncharacterized protein LOC104892186 isoform X1	Beta vulgaris subsp. vulgaris
615	AhT6.2_TR41656|c0_g3_i1	1780	1917	-	Sprot	sp|A1XFZ9|YCF2_NUPAD	Protein Ycf2	Nuphar advena
615	AhT6.2_TR41656|c0_g3_i1	750	1382	+	RefSeq	gi|590675610|ref|XP_007039496.1	Uncharacterized protein TCM_015717	Theobroma cacao
616	AhT6.2_TR57471|c0_g1_i1	1	307	+	TAIR	AT1G71930.1	vascular related NAC-domain protein 7	Arabidopsis thaliana
616	AhT6.2_TR57471|c0_g1_i1	627	2312	-	RefSeq	gi|731365383|ref|XP_010694495.1	PREDICTED: mediator of RNA polymerase II transcription subunit 8	Beta vulgaris subsp. vulgaris
617	AhT6.2_TR163697|c0_g1_i1	1174	2703	-	RefSeq	gi|731342407|ref|XP_010682381.1	PREDICTED: regulator of G-protein signaling 1 isoform X2	Beta vulgaris subsp. vulgaris
617	AhT6.2_TR163697|c0_g1_i1	1	547	+	Sprot	sp|Q9SHV2|GLR23_ARATH	Glutamate receptor 2.3	Arabidopsis thaliana
618	AhT11_Tissues_TR12714|c0_g1_i3	1	1089	+	RefSeq	gi|731315922|ref|XP_010693492.1	PREDICTED: uncharacterized protein LOC104906439	Beta vulgaris subsp. vulgaris
618	AhT11_Tissues_TR12714|c0_g1_i3	1859	3280	-	TAIR	AT1G66840.1	Plant protein of unknown function (DUF827)	Arabidopsis thaliana
619	AhT6.2_TR28658|c5_g6_i11	3478	4221	-	Sprot	sp|Q8LPT3|MEBL_ARATH	Membrane protein of ER body-like protein	Arabidopsis thaliana
619	AhT6.2_TR28658|c5_g6_i11	657	2267	-	RefSeq	gi|731329339|ref|XP_010675539.1	PREDICTED: uncharacterized protein LOC104891530	Beta vulgaris subsp. vulgaris
620	oases_k33_Locus_15279_Transcript_4/4_Confidence_0.667_Length_2386	1030	1707	-	RefSeq	gi|703163467|ref|XP_010113352.1	Retrovirus-related Pol polyprotein from transposon TNT 1-94	Morus notabilis
620	oases_k33_Locus_15279_Transcript_4/4_Confidence_0.667_Length_2386	1	378	-	Sprot	sp|P92520|M820_ARATH	Uncharacterized mitochondrial protein AtMg00820	Arabidopsis thaliana
620	oases_k33_Locus_15279_Transcript_4/4_Confidence_0.667_Length_2386	2276	2386	-	TAIR	AT3G49350.1	Ypt/Rab-GAP domain of gyp1p superfamily protein	Arabidopsis thaliana
621	AhT7_Tissues_TR11423|c0_g1_i1	1702	2184	-	TAIR	AT1G60790.1	Plant protein of unknown function (DUF828)	Arabidopsis thaliana
621	AhT7_Tissues_TR11423|c0_g1_i1	27	1592	+	RefSeq	gi|731338582|ref|XP_010680398.1	PREDICTED: pre-rRNA-processing protein esf1	Beta vulgaris subsp. vulgaris
622	AhT7_Tissues_TR5565|c3_g1_i1	1566	1973	-	RefSeq	gi|731363644|ref|XP_010693537.1	PREDICTED: biogenesis of lysosome-related organelles complex 1 subunit 2-like isoform X2	Beta vulgaris subsp. vulgaris
622	AhT7_Tissues_TR5565|c3_g1_i1	88	846	+	RefSeq	gi|731318417|ref|XP_010669713.1	PREDICTED: uncharacterized protein LOC104886881	Beta vulgaris subsp. vulgaris
623	AhT6.2_TR145780|c0_g1_i1	1051	1599	-	RefSeq	gi|255563478|ref|XP_002522741.1	acyltransferase, putative	Ricinus communis
623	AhT6.2_TR145780|c0_g1_i1	199	789	-	Sprot	sp|Q4PT07|WAXS9_ARATH	Probable long-chain-alcohol O-fatty-acyltransferase 9	Arabidopsis thaliana
624	AhT6.2_TR52619|c0_g1_i1	104	511	-	Sprot	sp|Q94G86|ALL9_OLEEU	Glucan endo-1,3-beta-D-glucosidase	Olea europaea
624	AhT6.2_TR52619|c0_g1_i1	710	1099	-	RefSeq	gi|731345928|ref|XP_010684179.1	PREDICTED: leucine-rich repeat extensin-like protein 5	Beta vulgaris subsp. vulgaris
625	AhT10_Tissues_TR81538|c0_g2_i2	3047	5275	-	RefSeq	gi|731367444|ref|XP_010695615.1	PREDICTED: conserved oligomeric Golgi complex subunit 6	Beta vulgaris subsp. vulgaris
625	AhT10_Tissues_TR81538|c0_g2_i2	515	2236	-	Sprot	sp|Q9ATY5|UVH3_ARATH	DNA repair protein UVH3	Arabidopsis thaliana
626	AhT11_Tissues_TR66884|c3_g6_i1	2516	2803	+	TAIR	AT2G07706.1	unknown protein; BEST Arabidopsis thaliana protein match is: unknown protein (TAIR:ATMG00470.1); Has 35333 Blast hits to 34131 proteins in 2444 species: Archae - 798; Bacteria - 22429; Metazoa - 974; Fungi - 991; Plants - 531; Viruses - 0; Other Eukaryot	Arabidopsis thaliana
626	AhT11_Tissues_TR66884|c3_g6_i1	3435	3752	-	Sprot	sp|Q3BAI2|YCX91_PHAAO	Uncharacterized protein ORF91	Phalaenopsis aphrodite subsp. formosana PE=4 SV=1
627	AhT6.3_TR72010|c3_g1_i1	1	2351	-	RefSeq	gi|115472477|ref|NP_001059837.1	Os07g0528100, partial	Oryza sativa Japonica Group
627	AhT6.3_TR72010|c3_g1_i1	2376	2696	-	RefSeq	gi|672175580|ref|XP_008807850.1	PREDICTED: LOW QUALITY PROTEIN: uncharacterized protein LOC103720090	Phoenix dactylifera
628	AhT6.2_TR14376|c0_g1_i1	138	1292	+	RefSeq	gi|731352269|ref|XP_010687456.1	PREDICTED: mitochondrial substrate carrier family protein P isoform X1	Beta vulgaris subsp. vulgaris
628	AhT6.2_TR14376|c0_g1_i1	1997	2902	-	Sprot	sp|Q7Y1Z0|CHI5_ORYSJ	Chitinase 5	Oryza sativa subsp. japonica
629	AhT6.2_TR62104|c7_g1_i3	2865	3410	-	RefSeq	gi|731340851|ref|XP_010681616.1	PREDICTED: uncharacterized protein LOC104896556	Beta vulgaris subsp. vulgaris
629	AhT6.2_TR62104|c7_g1_i3	3554	3844	-	Sprot	sp|Q6ASS2|LOL3_ORYSJ	Protein LOL3	Oryza sativa subsp. japonica
630	AhT8_Tissues_TR12397|c16_g3_i2	128	541	-	Sprot	sp|Q0JC27|NLP2_ORYSJ	Protein NLP2	Oryza sativa subsp. japonica
630	AhT8_Tissues_TR12397|c16_g3_i2	722	1259	-	RefSeq	gi|731367406|ref|XP_010695594.1	PREDICTED: protein SUPPRESSOR OF npr1-1, CONSTITUTIVE 1-like	Beta vulgaris subsp. vulgaris
631	AhT6.2_TR11638|c6_g1_i1	229	960	+	RefSeq	gi|731359995|ref|XP_010691576.1	PREDICTED: uncharacterized protein LOC104904869	Beta vulgaris subsp. vulgaris
631	AhT6.2_TR11638|c6_g1_i1	985	1962	-	RefSeq	gi|731359993|ref|XP_010691575.1	PREDICTED: mitochondrial outer membrane protein porin 2-like	Beta vulgaris subsp. vulgaris
632	AhT11_Tissues_TR198|c0_g1_i3	21	752	+	RefSeq	gi|731359995|ref|XP_010691576.1	PREDICTED: uncharacterized protein LOC104904869	Beta vulgaris subsp. vulgaris
632	AhT11_Tissues_TR198|c0_g1_i3	777	1695	-	RefSeq	gi|731359993|ref|XP_010691575.1	PREDICTED: mitochondrial outer membrane protein porin 2-like	Beta vulgaris subsp. vulgaris
633	oases_k41_Locus_6126_Transcript_6/9_Confidence_0.607_Length_5861	2586	2975	-	RefSeq	gi|694425067|ref|XP_009340288.1	PREDICTED: receptor-like protein 12	Pyrus x bretschneideri
633	oases_k41_Locus_6126_Transcript_6/9_Confidence_0.607_Length_5861	4355	5797	-	Sprot	sp|Q10CE4|GLO1_ORYSJ	Peroxisomal (S)-2-hydroxy-acid oxidase GLO1	Oryza sativa subsp. japonica
634	AhT6.3_TR67510|c8_g3_i1	1114	1416	-	RefSeq	gi|694367925|ref|XP_009362284.1	PREDICTED: reticuline oxidase-like protein	Pyrus x bretschneideri
634	AhT6.3_TR67510|c8_g3_i1	1	256	-	TAIR	ATMG00820.1	Reverse transcriptase (RNA-dependent DNA polymerase)	Arabidopsis thaliana
634	AhT6.3_TR67510|c8_g3_i1	3028	3519	-	RefSeq	gi|657971523|ref|XP_008377550.1	PREDICTED: uncharacterized protein LOC103440632	Malus domestica
634	AhT6.3_TR67510|c8_g3_i1	4013	4336	-	Sprot	sp|P10978|POLX_TOBAC	Retrovirus-related Pol polyprotein from transposon TNT 1-94	Nicotiana tabacum PE=2 SV=1
634	AhT6.3_TR67510|c8_g3_i1	657	1073	-	TAIR	ATMG00710.1	Polynucleotidyl transferase, ribonuclease H-like superfamily protein	Arabidopsis thaliana
635	AhT10_Tissues_TR25068|c0_g1_i1	1517	3136	-	RefSeq	gi|731364706|ref|XP_010694121.1	PREDICTED: allene oxide synthase, chloroplastic	Beta vulgaris subsp. vulgaris
635	AhT10_Tissues_TR25068|c0_g1_i1	3253	3960	+	TAIR	AT2G28190.1	copper/zinc superoxide dismutase 2	Arabidopsis thaliana
636	AhT7_Tissues_TR42036|c0_g1_i2	2049	2489	-	RefSeq	gi|731324402|ref|XP_010672952.1	PREDICTED: uncharacterized protein LOC104889430	Beta vulgaris subsp. vulgaris
636	AhT7_Tissues_TR42036|c0_g1_i2	597	1589	-	Sprot	sp|Q6YPG5|NOS_ORYSJ	Putative nitric oxide synthase	Oryza sativa subsp. japonica
637	AhT10_Tissues_TR49702|c1_g2_i1	2277	3470	-	RefSeq	gi|731319018|ref|XP_010670034.1	PREDICTED: quinone oxidoreductase-like protein 2 homolog	Beta vulgaris subsp. vulgaris
637	AhT10_Tissues_TR49702|c1_g2_i1	261	1706	+	RefSeq	gi|731362817|ref|XP_010693090.1	PREDICTED: ethylene-responsive transcription factor RAP2-7-like isoform X3	Beta vulgaris subsp. vulgaris
638	AhT7_Tissues_TR20688|c0_g2_i1	1620	2465	-	TAIR	AT4G26310.1	elongation factor P (EF-P) family protein	Arabidopsis thaliana
638	AhT7_Tissues_TR20688|c0_g2_i1	50	1072	+	RefSeq	gi|703160837|ref|XP_010112635.1	hypothetical protein L484_019087	Morus notabilis
639	AhT6.2_TR78795|c0_g3_i3	1104	3137	-	RefSeq	gi|731327214|ref|XP_010674408.1	PREDICTED: lipase-like PAD4	Beta vulgaris subsp. vulgaris
639	AhT6.2_TR78795|c0_g3_i3	279	1034	+	Sprot	sp|Q8VY52|PPD2_ARATH	PsbP domain-containing protein 2, chloroplastic	Arabidopsis thaliana
640	AhT6.3_TR1848|c0_g6_i1	1574	1855	-	Sprot	sp|Q94FT4|SALAT_PAPSO	Salutaridinol 7-O-acetyltransferase	Papaver somniferum
640	AhT6.3_TR1848|c0_g6_i1	356	1291	+	RefSeq	gi|731343429|ref|XP_010682888.1	PREDICTED: pentatricopeptide repeat-containing protein At4g38150-like	Beta vulgaris subsp. vulgaris
641	AhT11_Tissues_TR46755|c2_g4_i2	142	471	-	RefSeq	gi|302826091|ref|XP_002994587.1	hypothetical protein SELMODRAFT_138833	Selaginella moellendorffii
641	AhT11_Tissues_TR46755|c2_g4_i2	830	1318	-	RefSeq	gi|303291416|ref|XP_003064993.1	predicted protein, partial	Micromonas pusilla CCMP1545
642	AhT11_Tissues_TR46755|c2_g5_i2	1	388	+	RefSeq	gi|449474899|ref|XP_004154316.1	PREDICTED: uncharacterized protein LOC101218508, partial	Cucumis sativus
642	AhT11_Tissues_TR46755|c2_g5_i2	743	970	-	RefSeq	gi|303291416|ref|XP_003064993.1	predicted protein, partial	Micromonas pusilla CCMP1545
643	AhT6.2_TR25605|c12_g8_i2	1805	2233	-	TAIR	AT3G05000.1	Transport protein particle (TRAPP) component	Arabidopsis thaliana
643	AhT6.2_TR25605|c12_g8_i2	60	1346	+	RefSeq	gi|703090304|ref|XP_010094043.1	hypothetical protein L484_018059	Morus notabilis
644	AhT6.3_TR78580|c2_g1_i7	205	561	+	TAIR	AT1G14560.1	Mitochondrial substrate carrier family protein	Arabidopsis thaliana
644	AhT6.3_TR78580|c2_g1_i7	769	1272	-	RefSeq	gi|731348175|ref|XP_010685362.1	PREDICTED: EPIDERMAL PATTERNING FACTOR-like protein 6	Beta vulgaris subsp. vulgaris
645	soap_k65scaffold1041_Locus_1243_0	2132	2563	+	RefSeq	gi|731352479|ref|XP_010687573.1	PREDICTED: uncharacterized protein LOC104901674	Beta vulgaris subsp. vulgaris
645	soap_k65scaffold1041_Locus_1243_0	2964	3502	-	RefSeq	gi|731352915|ref|XP_010687790.1	PREDICTED: probable pectinesterase/pectinesterase inhibitor 25	Beta vulgaris subsp. vulgaris
646	AhT6.2_TR55290|c3_g1_i1	1982	2560	-	Sprot	sp|Q42400|AAP1_ARATH	Amino acid permease 1	Arabidopsis thaliana
646	AhT6.2_TR55290|c3_g1_i1	4751	6625	-	RefSeq	gi|731312275|ref|XP_010673361.1	PREDICTED: pentatricopeptide repeat-containing protein At3g20730	Beta vulgaris subsp. vulgaris
647	AhT10_Tissues_TR9403|c3_g2_i1	2202	3641	-	RefSeq	gi|702451649|ref|XP_010025751.1	PREDICTED: amino-acid permease BAT1 homolog	Eucalyptus grandis
647	AhT10_Tissues_TR9403|c3_g2_i1	99	2081	+	RefSeq	gi|731327214|ref|XP_010674408.1	PREDICTED: lipase-like PAD4	Beta vulgaris subsp. vulgaris
648	oases_k25_Locus_7311_Transcript_1/4_Confidence_0.727_Length_5121	156	2573	+	RefSeq	gi|595861263|ref|XP_007211301.1	hypothetical protein PRUPE_ppa001774mg	Prunus persica
648	oases_k25_Locus_7311_Transcript_1/4_Confidence_0.727_Length_5121	3447	5108	-	Sprot	sp|Q42400|AAP1_ARATH	Amino acid permease 1	Arabidopsis thaliana
649	AhT10_Tissues_TR81534|c0_g1_i1	105	2522	+	RefSeq	gi|595861263|ref|XP_007211301.1	hypothetical protein PRUPE_ppa001774mg	Prunus persica
649	AhT10_Tissues_TR81534|c0_g1_i1	4351	5184	-	TAIR	AT1G58360.1	amino acid permease 1	Arabidopsis thaliana
650	AhT6.2_TR66746|c0_g1_i1	2618	3748	-	Sprot	sp|Q8GYN9|MENB_ARATH	1,4-dihydroxy-2-naphthoyl-CoA synthase, peroxisomal	Arabidopsis thaliana
650	AhT6.2_TR66746|c0_g1_i1	71	1771	+	RefSeq	gi|731342734|ref|XP_010682544.1	PREDICTED: probable nucleoredoxin 1	Beta vulgaris subsp. vulgaris
651	soap_k57scaffold2273_Locus_3161_0	1272	1734	-	RefSeq	gi|731336914|ref|XP_010679512.1	PREDICTED: uncharacterized protein LOC104894866 isoform X1	Beta vulgaris subsp. vulgaris
651	soap_k57scaffold2273_Locus_3161_0	755	1192	-	TAIR	AT4G17140.1	pleckstrin homology (PH) domain-containing protein	Arabidopsis thaliana
652	AhT10_Tissues_TR25579|c1_g1_i3	41	418	-	RefSeq	gi|593694506|ref|XP_007147774.1	hypothetical protein PHAVU_006G154100g	Phaseolus vulgaris
652	AhT10_Tissues_TR25579|c1_g1_i3	782	1183	+	RefSeq	gi|358346026|ref|XP_003637074.1	Cell wall-associated hydrolase, partial	Medicago truncatula
653	AhT10_Tissues_TR25579|c1_g1_i5	41	418	-	RefSeq	gi|593694506|ref|XP_007147774.1	hypothetical protein PHAVU_006G154100g	Phaseolus vulgaris
653	AhT10_Tissues_TR25579|c1_g1_i5	751	1182	+	RefSeq	gi|358346026|ref|XP_003637074.1	Cell wall-associated hydrolase, partial	Medicago truncatula
654	AhT6.2_TR61709|c1_g1_i1	3808	5724	-	RefSeq	gi|731342540|ref|XP_010682445.1	PREDICTED: inorganic phosphate transporter 2-1, chloroplastic	Beta vulgaris subsp. vulgaris
654	AhT6.2_TR61709|c1_g1_i1	393	2567	+	RefSeq	gi|731342538|ref|XP_010682444.1	PREDICTED: uncharacterized protein LOC104897288	Beta vulgaris subsp. vulgaris
655	AhT6.3_TR63488|c0_g1_i2	1370	1903	-	RefSeq	gi|731371823|ref|XP_010666162.1	PREDICTED: syntaxin-related protein KNOLLE	Beta vulgaris subsp. vulgaris
655	AhT6.3_TR63488|c0_g1_i2	271	903	-	TAIR	AT1G11250.1	syntaxin of plants 125	Arabidopsis thaliana
656	AhT6.2_TR22671|c0_g1_i1	306	662	-	TAIR	AT3G61450.2	syntaxin of plants 73	Arabidopsis thaliana
656	AhT6.2_TR22671|c0_g1_i1	682	1206	-	RefSeq	gi|731339215|ref|XP_010680732.1	PREDICTED: putative SNAP25 homologous protein SNAP30	Beta vulgaris subsp. vulgaris
657	AhT6.3_TR56140|c1_g1_i4	2647	5220	-	RefSeq	gi|729468358|ref|XP_010526678.1	PREDICTED: retrovirus-related Pol polyprotein from transposon TNT 1-94 isoform X1	Tarenaya hassleriana
657	AhT6.3_TR56140|c1_g1_i4	739	2445	-	TAIR	AT4G23160.1	cysteine-rich RLK (RECEPTOR-like protein kinase) 8	Arabidopsis thaliana
658	AhT6.3_TR10315|c2_g1_i2	1030	2319	-	RefSeq	gi|731328755|ref|XP_010675226.1	PREDICTED: probable polyamine oxidase 4	Beta vulgaris subsp. vulgaris
658	AhT6.3_TR10315|c2_g1_i2	3860	4861	+	Sprot	sp|Q9SCY5|KINB2_ARATH	SNF1-related protein kinase regulatory subunit beta-2	Arabidopsis thaliana
659	soap_k57scaffold7802_Locus_14061_0	4057	4758	-	TAIR	AT4G32620.1	Enhancer of polycomb-like transcription factor protein	Arabidopsis thaliana
659	soap_k57scaffold7802_Locus_14061_0	5211	5546	-	RefSeq	gi|731320377|ref|XP_010670773.1	PREDICTED: uncharacterized protein LOC104887746	Beta vulgaris subsp. vulgaris
660	soap_k61scaffold3668_Locus_5177_0	1565	2330	-	RefSeq	gi|731365754|ref|XP_010694697.1	PREDICTED: uncharacterized protein LOC104907462	Beta vulgaris subsp. vulgaris
660	soap_k61scaffold3668_Locus_5177_0	511	1347	-	TAIR	AT4G32620.1	Enhancer of polycomb-like transcription factor protein	Arabidopsis thaliana
661	AhT6.3_TR78597|c2_g2_i5	100	2238	-	RefSeq	gi|731349568|ref|XP_010686060.1	PREDICTED: DNA polymerase epsilon catalytic subunit A	Beta vulgaris subsp. vulgaris
661	AhT6.3_TR78597|c2_g2_i5	2494	4641	+	TAIR	AT1G15460.1	HCO3- transporter family	Arabidopsis thaliana
662	AhT6.3_TR76263|c11_g2_i5	2000	2629	-	RefSeq	gi|731330677|ref|XP_010676262.1	PREDICTED: RNA polymerase II transcriptional coactivator KELP	Beta vulgaris subsp. vulgaris
662	AhT6.3_TR76263|c11_g2_i5	996	1358	+	Sprot	sp|Q9FPQ8|KNAT7_ARATH	Homeobox protein knotted-1-like 7	Arabidopsis thaliana
663	AhT6.3_TR9396|c0_g1_i2	1	495	-	Sprot	sp|P31843|RRPO_OENBE	RNA-directed DNA polymerase homolog	Oenothera berteroana PE=4 SV=1
663	AhT6.3_TR9396|c0_g1_i2	973	2436	-	RefSeq	gi|731355723|ref|XP_010689289.1	PREDICTED: uncharacterized protein LOC104903021	Beta vulgaris subsp. vulgaris
664	AhT6.3_TR60159|c2_g3_i1	1270	1863	-	TAIR	ATMG00310.1	RNA-directed DNA polymerase (reverse transcriptase)-related family protein	Arabidopsis thaliana
664	AhT6.3_TR60159|c2_g3_i1	2030	2386	-	TAIR	ATMG01250.1	RNA-directed DNA polymerase (reverse transcriptase)	Arabidopsis thaliana
664	AhT6.3_TR60159|c2_g3_i1	2398	4212	-	RefSeq	gi|731365954|ref|XP_010694802.1	PREDICTED: uncharacterized protein LOC104907559	Beta vulgaris subsp. vulgaris
665	AhT6.3_TR39190|c6_g2_i3	1806	2396	-	TAIR	AT3G24255.1	RNA-directed DNA polymerase (reverse transcriptase)-related family protein	Arabidopsis thaliana
665	AhT6.3_TR39190|c6_g2_i3	3287	4084	-	TAIR	AT1G43760.1	DNAse I-like superfamily protein	Arabidopsis thaliana
665	AhT6.3_TR39190|c6_g2_i3	4817	5245	-	RefSeq	gi|731333722|ref|XP_010677875.1	PREDICTED: uncharacterized protein LOC104893474	Beta vulgaris subsp. vulgaris
666	soap_k37scaffold9634_Locus_78469_0	2178	2774	-	TAIR	AT3G24255.1	RNA-directed DNA polymerase (reverse transcriptase)-related family protein	Arabidopsis thaliana
666	soap_k37scaffold9634_Locus_78469_0	4500	4865	-	RefSeq	gi|731373493|ref|XP_010666661.1	PREDICTED: uncharacterized protein LOC104883796	Beta vulgaris subsp. vulgaris
666	soap_k37scaffold9634_Locus_78469_0	5522	5905	-	RefSeq	gi|731333722|ref|XP_010677875.1	PREDICTED: uncharacterized protein LOC104893474	Beta vulgaris subsp. vulgaris
667	AhT10_Tissues_TR128|c0_g1_i1	1417	1983	-	TAIR	AT3G24255.1	RNA-directed DNA polymerase (reverse transcriptase)-related family protein	Arabidopsis thaliana
667	AhT10_Tissues_TR128|c0_g1_i1	2946	3254	-	RefSeq	gi|731352327|ref|XP_010687489.1	PREDICTED: uncharacterized protein LOC104901596	Beta vulgaris subsp. vulgaris
668	AhT6.2_TR25565|c8_g6_i1	3082	3450	+	TAIR	ATMG00860.1	DNA/RNA polymerases superfamily protein	Arabidopsis thaliana
668	AhT6.2_TR25565|c8_g6_i1	4126	4488	-	Sprot	sp|Q9SYA6|RPBAL_ARATH	DNA-directed RNA polymerase subunit 10-like protein	Arabidopsis thaliana
668	AhT6.2_TR25565|c8_g6_i1	719	2971	+	RefSeq	gi|449472371|ref|XP_004153573.1	PREDICTED: uncharacterized protein LOC101213561, partial	Cucumis sativus
669	oases_k53_Locus_17521_Transcript_1/1_Confidence_1.000_Length_2479	1884	2144	-	RefSeq	gi|595974601|ref|XP_007217780.1	hypothetical protein PRUPE_ppa020022mg, partial	Prunus persica
669	oases_k53_Locus_17521_Transcript_1/1_Confidence_1.000_Length_2479	852	1241	-	TAIR	AT3G24255.1	RNA-directed DNA polymerase (reverse transcriptase)-related family protein	Arabidopsis thaliana
670	AhT10_Tissues_TR12817|c0_g2_i1	102	572	-	TAIR	ATMG01250.1	RNA-directed DNA polymerase (reverse transcriptase)	Arabidopsis thaliana
670	AhT10_Tissues_TR12817|c0_g2_i1	1129	1965	-	RefSeq	gi|731342632|ref|XP_010682492.1	PREDICTED: uncharacterized protein LOC104897331	Beta vulgaris subsp. vulgaris
671	AhT6.2_TR13727|c0_g1_i1	1118	1462	-	Sprot	sp|P08548|LIN1_NYCCO	LINE-1 reverse transcriptase homolog	Nycticebus coucang PE=3 SV=1
671	AhT6.2_TR13727|c0_g1_i1	47	556	-	TAIR	AT3G24255.1	RNA-directed DNA polymerase (reverse transcriptase)-related family protein	Arabidopsis thaliana
672	AhT6.3_TR32188|c4_g2_i10	1998	2474	-	TAIR	AT3G24255.1	RNA-directed DNA polymerase (reverse transcriptase)-related family protein	Arabidopsis thaliana
672	AhT6.3_TR32188|c4_g2_i10	2601	3020	+	Sprot	sp|Q54HG7|AUHM_DICDI	Methylglutaconyl-CoA hydratase, mitochondrial	Dictyostelium discoideum
673	AhT11_Tissues_TR11285|c0_g2_i1	1199	1609	-	RefSeq	gi|731373493|ref|XP_010666661.1	PREDICTED: uncharacterized protein LOC104883796	Beta vulgaris subsp. vulgaris
673	AhT11_Tissues_TR11285|c0_g2_i1	376	699	-	TAIR	AT3G24255.1	RNA-directed DNA polymerase (reverse transcriptase)-related family protein	Arabidopsis thaliana
674	AhT6.3_TR30346|c5_g4_i1	1178	1543	-	TAIR	AT3G24255.1	RNA-directed DNA polymerase (reverse transcriptase)-related family protein	Arabidopsis thaliana
674	AhT6.3_TR30346|c5_g4_i1	1941	2783	-	RefSeq	gi|731334283|ref|XP_010678145.1	PREDICTED: uncharacterized protein LOC104893708	Beta vulgaris subsp. vulgaris
675	AhT6.2_TR12716|c0_g1_i1	1	367	-	TAIR	AT3G24255.1	RNA-directed DNA polymerase (reverse transcriptase)-related family protein	Arabidopsis thaliana
675	AhT6.2_TR12716|c0_g1_i1	660	1226	-	Sprot	sp|P14381|YTX2_XENLA	Transposon TX1 uncharacterized 149 kDa protein	Xenopus laevis PE=3 SV=1
676	AhT6.2_TR57403|c0_g1_i1	1442	2749	-	RefSeq	gi|731354420|ref|XP_010688582.1	PREDICTED: uncharacterized protein LOC104902493	Beta vulgaris subsp. vulgaris
676	AhT6.2_TR57403|c0_g1_i1	1	471	-	Sprot	sp|P93295|M310_ARATH	Uncharacterized mitochondrial protein AtMg00310	Arabidopsis thaliana
676	AhT6.2_TR57403|c0_g1_i1	661	1014	-	TAIR	ATMG01250.1	RNA-directed DNA polymerase (reverse transcriptase)	Arabidopsis thaliana
677	AhT6.3_TR62211|c1_g1_i1	477	758	-	TAIR	AT5G16486.1	RNA-directed DNA polymerase (reverse transcriptase)-related family protein	Arabidopsis thaliana
677	AhT6.3_TR62211|c1_g1_i1	811	1137	-	RefSeq	gi|731312367|ref|XP_010674162.1	PREDICTED: uncharacterized protein LOC104890388	Beta vulgaris subsp. vulgaris
678	AhT6.2_TR53563|c1_g1_i1	1	417	-	TAIR	AT5G44750.1	DNA-directed DNA polymerases	Arabidopsis thaliana
678	AhT6.2_TR53563|c1_g1_i1	1696	2052	-	Sprot	sp|P0C7R2|LIPBL_ARATH	Putative lipoyltransferase-like protein, chloroplastic	Arabidopsis thaliana
679	AhT10_Tissues_TR54806|c0_g2_i3	2226	3770	-	TAIR	AT4G23160.1	cysteine-rich RLK (RECEPTOR-like protein kinase) 8	Arabidopsis thaliana
679	AhT10_Tissues_TR54806|c0_g2_i3	4065	5378	-	Sprot	sp|P10978|POLX_TOBAC	Retrovirus-related Pol polyprotein from transposon TNT 1-94	Nicotiana tabacum PE=2 SV=1
680	AhT6.3_TR15694|c0_g2_i3	226	3165	-	Sprot	sp|P10978|POLX_TOBAC	Retrovirus-related Pol polyprotein from transposon TNT 1-94	Nicotiana tabacum PE=2 SV=1
680	AhT6.3_TR15694|c0_g2_i3	3275	3955	-	RefSeq	gi|590618962|ref|XP_007024187.1	Cysteine-rich RLK (RECEPTOR-like protein kinase) 8	Theobroma cacao
681	AhT6.2_TR18474|c0_g2_i5	2268	3353	-	Sprot	sp|P10978|POLX_TOBAC	Retrovirus-related Pol polyprotein from transposon TNT 1-94	Nicotiana tabacum PE=2 SV=1
681	AhT6.2_TR18474|c0_g2_i5	4430	4783	-	RefSeq	gi|727474406|ref|XP_010412990.1	PREDICTED: uncharacterized protein LOC104699374	Camelina sativa
681	AhT6.2_TR18474|c0_g2_i5	744	1547	-	Sprot	sp|P92519|M810_ARATH	Uncharacterized mitochondrial protein AtMg00810	Arabidopsis thaliana
682	oases_k49_Locus_8943_Transcript_10/10_Confidence_0.658_Length_6346	2676	5090	-	Sprot	sp|P0CT43|TF28_SCHPO	Transposon Tf2-8 polyprotein	Schizosaccharomyces pombe (strain 972 / ATCC 24843)
682	oases_k49_Locus_8943_Transcript_10/10_Confidence_0.658_Length_6346	968	1888	+	TAIR	AT3G48320.1	cytochrome P450, family 71, subfamily A, polypeptide 21	Arabidopsis thaliana
683	AhT6.2_TR67971|c8_g1_i8	1390	1875	-	TAIR	ATMG00820.1	Reverse transcriptase (RNA-dependent DNA polymerase)	Arabidopsis thaliana
683	AhT6.2_TR67971|c8_g1_i8	2716	3246	-	Sprot	sp|P10978|POLX_TOBAC	Retrovirus-related Pol polyprotein from transposon TNT 1-94	Nicotiana tabacum PE=2 SV=1
683	AhT6.2_TR67971|c8_g1_i8	556	1194	-	Sprot	sp|P92519|M810_ARATH	Uncharacterized mitochondrial protein AtMg00810	Arabidopsis thaliana
684	AhT6.2_TR58016|c1_g1_i1	2533	5262	-	Sprot	sp|P0CT40|TF29_SCHPO	Transposon Tf2-9 polyprotein	Schizosaccharomyces pombe (strain 972 / ATCC 24843)
684	AhT6.2_TR58016|c1_g1_i1	5549	5932	-	RefSeq	gi|449465222|ref|XP_004150327.1	PREDICTED: uncharacterized protein LOC101216833	Cucumis sativus
684	AhT6.2_TR58016|c1_g1_i1	5950	6555	-	RefSeq	gi|565400112|ref|XP_006365576.1	PREDICTED: uncharacterized protein LOC102595311	Solanum tuberosum
685	AhT6.2_TR58016|c1_g1_i2	2662	5391	-	Sprot	sp|P0CT40|TF29_SCHPO	Transposon Tf2-9 polyprotein	Schizosaccharomyces pombe (strain 972 / ATCC 24843)
685	AhT6.2_TR58016|c1_g1_i2	5678	6061	-	RefSeq	gi|449465222|ref|XP_004150327.1	PREDICTED: uncharacterized protein LOC101216833	Cucumis sativus
685	AhT6.2_TR58016|c1_g1_i2	6079	6684	-	RefSeq	gi|565400112|ref|XP_006365576.1	PREDICTED: uncharacterized protein LOC102595311	Solanum tuberosum
686	AhT6.2_TR28673|c0_g2_i1	1	1780	-	Sprot	sp|P0CT39|TF26_SCHPO	Transposon Tf2-6 polyprotein	Schizosaccharomyces pombe (strain 972 / ATCC 24843)
686	AhT6.2_TR28673|c0_g2_i1	1818	3185	-	RefSeq	gi|729344250|ref|XP_010541181.1	PREDICTED: uncharacterized protein LOC104814705	Tarenaya hassleriana
687	oases_k45_Locus_17311_Transcript_1/1_Confidence_1.000_Length_1674	1098	1433	-	Sprot	sp|P10978|POLX_TOBAC	Retrovirus-related Pol polyprotein from transposon TNT 1-94	Nicotiana tabacum PE=2 SV=1
687	oases_k45_Locus_17311_Transcript_1/1_Confidence_1.000_Length_1674	236	1036	-	Sprot	sp|P92519|M810_ARATH	Uncharacterized mitochondrial protein AtMg00810	Arabidopsis thaliana
688	AhT6.2_TR55366|c1_g1_i1	1422	2663	-	Sprot	sp|Q8I7P9|POL5_DROME	Retrovirus-related Pol polyprotein from transposon opus	Drosophila melanogaster
688	AhT6.2_TR55366|c1_g1_i1	2934	3341	-	TAIR	AT3G29750.1	Eukaryotic aspartyl protease family protein	Arabidopsis thaliana
688	AhT6.2_TR55366|c1_g1_i1	3747	4262	-	RefSeq	gi|731338584|ref|XP_010680400.1	PREDICTED: transposon Tf2-1 polyprotein isoform X1	Beta vulgaris subsp. vulgaris
689	AhT6.2_TR98276|c0_g1_i1	1155	1643	-	RefSeq	gi|685268622|ref|XP_009125376.1	PREDICTED: uncharacterized protein LOC103850385	Brassica rapa
689	AhT6.2_TR98276|c0_g1_i1	545	868	-	Sprot	sp|P92523|M860_ARATH	Uncharacterized mitochondrial protein AtMg00860	Arabidopsis thaliana
689	AhT6.2_TR98276|c0_g1_i1	894	1154	-	Sprot	sp|P04323|POL3_DROME	Retrovirus-related Pol polyprotein from transposon 17.6	Drosophila melanogaster
690	AhT10_Tissues_TR42646|c1_g6_i2	3128	4093	-	Sprot	sp|P20825|POL2_DROME	Retrovirus-related Pol polyprotein from transposon 297	Drosophila melanogaster
690	AhT10_Tissues_TR42646|c1_g6_i2	4211	4981	-	RefSeq	gi|595851814|ref|XP_007210190.1	hypothetical protein PRUPE_ppa017790mg	Prunus persica
691	AhT6.2_TR81370|c0_g2_i1	1	934	-	Sprot	sp|P10978|POLX_TOBAC	Retrovirus-related Pol polyprotein from transposon TNT 1-94	Nicotiana tabacum PE=2 SV=1
691	AhT6.2_TR81370|c0_g2_i1	954	2123	-	RefSeq	gi|460371062|ref|XP_004231364.1	PREDICTED: uncharacterized protein LOC101245809	Solanum lycopersicum
692	AhT6.2_TR60750|c0_g1_i1	1013	1660	-	Sprot	sp|P10978|POLX_TOBAC	Retrovirus-related Pol polyprotein from transposon TNT 1-94	Nicotiana tabacum PE=2 SV=1
692	AhT6.2_TR60750|c0_g1_i1	365	775	+	Sprot	sp|Q8LFM2|GASAA_ARATH	Gibberellin-regulated protein 10	Arabidopsis thaliana
693	AhT6.2_TR31710|c0_g9_i1	1421	1653	-	RefSeq	gi|727558391|ref|XP_010451381.1	PREDICTED: uncharacterized protein LOC104733506	Camelina sativa
693	AhT6.2_TR31710|c0_g9_i1	360	845	-	Sprot	sp|P92519|M810_ARATH	Uncharacterized mitochondrial protein AtMg00810	Arabidopsis thaliana
693	AhT6.2_TR31710|c0_g9_i1	902	1129	-	Sprot	sp|P10978|POLX_TOBAC	Retrovirus-related Pol polyprotein from transposon TNT 1-94	Nicotiana tabacum PE=2 SV=1
694	AhT7_Tissues_TR47221|c1_g2_i1	1896	2303	-	RefSeq	gi|731366850|ref|XP_010695294.1	PREDICTED: uncharacterized protein LOC104907962	Beta vulgaris subsp. vulgaris
694	AhT7_Tissues_TR47221|c1_g2_i1	376	1113	-	Sprot	sp|P10978|POLX_TOBAC	Retrovirus-related Pol polyprotein from transposon TNT 1-94	Nicotiana tabacum PE=2 SV=1
695	AhT6.2_TR39618|c0_g1_i1	2153	2770	-	RefSeq	gi|731348042|ref|XP_010685294.1	PREDICTED: uncharacterized protein LOC104899736	Beta vulgaris subsp. vulgaris
695	AhT6.2_TR39618|c0_g1_i1	429	1013	-	Sprot	sp|P20825|POL2_DROME	Retrovirus-related Pol polyprotein from transposon 297	Drosophila melanogaster
696	AhT6.2_TR141367|c0_g1_i1	1	539	-	Sprot	sp|P10978|POLX_TOBAC	Retrovirus-related Pol polyprotein from transposon TNT 1-94	Nicotiana tabacum PE=2 SV=1
696	AhT6.2_TR141367|c0_g1_i1	859	1194	-	RefSeq	gi|702502949|ref|XP_010038913.1	PREDICTED: uncharacterized protein LOC104427531	Eucalyptus grandis
697	AhT6.2_TR14951|c1_g2_i1	1368	1742	-	RefSeq	gi|723681773|ref|XP_010317935.1	PREDICTED: uncharacterized protein LOC101256458	Solanum lycopersicum
697	AhT6.2_TR14951|c1_g2_i1	164	709	-	Sprot	sp|P10978|POLX_TOBAC	Retrovirus-related Pol polyprotein from transposon TNT 1-94	Nicotiana tabacum PE=2 SV=1
698	AhT6.3_TR76230|c1_g10_i4	1078	1519	-	Sprot	sp|P10978|POLX_TOBAC	Retrovirus-related Pol polyprotein from transposon TNT 1-94	Nicotiana tabacum PE=2 SV=1
698	AhT6.3_TR76230|c1_g10_i4	372	683	-	Sprot	sp|Q6DBN5|PUB62_ARATH	U-box domain-containing protein 62	Arabidopsis thaliana
699	AhT8_Tissues_TR50575|c0_g1_i1	1	384	-	Sprot	sp|P20825|POL2_DROME	Retrovirus-related Pol polyprotein from transposon 297	Drosophila melanogaster
699	AhT8_Tissues_TR50575|c0_g1_i1	550	781	-	RefSeq	gi|731338584|ref|XP_010680400.1	PREDICTED: transposon Tf2-1 polyprotein isoform X1	Beta vulgaris subsp. vulgaris
700	AhT6.3_TR60274|c3_g5_i2	3623	4225	+	RefSeq	gi|731365847|ref|XP_010694748.1	PREDICTED: ribokinase	Beta vulgaris subsp. vulgaris
700	AhT6.3_TR60274|c3_g5_i2	684	1226	-	Sprot	sp|P10978|POLX_TOBAC	Retrovirus-related Pol polyprotein from transposon TNT 1-94	Nicotiana tabacum PE=2 SV=1
701	AhT6.2_TR48378|c2_g4_i3	1	438	-	Sprot	sp|Q8I7P9|POL5_DROME	Retrovirus-related Pol polyprotein from transposon opus	Drosophila melanogaster
701	AhT6.2_TR48378|c2_g4_i3	1479	2234	-	RefSeq	gi|731338584|ref|XP_010680400.1	PREDICTED: transposon Tf2-1 polyprotein isoform X1	Beta vulgaris subsp. vulgaris
701	AhT6.2_TR48378|c2_g4_i3	531	968	-	TAIR	AT3G29750.1	Eukaryotic aspartyl protease family protein	Arabidopsis thaliana
702	AhT6.2_TR22355|c0_g1_i1	1	367	-	Sprot	sp|P10978|POLX_TOBAC	Retrovirus-related Pol polyprotein from transposon TNT 1-94	Nicotiana tabacum PE=2 SV=1
702	AhT6.2_TR22355|c0_g1_i1	842	1034	-	RefSeq	gi|731328569|ref|XP_010675123.1	PREDICTED: uncharacterized protein LOC104891162	Beta vulgaris subsp. vulgaris
703	AhT6.3_TR33513|c1_g1_i1	1052	1327	-	RefSeq	gi|731338584|ref|XP_010680400.1	PREDICTED: transposon Tf2-1 polyprotein isoform X1	Beta vulgaris subsp. vulgaris
703	AhT6.3_TR33513|c1_g1_i1	395	835	-	Sprot	sp|P0CT39|TF26_SCHPO	Transposon Tf2-6 polyprotein	Schizosaccharomyces pombe (strain 972 / ATCC 24843)
704	AhT7_Tissues_TR59119|c4_g1_i2	1	296	-	Sprot	sp|P04323|POL3_DROME	Retrovirus-related Pol polyprotein from transposon 17.6	Drosophila melanogaster
704	AhT7_Tissues_TR59119|c4_g1_i2	1498	2205	-	RefSeq	gi|731338584|ref|XP_010680400.1	PREDICTED: transposon Tf2-1 polyprotein isoform X1	Beta vulgaris subsp. vulgaris
704	AhT7_Tissues_TR59119|c4_g1_i2	443	946	-	TAIR	AT3G29750.1	Eukaryotic aspartyl protease family protein	Arabidopsis thaliana
705	oases_k25_Locus_3075_Transcript_1/4_Confidence_0.667_Length_3241	1590	1964	-	Sprot	sp|P10978|POLX_TOBAC	Retrovirus-related Pol polyprotein from transposon TNT 1-94	Nicotiana tabacum PE=2 SV=1
705	oases_k25_Locus_3075_Transcript_1/4_Confidence_0.667_Length_3241	211	672	-	TAIR	AT1G05070.1	Protein of unknown function (DUF1068)	Arabidopsis thaliana
705	oases_k25_Locus_3075_Transcript_1/4_Confidence_0.667_Length_3241	2615	2845	-	RefSeq	gi|731352816|ref|XP_010687736.1	PREDICTED: uncharacterized protein LOC104901814	Beta vulgaris subsp. vulgaris
706	AhT6.3_TR56156|c5_g2_i6	166	546	-	RefSeq	gi|566154278|ref|XP_006370394.1	hypothetical protein POPTR_0001s42200g	Populus trichocarpa
706	AhT6.3_TR56156|c5_g2_i6	631	966	+	RefSeq	gi|358346026|ref|XP_003637074.1	Cell wall-associated hydrolase, partial	Medicago truncatula
707	AhT10_Tissues_TR1550|c1_g2_i3	1763	2149	-	RefSeq	gi|731341616|ref|XP_010681984.1	PREDICTED: uncharacterized protein LOC104896894	Beta vulgaris subsp. vulgaris
707	AhT10_Tissues_TR1550|c1_g2_i3	356	1744	-	RefSeq	gi|566168212|ref|XP_006385032.1	hypothetical protein POPTR_0004s23240g	Populus trichocarpa
708	AhT6.2_TR37818|c2_g2_i1	122	790	+	RefSeq	gi|731321819|ref|XP_010671556.1	PREDICTED: uncharacterized protein LOC104888318	Beta vulgaris subsp. vulgaris
708	AhT6.2_TR37818|c2_g2_i1	949	1345	-	RefSeq	gi|566253303|ref|XP_006387195.1	hypothetical protein POPTR_1557s00200g	Populus trichocarpa
709	AhT11_Tissues_TR46679|c4_g3_i8	1038	1469	-	RefSeq	gi|134093195|ref|YP_001109497.1	hypothetical protein Poptr_cp018	Populus trichocarpa
709	AhT11_Tissues_TR46679|c4_g3_i8	135	482	+	TAIR	ATCG00280.1	photosystem II reaction center protein C	Arabidopsis thaliana
710	AhT10_Tissues_TR63035|c0_g2_i1	1	1978	+	RefSeq	gi|731325991|ref|XP_010673796.1	PREDICTED: uncharacterized protein LOC104890122 isoform X1	Beta vulgaris subsp. vulgaris
710	AhT10_Tissues_TR63035|c0_g2_i1	2567	4891	-	TAIR	AT1G18485.1	Pentatricopeptide repeat (PPR) superfamily protein	Arabidopsis thaliana
711	AhT6.3_TR9638|c5_g2_i1	4520	5638	-	TAIR	AT1G12775.1	Pentatricopeptide repeat (PPR) superfamily protein	Arabidopsis thaliana
711	AhT6.3_TR9638|c5_g2_i1	882	2609	+	Sprot	sp|Q8I7P9|POL5_DROME	Retrovirus-related Pol polyprotein from transposon opus	Drosophila melanogaster
712	AhT6.3_TR3740|c0_g4_i1	1154	1534	+	RefSeq	gi|697119074|ref|XP_009613482.1	PREDICTED: uncharacterized protein LOC104106609	Nicotiana tomentosiformis
712	AhT6.3_TR3740|c0_g4_i1	2510	2833	-	TAIR	AT1G62350.1	Pentatricopeptide repeat (PPR) superfamily protein	Arabidopsis thaliana
712	AhT6.3_TR3740|c0_g4_i1	708	1106	+	RefSeq	gi|731314560|ref|XP_010687171.1	PREDICTED: uncharacterized protein LOC104901309	Beta vulgaris subsp. vulgaris
713	AhT6.2_TR67447|c0_g1_i1	1325	1654	+	Sprot	sp|P10978|POLX_TOBAC	Retrovirus-related Pol polyprotein from transposon TNT 1-94	Nicotiana tabacum PE=2 SV=1
713	AhT6.2_TR67447|c0_g1_i1	474	956	-	RefSeq	gi|731338596|ref|XP_010680406.1	PREDICTED: protein preY, mitochondrial	Beta vulgaris subsp. vulgaris
714	AhT6.2_TR51775|c0_g1_i1	1421	3466	-	RefSeq	gi|731321897|ref|XP_010671594.1	PREDICTED: DNA-directed primase/polymerase protein	Beta vulgaris subsp. vulgaris
714	AhT6.2_TR51775|c0_g1_i1	5	1126	+	TAIR	AT5G52810.1	NAD(P)-binding Rossmann-fold superfamily protein	Arabidopsis thaliana
715	AhT6.3_TR67827|c5_g3_i9	2641	4314	-	RefSeq	gi|372450166|ref|YP_005090204.1	psbB gene product (chloroplast)	Ricinus communis
715	AhT6.3_TR67827|c5_g3_i9	298	1092	-	TAIR	ATCG00720.1	photosynthetic electron transfer B	Arabidopsis thaliana
715	AhT6.3_TR67827|c5_g3_i9	4582	5316	+	TAIR	AT1G12410.1	CLP protease proteolytic subunit 2	Arabidopsis thaliana
715	AhT6.3_TR67827|c5_g3_i9	6869	7321	-	TAIR	ATCG00650.1	ribosomal protein S18	Arabidopsis thaliana
716	AhT6.2_TR55351|c2_g8_i1	1	416	-	TAIR	AT3G29750.1	Eukaryotic aspartyl protease family protein	Arabidopsis thaliana
716	AhT6.2_TR55351|c2_g8_i1	1809	4175	-	RefSeq	gi|731338584|ref|XP_010680400.1	PREDICTED: transposon Tf2-1 polyprotein isoform X1	Beta vulgaris subsp. vulgaris
717	AhT6.2_TR48317|c3_g8_i1	1752	2092	-	TAIR	AT2G36670.1	Eukaryotic aspartyl protease family protein	Arabidopsis thaliana
717	AhT6.2_TR48317|c3_g8_i1	19	903	+	RefSeq	gi|255561278|ref|XP_002521650.1	conserved hypothetical protein	Ricinus communis
718	AhT11_Tissues_TR2411|c6_g3_i1	1109	2206	-	RefSeq	gi|731338584|ref|XP_010680400.1	PREDICTED: transposon Tf2-1 polyprotein isoform X1	Beta vulgaris subsp. vulgaris
718	AhT11_Tissues_TR2411|c6_g3_i1	364	807	-	TAIR	AT3G29750.1	Eukaryotic aspartyl protease family protein	Arabidopsis thaliana
718	AhT11_Tissues_TR2411|c6_g3_i1	4076	4552	-	Sprot	sp|P92519|M810_ARATH	Uncharacterized mitochondrial protein AtMg00810	Arabidopsis thaliana
718	AhT11_Tissues_TR2411|c6_g3_i1	7140	7577	-	RefSeq	gi|731322541|ref|XP_010671949.1	PREDICTED: uncharacterized protein LOC104888623	Beta vulgaris subsp. vulgaris
719	AhT6.3_TR68161|c0_g4_i1	1	419	-	TAIR	AT3G29750.1	Eukaryotic aspartyl protease family protein	Arabidopsis thaliana
719	AhT6.3_TR68161|c0_g4_i1	493	1338	-	RefSeq	gi|731338584|ref|XP_010680400.1	PREDICTED: transposon Tf2-1 polyprotein isoform X1	Beta vulgaris subsp. vulgaris
720	AhT6.2_TR73445|c0_g1_i1	1	374	-	TAIR	AT3G29750.1	Eukaryotic aspartyl protease family protein	Arabidopsis thaliana
720	AhT6.2_TR73445|c0_g1_i1	888	1274	-	RefSeq	gi|731338584|ref|XP_010680400.1	PREDICTED: transposon Tf2-1 polyprotein isoform X1	Beta vulgaris subsp. vulgaris
721	AhT7_Tissues_TR8162|c0_g1_i1	1055	1441	-	RefSeq	gi|731338584|ref|XP_010680400.1	PREDICTED: transposon Tf2-1 polyprotein isoform X1	Beta vulgaris subsp. vulgaris
721	AhT7_Tissues_TR8162|c0_g1_i1	161	541	-	TAIR	AT3G29750.1	Eukaryotic aspartyl protease family protein	Arabidopsis thaliana
722	AhT6.2_TR51592|c0_g1_i1	1	1804	+	RefSeq	gi|731367396|ref|XP_010695588.1	PREDICTED: uncharacterized protein LOC104908199	Beta vulgaris subsp. vulgaris
722	AhT6.2_TR51592|c0_g1_i1	2263	3213	-	RefSeq	gi|731367398|ref|XP_010695589.1	PREDICTED: 26S proteasome non-ATPase regulatory subunit 8 homolog A	Beta vulgaris subsp. vulgaris
723	soap_k57scaffold7432_Locus_13209_0	702	1544	-	Sprot	sp|Q8BX70|VP13C_MOUSE	Vacuolar protein sorting-associated protein 13C	Mus musculus
723	soap_k57scaffold7432_Locus_13209_0	7659	8272	-	RefSeq	gi|731336914|ref|XP_010679512.1	PREDICTED: uncharacterized protein LOC104894866 isoform X1	Beta vulgaris subsp. vulgaris
724	AhT6.3_TR10273|c2_g5_i15	2281	10032	-	RefSeq	gi|731320393|ref|XP_010670781.1	PREDICTED: uncharacterized protein LOC104887752	Beta vulgaris subsp. vulgaris
724	AhT6.3_TR10273|c2_g5_i15	774	1061	+	TAIR	AT5G25570.2	unknown protein; Has 35333 Blast hits to 34131 proteins in 2444 species: Archae - 798; Bacteria - 22429; Metazoa - 974; Fungi - 991; Plants - 531; Viruses - 0; Other Eukaryotes - 9610 (source: NCBI BLink).	Arabidopsis thaliana
725	AhT7_Tissues_TR17477|c1_g1_i3	253	2106	+	RefSeq	gi|731332150|ref|XP_010677047.1	PREDICTED: uncharacterized protein At1g04910	Beta vulgaris subsp. vulgaris
725	AhT7_Tissues_TR17477|c1_g1_i3	2734	9237	-	RefSeq	gi|731332156|ref|XP_010677051.1	PREDICTED: uncharacterized protein LOC104892759	Beta vulgaris subsp. vulgaris
726	AhT7_Tissues_TR27525|c0_g1_i1	2055	5642	-	RefSeq	gi|731332640|ref|XP_010677314.1	PREDICTED: uncharacterized protein LOC104892985	Beta vulgaris subsp. vulgaris
726	AhT7_Tissues_TR27525|c0_g1_i1	76	1656	+	RefSeq	gi|731325521|ref|XP_010673559.1	PREDICTED: notchless protein homolog	Beta vulgaris subsp. vulgaris
727	AhT6.3_TR30387|c6_g4_i5	3986	5377	-	RefSeq	gi|731350382|ref|XP_010686475.1	PREDICTED: uncharacterized protein LOC104900682	Beta vulgaris subsp. vulgaris
727	AhT6.3_TR30387|c6_g4_i5	6159	7481	-	RefSeq	gi|685308887|ref|XP_009145096.1	PREDICTED: uncharacterized protein LOC103868780	Brassica rapa
727	AhT6.3_TR30387|c6_g4_i5	8591	8926	+	TAIR	AT2G36330.1	Uncharacterised protein family (UPF0497)	Arabidopsis thaliana
728	oases_k45_Locus_6986_Transcript_1/3_Confidence_0.778_Length_6862	130	996	+	Sprot	sp|Q94CB1|PME25_ARATH	Probable pectinesterase/pectinesterase inhibitor 25	Arabidopsis thaliana
728	oases_k45_Locus_6986_Transcript_1/3_Confidence_0.778_Length_6862	5908	6612	-	RefSeq	gi|731352479|ref|XP_010687573.1	PREDICTED: uncharacterized protein LOC104901674	Beta vulgaris subsp. vulgaris
729	soap_k29scaffold13539_Locus_36274_1	1777	2238	-	TAIR	AT5G08630.1	DDT domain-containing protein	Arabidopsis thaliana
729	soap_k29scaffold13539_Locus_36274_1	3585	4031	-	TAIR	AT4G12750.1	Homeodomain-like transcriptional regulator	Arabidopsis thaliana
729	soap_k29scaffold13539_Locus_36274_1	5070	5342	-	RefSeq	gi|731356652|ref|XP_010689786.1	PREDICTED: uncharacterized protein LOC104903449	Beta vulgaris subsp. vulgaris
730	AhT11_Tissues_TR216|c1_g1_i4	133	5835	-	RefSeq	gi|731355351|ref|XP_010689097.1	PREDICTED: helicase protein MOM1-like isoform X2	Beta vulgaris subsp. vulgaris
730	AhT11_Tissues_TR216|c1_g1_i4	6036	7232	+	Sprot	sp|Q9FNP2|GDL75_ARATH	GDSL esterase/lipase At5g08460	Arabidopsis thaliana
731	soap_k53scaffold7983_Locus_16147_0	156	3122	-	Sprot	sp|Q9LVP0|Y5639_ARATH	Probable leucine-rich repeat receptor-like protein kinase At5g63930	Arabidopsis thaliana
731	soap_k53scaffold7983_Locus_16147_0	3195	3536	-	RefSeq	gi|590702937|ref|XP_007046741.1	Leucine-rich receptor-like protein kinase family protein	Theobroma cacao
732	soap_k65scaffold5342_Locus_8199_0	3335	4102	-	TAIR	AT1G28420.1	homeobox-1	Arabidopsis thaliana
732	soap_k65scaffold5342_Locus_8199_0	4556	4858	-	RefSeq	gi|731356652|ref|XP_010689786.1	PREDICTED: uncharacterized protein LOC104903449	Beta vulgaris subsp. vulgaris
733	AhT7_Tissues_TR53116|c3_g1_i1	1176	1487	+	RefSeq	gi|731329087|ref|XP_010675405.1	PREDICTED: protein trichome birefringence-like 31 isoform X1	Beta vulgaris subsp. vulgaris
733	AhT7_Tissues_TR53116|c3_g1_i1	2033	6310	-	RefSeq	gi|731329091|ref|XP_010675407.1	PREDICTED: uncharacterized protein LOC104891415	Beta vulgaris subsp. vulgaris
734	AhT6.3_TR1828|c6_g2_i10	10781	14752	-	RefSeq	gi|731310690|ref|XP_010671915.1	PREDICTED: uncharacterized protein LOC104888566	Beta vulgaris subsp. vulgaris
734	AhT6.3_TR1828|c6_g2_i10	2703	7544	-	RefSeq	gi|731338584|ref|XP_010680400.1	PREDICTED: transposon Tf2-1 polyprotein isoform X1	Beta vulgaris subsp. vulgaris
735	AhT10_Tissues_TR9417|c2_g1_i1	1651	5895	-	RefSeq	gi|731336766|ref|XP_010679435.1	PREDICTED: uncharacterized protein LOC104894802	Beta vulgaris subsp. vulgaris
735	AhT10_Tissues_TR9417|c2_g1_i1	313	1257	+	TAIR	AT1G29920.1	chlorophyll A/B-binding protein 2	Arabidopsis thaliana
736	soap_k61scaffold3242_Locus_4493_0	2709	3248	-	Sprot	sp|P39702|VPS8_YEAST	Vacuolar protein sorting-associated protein 8	Saccharomyces cerevisiae (strain ATCC 204508 / S288c)
736	soap_k61scaffold3242_Locus_4493_0	3476	4093	-	RefSeq	gi|731311100|ref|XP_010689386.1	PREDICTED: uncharacterized protein LOC104903078	Beta vulgaris subsp. vulgaris
737	AhT6.3_TR68506|c1_g2_i1	4328	4939	-	RefSeq	gi|670423336|ref|XP_008652482.1	PREDICTED: transposon Tf2-1 polyprotein isoform X1	Zea mays
737	AhT6.3_TR68506|c1_g2_i1	573	4259	-	RefSeq	gi|729344250|ref|XP_010541181.1	PREDICTED: uncharacterized protein LOC104814705	Tarenaya hassleriana
738	soap_k45C187136	1519	3417	-	TAIR	AT1G05380.2	Acyl-CoA N-acyltransferase with RING/FYVE/PHD-type zinc finger protein	Arabidopsis thaliana
738	soap_k45C187136	5053	5439	-	RefSeq	gi|731336063|ref|XP_010679054.1	PREDICTED: uncharacterized protein LOC104894503	Beta vulgaris subsp. vulgaris
739	AhT6.2_TR66843|c0_g1_i1	1079	1759	+	Sprot	sp|Q9LW60|P2C44_ARATH	Putative protein phosphatase 2C-like protein 44	Arabidopsis thaliana
739	AhT6.2_TR66843|c0_g1_i1	2314	6252	-	RefSeq	gi|731320805|ref|XP_010671008.1	PREDICTED: uncharacterized protein LOC104887920 isoform X2	Beta vulgaris subsp. vulgaris
740	AhT6.2_TR50670|c1_g1_i10	1	579	+	TAIR	AT5G60860.1	RAB GTPase homolog A1F	Arabidopsis thaliana
740	AhT6.2_TR50670|c1_g1_i10	1870	5118	-	RefSeq	gi|729344250|ref|XP_010541181.1	PREDICTED: uncharacterized protein LOC104814705	Tarenaya hassleriana
741	AhT6.2_TR28592|c12_g1_i5	3234	5567	-	RefSeq	gi|731342905|ref|XP_010682626.1	PREDICTED: auxilin-related protein 1-like isoform X1	Beta vulgaris subsp. vulgaris
741	AhT6.2_TR28592|c12_g1_i5	819	1397	-	TAIR	AT1G75310.1	auxin-like 1 protein	Arabidopsis thaliana
742	AhT6.3_TR10328|c3_g2_i1	1	1760	+	TAIR	AT5G46050.1	peptide transporter 3	Arabidopsis thaliana
742	AhT6.3_TR10328|c3_g2_i1	2129	5335	-	RefSeq	gi|731320726|ref|XP_010670966.1	PREDICTED: uncharacterized protein LOC104887892	Beta vulgaris subsp. vulgaris
743	AhT6.2_TR22082|c0_g1_i2	1936	5826	-	RefSeq	gi|731339069|ref|XP_010680654.1	PREDICTED: uncharacterized protein LOC104895764 isoform X1	Beta vulgaris subsp. vulgaris
743	AhT6.2_TR22082|c0_g1_i2	83	1318	+	RefSeq	gi|731339075|ref|XP_010680657.1	PREDICTED: PI-PLC X domain-containing protein At5g67130	Beta vulgaris subsp. vulgaris
744	soap_k61scaffold527_Locus_245_1	3157	3723	-	RefSeq	gi|731316433|ref|XP_010695512.1	PREDICTED: uncharacterized protein LOC104908123 isoform X2	Beta vulgaris subsp. vulgaris
744	soap_k61scaffold527_Locus_245_1	3919	4368	-	RefSeq	gi|731316431|ref|XP_010695506.1	PREDICTED: uncharacterized protein LOC104908123 isoform X1	Beta vulgaris subsp. vulgaris
745	soap_k53scaffold7402_Locus_14726_0	1218	1805	-	Sprot	sp|Q70PP2|SMG1_DROME	Serine/threonine-protein kinase Smg1	Drosophila melanogaster
745	soap_k53scaffold7402_Locus_14726_0	2347	3348	-	RefSeq	gi|731383563|ref|XP_010647831.1	PREDICTED: uncharacterized protein LOC100260579	Vitis vinifera
746	AhT11_Tissues_TR65605|c0_g2_i1	108	1388	+	RefSeq	gi|357151587|ref|XP_003575839.1	PREDICTED: actin-1-like	Brachypodium distachyon
746	AhT11_Tissues_TR65605|c0_g2_i1	5071	5550	-	RefSeq	gi|731343374|ref|XP_010682860.1	PREDICTED: uncharacterized protein LOC104897629	Beta vulgaris subsp. vulgaris
747	AhT11_Tissues_TR75639|c5_g1_i3	2607	3041	-	TAIR	ATMG00860.1	DNA/RNA polymerases superfamily protein	Arabidopsis thaliana
747	AhT11_Tissues_TR75639|c5_g1_i3	5564	6172	-	RefSeq	gi|449465222|ref|XP_004150327.1	PREDICTED: uncharacterized protein LOC101216833	Cucumis sativus
748	AhT6.2_TR55373|c3_g1_i1	1970	3868	-	TAIR	AT1G05380.2	Acyl-CoA N-acyltransferase with RING/FYVE/PHD-type zinc finger protein	Arabidopsis thaliana
748	AhT6.2_TR55373|c3_g1_i1	4079	4522	-	RefSeq	gi|731336063|ref|XP_010679054.1	PREDICTED: uncharacterized protein LOC104894503	Beta vulgaris subsp. vulgaris
749	AhT10_Tissues_TR33312|c5_g3_i7	262	2307	+	RefSeq	gi|731364337|ref|XP_010693916.1	PREDICTED: uncharacterized protein LOC104906799	Beta vulgaris subsp. vulgaris
749	AhT10_Tissues_TR33312|c5_g3_i7	3346	6549	-	RefSeq	gi|731364333|ref|XP_010693914.1	PREDICTED: uncharacterized protein LOC104906798 isoform X1	Beta vulgaris subsp. vulgaris
750	AhT8_Tissues_TR57527|c3_g13_i1	2283	4712	-	RefSeq	gi|727474406|ref|XP_010412990.1	PREDICTED: uncharacterized protein LOC104699374	Camelina sativa
750	AhT8_Tissues_TR57527|c3_g13_i1	275	1984	-	TAIR	AT4G23160.1	cysteine-rich RLK (RECEPTOR-like protein kinase) 8	Arabidopsis thaliana
751	AhT10_Tissues_TR32392|c0_g1_i1	458	766	+	Sprot	sp|Q54ND3|UXT_DICDI	Protein UXT homolog	Dictyostelium discoideum
751	AhT10_Tissues_TR32392|c0_g1_i1	983	3715	-	RefSeq	gi|731343317|ref|XP_010682835.1	PREDICTED: uncharacterized protein LOC104897609	Beta vulgaris subsp. vulgaris
752	AhT11_Tissues_TR66919|c0_g2_i4	1	2959	-	RefSeq	gi|719968486|ref|XP_010264998.1	PREDICTED: uncharacterized protein LOC104602841	Nelumbo nucifera
752	AhT11_Tissues_TR66919|c0_g2_i4	2959	3468	-	RefSeq	gi|449465222|ref|XP_004150327.1	PREDICTED: uncharacterized protein LOC101216833	Cucumis sativus
753	oases_k33_Locus_4883_Transcript_1/3_Confidence_0.667_Length_4957	2368	3453	-	RefSeq	gi|731368771|ref|XP_010696329.1	PREDICTED: uncharacterized protein LOC104908861	Beta vulgaris subsp. vulgaris
753	oases_k33_Locus_4883_Transcript_1/3_Confidence_0.667_Length_4957	3983	4564	-	RefSeq	gi|731374181|ref|XP_010666883.1	PREDICTED: uncharacterized protein LOC104884000	Beta vulgaris subsp. vulgaris
753	oases_k33_Locus_4883_Transcript_1/3_Confidence_0.667_Length_4957	777	2339	-	RefSeq	gi|731375553|ref|XP_010667299.1	PREDICTED: uncharacterized protein LOC104884358	Beta vulgaris subsp. vulgaris
754	soap_k45scaffold11214_Locus_31200_0	2194	2559	-	Sprot	sp|Q8VZE4|PP299_ARATH	Pentatricopeptide repeat-containing protein At4g01570	Arabidopsis thaliana
754	soap_k45scaffold11214_Locus_31200_0	2970	3683	+	TAIR	AT2G21550.1	Bifunctional dihydrofolate reductase/thymidylate synthase	Arabidopsis thaliana
755	AhT6.2_TR23205|c0_g1_i1	100	2019	+	RefSeq	gi|731350754|ref|XP_010686667.1	PREDICTED: callose synthase 11-like	Beta vulgaris subsp. vulgaris
755	AhT6.2_TR23205|c0_g1_i1	2243	5023	-	RefSeq	gi|731350420|ref|XP_010686496.1	PREDICTED: uncharacterized protein LOC104900701	Beta vulgaris subsp. vulgaris
756	AhT10_Tissues_TR49693|c8_g1_i1	1202	1693	-	TAIR	ATMG00860.1	DNA/RNA polymerases superfamily protein	Arabidopsis thaliana
756	AhT10_Tissues_TR49693|c8_g1_i1	2618	3766	-	RefSeq	gi|727590873|ref|XP_010468466.1	PREDICTED: uncharacterized protein LOC104748542	Camelina sativa
757	AhT6.3_TR42994|c0_g2_i2	3356	3910	-	RefSeq	gi|731317716|ref|XP_010669335.1	PREDICTED: copia protein isoform X1	Beta vulgaris subsp. vulgaris
757	AhT6.3_TR42994|c0_g2_i2	4490	5320	-	RefSeq	gi|731345200|ref|XP_010683797.1	PREDICTED: uncharacterized protein LOC104898410	Beta vulgaris subsp. vulgaris
757	AhT6.3_TR42994|c0_g2_i2	604	2013	-	TAIR	AT4G23160.1	cysteine-rich RLK (RECEPTOR-like protein kinase) 8	Arabidopsis thaliana
758	AhT6.3_TR42994|c0_g2_i5	3532	4086	-	RefSeq	gi|731317716|ref|XP_010669335.1	PREDICTED: copia protein isoform X1	Beta vulgaris subsp. vulgaris
758	AhT6.3_TR42994|c0_g2_i5	4666	5496	-	RefSeq	gi|731345200|ref|XP_010683797.1	PREDICTED: uncharacterized protein LOC104898410	Beta vulgaris subsp. vulgaris
758	AhT6.3_TR42994|c0_g2_i5	780	2189	-	TAIR	AT4G23160.1	cysteine-rich RLK (RECEPTOR-like protein kinase) 8	Arabidopsis thaliana
759	AhT6.3_TR60054|c0_g1_i8	1226	4564	-	RefSeq	gi|659124621|ref|XP_008462258.1	PREDICTED: CCAAT/enhancer-binding protein zeta	Cucumis melo
759	AhT6.3_TR60054|c0_g1_i8	252	764	+	TAIR	AT1G53540.1	HSP20-like chaperones superfamily protein	Arabidopsis thaliana
760	AhT10_Tissues_TR51867|c0_g2_i1	3690	4214	+	Sprot	sp|Q41001|BCP_PEA	Blue copper protein	Pisum sativum PE=2 SV=1
760	AhT10_Tissues_TR51867|c0_g2_i1	696	3188	-	RefSeq	gi|731328611|ref|XP_010675146.1	PREDICTED: uncharacterized protein LOC104891188 isoform X1	Beta vulgaris subsp. vulgaris
761	AhT6.2_TR50700|c4_g1_i1	1	259	+	Sprot	sp|Q9LUH3|LAL5_ARATH	MATE efflux family protein LAL5	Arabidopsis thaliana
761	AhT6.2_TR50700|c4_g1_i1	732	3329	-	RefSeq	gi|731347059|ref|XP_010684786.1	PREDICTED: uncharacterized protein LOC104899314	Beta vulgaris subsp. vulgaris
762	AhT6.3_TR35355|c0_g1_i14	1567	1884	+	TAIR	AT2G28830.1	PLANT U-BOX 12	Arabidopsis thaliana
762	AhT6.3_TR35355|c0_g1_i14	2789	5341	-	RefSeq	gi|731362793|ref|XP_010693077.1	PREDICTED: uncharacterized protein LOC104906066	Beta vulgaris subsp. vulgaris
762	AhT6.3_TR35355|c0_g1_i14	50	526	+	TAIR	AT4G21192.2	Cytochrome c oxidase biogenesis protein Cmc1-like	Arabidopsis thaliana
763	AhT6.3_TR1856|c6_g3_i2	1	1540	+	Sprot	sp|Q9LUH2|ALF5_ARATH	MATE efflux family protein ALF5	Arabidopsis thaliana
763	AhT6.3_TR1856|c6_g3_i2	2013	4610	-	RefSeq	gi|731347059|ref|XP_010684786.1	PREDICTED: uncharacterized protein LOC104899314	Beta vulgaris subsp. vulgaris
764	AhT6.3_TR74210|c6_g2_i1	1871	4756	-	RefSeq	gi|731315856|ref|XP_010693229.1	PREDICTED: uncharacterized protein LOC104906199	Beta vulgaris subsp. vulgaris
764	AhT6.3_TR74210|c6_g2_i1	295	975	+	TAIR	AT1G67035.2	unknown protein; FUNCTIONS IN: molecular_function unknown; INVOLVED IN: biological_process unknown; LOCATED IN: cellular_component unknown; BEST Arabidopsis thaliana protein match is: unknown protein (TAIR:AT5G38300.1).	Arabidopsis thaliana
765	AhT6.2_TR15426|c4_g3_i1	3699	4745	-	RefSeq	gi|731333722|ref|XP_010677875.1	PREDICTED: uncharacterized protein LOC104893474	Beta vulgaris subsp. vulgaris
765	AhT6.2_TR15426|c4_g3_i1	619	3540	-	RefSeq	gi|731373493|ref|XP_010666661.1	PREDICTED: uncharacterized protein LOC104883796	Beta vulgaris subsp. vulgaris
766	AhT11_Tissues_TR79786|c0_g1_i1	3316	5118	-	RefSeq	gi|731311561|ref|XP_010670075.1	PREDICTED: uncharacterized protein LOC104887174	Beta vulgaris subsp. vulgaris
766	AhT11_Tissues_TR79786|c0_g1_i1	54	1445	+	RefSeq	gi|731311563|ref|XP_010670077.1	PREDICTED: calmodulin-binding receptor-like cytoplasmic kinase 2	Beta vulgaris subsp. vulgaris
767	AhT8_Tissues_TR39935|c0_g2_i2	2159	4768	-	RefSeq	gi|731311561|ref|XP_010670075.1	PREDICTED: uncharacterized protein LOC104887174	Beta vulgaris subsp. vulgaris
767	AhT8_Tissues_TR39935|c0_g2_i2	656	1702	+	Sprot	sp|Q8VZJ9|CRCK2_ARATH	Calmodulin-binding receptor-like cytoplasmic kinase 2	Arabidopsis thaliana
768	oases_k25_Locus_3555_Transcript_4/10_Confidence_0.649_Length_5535	127	2193	+	RefSeq	gi|731315352|ref|XP_010691022.1	PREDICTED: L-type lectin-domain containing receptor kinase S.4-like	Beta vulgaris subsp. vulgaris
768	oases_k25_Locus_3555_Transcript_4/10_Confidence_0.649_Length_5535	3057	5501	-	RefSeq	gi|731315354|ref|XP_010691034.1	PREDICTED: uncharacterized protein LOC104904473 isoform X1	Beta vulgaris subsp. vulgaris
769	AhT11_Tissues_TR21815|c0_g2_i1	5031	7454	-	RefSeq	gi|731337413|ref|XP_010679775.1	PREDICTED: uncharacterized protein LOC104895066	Beta vulgaris subsp. vulgaris
769	AhT11_Tissues_TR21815|c0_g2_i1	519	4688	+	Sprot	sp|P10978|POLX_TOBAC	Retrovirus-related Pol polyprotein from transposon TNT 1-94	Nicotiana tabacum PE=2 SV=1
770	AhT10_Tissues_TR20667|c0_g1_i1	191	2221	+	Sprot	sp|Q9LUN4|CHX19_ARATH	Cation/H(+) antiporter 19	Arabidopsis thaliana
770	AhT10_Tissues_TR20667|c0_g1_i1	2820	5375	-	RefSeq	gi|731338234|ref|XP_010680218.1	PREDICTED: uncharacterized protein LOC104895414	Beta vulgaris subsp. vulgaris
771	oases_k41_Locus_10687_Transcript_8/14_Confidence_0.595_Length_3572	110	2917	-	RefSeq	gi|731363137|ref|XP_010693266.1	PREDICTED: uncharacterized protein LOC104906231	Beta vulgaris subsp. vulgaris
771	oases_k41_Locus_10687_Transcript_8/14_Confidence_0.595_Length_3572	3117	3356	-	RefSeq	gi|731345852|ref|XP_010684137.1	PREDICTED: uncharacterized protein LOC104898733	Beta vulgaris subsp. vulgaris
772	AhT10_Tissues_TR25969|c0_g1_i2	176	2308	-	RefSeq	gi|731334283|ref|XP_010678145.1	PREDICTED: uncharacterized protein LOC104893708	Beta vulgaris subsp. vulgaris
772	AhT10_Tissues_TR25969|c0_g1_i2	2346	2831	-	TAIR	AT1G43760.1	DNAse I-like superfamily protein	Arabidopsis thaliana
772	AhT10_Tissues_TR25969|c0_g1_i2	3049	3237	-	RefSeq	gi|731373493|ref|XP_010666661.1	PREDICTED: uncharacterized protein LOC104883796	Beta vulgaris subsp. vulgaris
772	AhT10_Tissues_TR25969|c0_g1_i2	3360	4121	-	RefSeq	gi|731333722|ref|XP_010677875.1	PREDICTED: uncharacterized protein LOC104893474	Beta vulgaris subsp. vulgaris
773	AhT9_Tissues_TR49988|c4_g6_i1	219	2576	-	RefSeq	gi|731364228|ref|XP_010693859.1	PREDICTED: uncharacterized protein C18orf8	Beta vulgaris subsp. vulgaris
773	AhT9_Tissues_TR49988|c4_g6_i1	2592	2918	-	TAIR	AT3G12012.1	conserved peptide upstream open reading frame 20	Arabidopsis thaliana
774	AhT7_Tissues_TR35385|c1_g1_i1	2788	3146	-	RefSeq	gi|449463807|ref|XP_004149623.1	PREDICTED: uncharacterized protein LOC101211618	Cucumis sativus
774	AhT7_Tissues_TR35385|c1_g1_i1	315	1313	-	Sprot	sp|P25600|YCH4_YEAST	Putative transposon Ty5-1 protein YCL074W	Saccharomyces cerevisiae (strain ATCC 204508 / S288c)
775	AhT6.2_TR38468|c0_g1_i1	1277	3631	-	RefSeq	gi|731327157|ref|XP_010674380.1	PREDICTED: uncharacterized protein LOC104890548	Beta vulgaris subsp. vulgaris
775	AhT6.2_TR38468|c0_g1_i1	580	1122	+	Sprot	sp|Q9STN5|Y4833_ARATH	Uncharacterized protein At4g08330, chloroplastic	Arabidopsis thaliana
776	oases_k45_Locus_9413_Transcript_2/4_Confidence_0.600_Length_3291	1952	2950	-	RefSeq	gi|731366757|ref|XP_010695243.1	PREDICTED: uncharacterized protein LOC104907914	Beta vulgaris subsp. vulgaris
776	oases_k45_Locus_9413_Transcript_2/4_Confidence_0.600_Length_3291	602	1408	-	RefSeq	gi|255547163|ref|XP_002514639.1	conserved hypothetical protein	Ricinus communis
777	AhT7_Tissues_TR53257|c11_g3_i1	3832	5778	+	RefSeq	gi|731331009|ref|XP_010676435.1	PREDICTED: homeobox protein BEL1 homolog	Beta vulgaris subsp. vulgaris
777	AhT7_Tissues_TR53257|c11_g3_i1	713	3274	-	RefSeq	gi|731372021|ref|XP_010666220.1	PREDICTED: uncharacterized protein LOC104883396 isoform X1	Beta vulgaris subsp. vulgaris
778	AhT6.2_TR55373|c5_g1_i2	12	392	-	TAIR	ATMG00810.1	DNA/RNA polymerases superfamily protein	Arabidopsis thaliana
778	AhT6.2_TR55373|c5_g1_i2	1308	1709	-	TAIR	ATMG00710.1	Polynucleotidyl transferase, ribonuclease H-like superfamily protein	Arabidopsis thaliana
778	AhT6.2_TR55373|c5_g1_i2	1796	3001	-	RefSeq	gi|449463807|ref|XP_004149623.1	PREDICTED: uncharacterized protein LOC101211618	Cucumis sativus
779	AhT6.2_TR24803|c0_g2_i3	2062	4350	-	RefSeq	gi|731338613|ref|XP_010680414.1	PREDICTED: uncharacterized protein LOC104895564	Beta vulgaris subsp. vulgaris
779	AhT6.2_TR24803|c0_g2_i3	236	1510	+	Sprot	sp|O23181|PLP3_ARATH	Patatin-like protein 3	Arabidopsis thaliana
780	AhT6.3_TR22381|c3_g1_i3	2376	2783	-	RefSeq	gi|731356393|ref|XP_010689653.1	PREDICTED: formin-like protein 3	Beta vulgaris subsp. vulgaris
780	AhT6.3_TR22381|c3_g1_i3	304	1818	-	RefSeq	gi|225461154|ref|XP_002280117.1	PREDICTED: formin-like protein 5	Vitis vinifera
781	soap_k61scaffold2317_Locus_3008_0	1554	2486	-	RefSeq	gi|255569782|ref|XP_002525855.1	hypothetical protein RCOM_0824380	Ricinus communis
781	soap_k61scaffold2317_Locus_3008_0	2554	2760	-	RefSeq	gi|731312787|ref|XP_010676407.1	PREDICTED: uncharacterized protein LOC104892221	Beta vulgaris subsp. vulgaris
782	AhT6.3_TR9677|c2_g1_i1	1691	3484	-	RefSeq	gi|694422107|ref|XP_009338880.1	PREDICTED: uncharacterized protein LOC103931184	Pyrus x bretschneideri
782	AhT6.3_TR9677|c2_g1_i1	3618	4340	-	RefSeq	gi|727558391|ref|XP_010451381.1	PREDICTED: uncharacterized protein LOC104733506	Camelina sativa
783	AhT11_Tissues_TR23085|c0_g1_i11	3180	5390	-	RefSeq	gi|731342538|ref|XP_010682444.1	PREDICTED: uncharacterized protein LOC104897288	Beta vulgaris subsp. vulgaris
783	AhT11_Tissues_TR23085|c0_g1_i11	950	1939	+	Sprot	sp|Q38954|PHT21_ARATH	Inorganic phosphate transporter 2-1, chloroplastic	Arabidopsis thaliana
784	AhT9_Tissues_TR19139|c0_g1_i1	3026	3570	-	RefSeq	gi|731317716|ref|XP_010669335.1	PREDICTED: copia protein isoform X1	Beta vulgaris subsp. vulgaris
784	AhT9_Tissues_TR19139|c0_g1_i1	966	2375	-	RefSeq	gi|731345200|ref|XP_010683797.1	PREDICTED: uncharacterized protein LOC104898410	Beta vulgaris subsp. vulgaris
785	AhT6.2_TR99229|c0_g1_i1	1979	4207	-	RefSeq	gi|731322372|ref|XP_010671853.1	PREDICTED: kinesin-like protein KIF22 isoform X1	Beta vulgaris subsp. vulgaris
785	AhT6.2_TR99229|c0_g1_i1	665	1819	+	Sprot	sp|Q5XVA8|Y3905_ARATH	Uncharacterized protein At3g49055	Arabidopsis thaliana
786	AhT6.2_TR55033|c0_g2_i1	1	2494	-	RefSeq	gi|731373493|ref|XP_010666661.1	PREDICTED: uncharacterized protein LOC104883796	Beta vulgaris subsp. vulgaris
786	AhT6.2_TR55033|c0_g2_i1	2785	3639	-	RefSeq	gi|731346747|ref|XP_010684619.1	PREDICTED: uncharacterized protein LOC104899180	Beta vulgaris subsp. vulgaris
787	AhT6.2_TR54717|c0_g1_i1	2146	4143	-	RefSeq	gi|731327786|ref|XP_010674702.1	PREDICTED: uncharacterized protein LOC104890807	Beta vulgaris subsp. vulgaris
787	AhT6.2_TR54717|c0_g1_i1	4384	5283	-	RefSeq	gi|731416340|ref|XP_010659866.1	PREDICTED: uncharacterized protein LOC100244214	Vitis vinifera
787	AhT6.2_TR54717|c0_g1_i1	505	1653	-	RefSeq	gi|731327784|ref|XP_010674701.1	PREDICTED: uncharacterized protein LOC104890806	Beta vulgaris subsp. vulgaris
788	AhT6.2_TR53570|c2_g1_i1	1926	2651	-	RefSeq	gi|731363083|ref|XP_010693236.1	PREDICTED: uncharacterized protein LOC104906207	Beta vulgaris subsp. vulgaris
788	AhT6.2_TR53570|c2_g1_i1	216	1529	-	TAIR	AT1G69610.1	Protein of unknown function (DUF1666)	Arabidopsis thaliana
789	oases_k25_Locus_10094_Transcript_5/11_Confidence_0.654_Length_3965	109	1116	+	RefSeq	gi|731326494|ref|XP_010674047.1	PREDICTED: uncharacterized protein LOC104890312	Beta vulgaris subsp. vulgaris
789	oases_k25_Locus_10094_Transcript_5/11_Confidence_0.654_Length_3965	1209	3965	-	RefSeq	gi|731365018|ref|XP_010694295.1	PREDICTED: receptor-like protein 12	Beta vulgaris subsp. vulgaris
790	AhT6.2_TR50360|c0_g1_i1	1298	1625	-	RefSeq	gi|729344250|ref|XP_010541181.1	PREDICTED: uncharacterized protein LOC104814705	Tarenaya hassleriana
790	AhT6.2_TR50360|c0_g1_i1	783	1283	-	TAIR	ATMG00860.1	DNA/RNA polymerases superfamily protein	Arabidopsis thaliana
791	AhT6.2_TR65645|c0_g1_i1	1134	3260	-	RefSeq	gi|731312257|ref|XP_010673292.1	PREDICTED: uncharacterized protein LOC104889703 isoform X1	Beta vulgaris subsp. vulgaris
791	AhT6.2_TR65645|c0_g1_i1	82	660	+	TAIR	AT1G17880.1	basic transcription factor 3	Arabidopsis thaliana
792	AhT6.3_TR55760|c4_g6_i8	151	1872	+	RefSeq	gi|731349876|ref|XP_010686222.1	PREDICTED: nucleobase-ascorbate transporter 2	Beta vulgaris subsp. vulgaris
792	AhT6.3_TR55760|c4_g6_i8	2417	4558	-	RefSeq	gi|731349878|ref|XP_010686223.1	PREDICTED: uncharacterized protein At1g04910 isoform X1	Beta vulgaris subsp. vulgaris
793	AhT6.3_TR9678|c5_g2_i9	2251	3525	-	RefSeq	gi|731339467|ref|XP_010680871.1	PREDICTED: uncharacterized protein LOC104895923	Beta vulgaris subsp. vulgaris
793	AhT6.3_TR9678|c5_g2_i9	834	1535	-	TAIR	AT5G16790.1	Tho complex subunit 7/Mft1p	Arabidopsis thaliana
794	AhT6.3_TR78661|c0_g3_i2	1	1304	+	RefSeq	gi|731325989|ref|XP_010673795.1	PREDICTED: pentatricopeptide repeat-containing protein At3g16610-like	Beta vulgaris subsp. vulgaris
794	AhT6.3_TR78661|c0_g3_i2	2435	4420	-	RefSeq	gi|731325991|ref|XP_010673796.1	PREDICTED: uncharacterized protein LOC104890122 isoform X1	Beta vulgaris subsp. vulgaris
795	AhT11_Tissues_TR55455|c0_g2_i3	1272	3467	-	Sprot	sp|Q0WLC6|PP349_ARATH	Pentatricopeptide repeat-containing protein MRL1, chloroplastic	Arabidopsis thaliana
795	AhT11_Tissues_TR55455|c0_g2_i3	67	1233	+	Sprot	sp|Q03773|E13A_SOYBN	Glucan endo-1,3-beta-glucosidase	Glycine max PE=1 SV=1
796	AhT6.2_TR38491|c0_g1_i2	2837	4828	-	RefSeq	gi|731317916|ref|XP_010669442.1	PREDICTED: HBS1-like protein isoform X2	Beta vulgaris subsp. vulgaris
796	AhT6.2_TR38491|c0_g1_i2	794	2215	+	RefSeq	gi|731317918|ref|XP_010669443.1	PREDICTED: uncharacterized aarF domain-containing protein kinase At4g31390, chloroplastic	Beta vulgaris subsp. vulgaris
797	AhT6.2_TR96055|c0_g1_i1	185	1408	+	RefSeq	gi|731330015|ref|XP_010675900.1	PREDICTED: pectinesterase QRT1	Beta vulgaris subsp. vulgaris
797	AhT6.2_TR96055|c0_g1_i1	2053	4041	-	RefSeq	gi|731330013|ref|XP_010675899.1	PREDICTED: uncharacterized protein LOC104891832	Beta vulgaris subsp. vulgaris
798	soap_k53scaffold10481_Locus_22696_0	2525	2956	-	RefSeq	gi|502086573|ref|XP_004488260.1	PREDICTED: uncharacterized protein LOC101500695	Cicer arietinum
798	soap_k53scaffold10481_Locus_22696_0	3073	3396	-	RefSeq	gi|731363261|ref|XP_010693338.1	PREDICTED: uncharacterized protein LOC104906299	Beta vulgaris subsp. vulgaris
799	AhT6.2_TR25377|c3_g1_i1	2328	4232	-	RefSeq	gi|731355437|ref|XP_010689140.1	PREDICTED: uncharacterized protein LOC104902902	Beta vulgaris subsp. vulgaris
799	AhT6.2_TR25377|c3_g1_i1	294	1652	+	Sprot	sp|Q9C5H6|CSTR3_ARATH	CMP-sialic acid transporter 3	Arabidopsis thaliana
800	AhT7_Tissues_TR47172|c0_g1_i1	487	2301	-	RefSeq	gi|731365954|ref|XP_010694802.1	PREDICTED: uncharacterized protein LOC104907559	Beta vulgaris subsp. vulgaris
800	AhT7_Tissues_TR47172|c0_g1_i1	5	475	-	Sprot	sp|P92555|M1250_ARATH	Uncharacterized mitochondrial protein AtMg01250	Arabidopsis thaliana
801	AhT6.2_TR22548|c0_g1_i3	315	716	-	Sprot	sp|P92512|M710_ARATH	Uncharacterized mitochondrial protein AtMg00710	Arabidopsis thaliana
801	AhT6.2_TR22548|c0_g1_i3	817	2688	-	RefSeq	gi|460365801|ref|XP_004228785.1	PREDICTED: uncharacterized protein LOC101255821	Solanum lycopersicum
802	AhT6.3_TR71321|c2_g1_i3	2232	2807	-	RefSeq	gi|731364228|ref|XP_010693859.1	PREDICTED: uncharacterized protein C18orf8	Beta vulgaris subsp. vulgaris
802	AhT6.3_TR71321|c2_g1_i3	2823	3149	-	TAIR	AT3G12012.1	conserved peptide upstream open reading frame 20	Arabidopsis thaliana
803	soap_k25scaffold21827_Locus_69519_0	1130	2017	-	TAIR	AT1G04790.1	RING/U-box superfamily protein	Arabidopsis thaliana
803	soap_k25scaffold21827_Locus_69519_0	2045	2719	-	RefSeq	gi|731368462|ref|XP_010696160.1	PREDICTED: uncharacterized protein LOC104908712 isoform X1	Beta vulgaris subsp. vulgaris
803	soap_k25scaffold21827_Locus_69519_0	551	871	-	Sprot	sp|Q10R93|RMR1_ORYSJ	Receptor homology region, transmembrane domain- and RING domain-containing protein 1	Oryza sativa subsp. japonica
804	AhT10_Tissues_TR17629|c0_g1_i2	125	556	+	TAIR	AT5G25940.1	early nodulin-related	Arabidopsis thaliana
804	AhT10_Tissues_TR17629|c0_g1_i2	978	2867	-	RefSeq	gi|731317395|ref|XP_010668761.1	PREDICTED: uncharacterized protein LOC104885860	Beta vulgaris subsp. vulgaris
805	AhT11_Tissues_TR55650|c1_g2_i10	2450	4666	-	RefSeq	gi|731349177|ref|XP_010685863.1	PREDICTED: uncharacterized protein LOC104900192 isoform X1	Beta vulgaris subsp. vulgaris
805	AhT11_Tissues_TR55650|c1_g2_i10	428	871	+	TAIR	AT1G63820.1	CCT motif family protein	Arabidopsis thaliana
806	AhT6.3_TR39873|c0_g5_i1	2876	3202	-	RefSeq	gi|731353160|ref|XP_010687914.1	PREDICTED: uncharacterized protein LOC104901975	Beta vulgaris subsp. vulgaris
806	AhT6.3_TR39873|c0_g5_i1	734	1081	-	TAIR	AT3G29639.1	BEST Arabidopsis thaliana protein match is: SPOC domain / Transcription elongation factor S-II protein (TAIR:AT5G11430.1); Has 45 Blast hits to 45 proteins in 8 species: Archae - 0; Bacteria - 0; Metazoa - 0; Fungi - 0; Plants - 45; Viruses - 0; Other Eu	Arabidopsis thaliana
807	oases_k37_Locus_6875_Transcript_1/2_Confidence_0.714_Length_2867	2062	2799	-	RefSeq	gi|731345535|ref|XP_010683969.1	PREDICTED: uncharacterized protein LOC104898574	Beta vulgaris subsp. vulgaris
807	oases_k37_Locus_6875_Transcript_1/2_Confidence_0.714_Length_2867	41	2020	-	RefSeq	gi|731314546|ref|XP_010687050.1	PREDICTED: uncharacterized protein LOC104901195	Beta vulgaris subsp. vulgaris
808	soap_k25scaffold2376_Locus_3883_0	1171	1674	-	Sprot	sp|Q6LA54|YF48_SCHPO	Uncharacterized WD repeat-containing protein C3H5.08c	Schizosaccharomyces pombe (strain 972 / ATCC 24843)
808	soap_k25scaffold2376_Locus_3883_0	1994	2395	-	RefSeq	gi|731321527|ref|XP_010671400.1	PREDICTED: uncharacterized protein LOC104888203	Beta vulgaris subsp. vulgaris
809	AhT6.2_TR31699|c0_g2_i4	1	446	-	Sprot	sp|P92520|M820_ARATH	Uncharacterized mitochondrial protein AtMg00820	Arabidopsis thaliana
809	AhT6.2_TR31699|c0_g2_i4	5319	5777	+	TAIR	AT4G13320.1	unknown protein; Has 68 Blast hits to 67 proteins in 12 species: Archae - 0; Bacteria - 0; Metazoa - 0; Fungi - 0; Plants - 68; Viruses - 0; Other Eukaryotes - 0 (source: NCBI BLink).	Arabidopsis thaliana
809	AhT6.2_TR31699|c0_g2_i4	704	3199	-	RefSeq	gi|731361659|ref|XP_010692480.1	PREDICTED: uncharacterized protein LOC104905592	Beta vulgaris subsp. vulgaris
810	AhT9_Tissues_TR71597|c2_g2_i1	1829	2770	-	TAIR	AT4G23160.1	cysteine-rich RLK (RECEPTOR-like protein kinase) 8	Arabidopsis thaliana
810	AhT9_Tissues_TR71597|c2_g2_i1	2898	3695	-	RefSeq	gi|568822133|ref|XP_006465491.1	PREDICTED: uncharacterized protein LOC102624640	Citrus sinensis
810	AhT9_Tissues_TR71597|c2_g2_i1	55	726	+	Sprot	sp|P58684|SPCS2_ARATH	Probable signal peptidase complex subunit 2	Arabidopsis thaliana
811	AhT6.2_TR57652|c0_g1_i1	2618	3139	-	RefSeq	gi|731346747|ref|XP_010684619.1	PREDICTED: uncharacterized protein LOC104899180	Beta vulgaris subsp. vulgaris
811	AhT6.2_TR57652|c0_g1_i1	706	2346	-	RefSeq	gi|731375553|ref|XP_010667299.1	PREDICTED: uncharacterized protein LOC104884358	Beta vulgaris subsp. vulgaris
812	AhT6.3_TR32207|c2_g4_i6	3210	5057	-	TAIR	AT4G23160.1	cysteine-rich RLK (RECEPTOR-like protein kinase) 8	Arabidopsis thaliana
812	AhT6.3_TR32207|c2_g4_i6	6155	7222	+	TAIR	AT1G19260.1	TTF-type zinc finger protein with HAT dimerisation domain	Arabidopsis thaliana
812	AhT6.3_TR32207|c2_g4_i6	658	3126	-	RefSeq	gi|731330182|ref|XP_010675988.1	PREDICTED: uncharacterized protein LOC104891900	Beta vulgaris subsp. vulgaris
813	AhT6.3_TR40830|c0_g1_i2	3190	3768	-	TAIR	AT1G17370.1	oligouridylate binding protein 1B	Arabidopsis thaliana
813	AhT6.3_TR40830|c0_g1_i2	562	1692	+	RefSeq	gi|731348009|ref|XP_010685277.1	PREDICTED: protein FLUORESCENT IN BLUE LIGHT, chloroplastic	Beta vulgaris subsp. vulgaris
814	AhT10_Tissues_TR25658|c0_g1_i11	1384	3477	-	RefSeq	gi|731338719|ref|XP_010680463.1	PREDICTED: uncharacterized protein LOC104895600 isoform X1	Beta vulgaris subsp. vulgaris
814	AhT10_Tissues_TR25658|c0_g1_i11	329	841	+	TAIR	AT2G23610.1	methyl esterase 3	Arabidopsis thaliana
815	AhT11_Tissues_TR49009|c0_g2_i1	1488	3326	-	RefSeq	gi|731340716|ref|XP_010681549.1	PREDICTED: uncharacterized protein LOC104896501	Beta vulgaris subsp. vulgaris
815	AhT11_Tissues_TR49009|c0_g2_i1	421	1071	+	RefSeq	gi|731340718|ref|XP_010681550.1	PREDICTED: tetraketide alpha-pyrone reductase 2-like	Beta vulgaris subsp. vulgaris
816	oases_k25_Locus_5247_Transcript_3/10_Confidence_0.710_Length_3600	1627	3111	-	RefSeq	gi|225438408|ref|XP_002275766.1	PREDICTED: auxilin-related protein 2-like	Vitis vinifera
816	oases_k25_Locus_5247_Transcript_3/10_Confidence_0.710_Length_3600	466	1305	-	TAIR	AT1G21660.1	Chaperone DnaJ-domain superfamily protein	Arabidopsis thaliana
817	AhT6.3_TR60278|c4_g3_i1	1640	2044	-	TAIR	ATMG00820.1	Reverse transcriptase (RNA-dependent DNA polymerase)	Arabidopsis thaliana
817	AhT6.3_TR60278|c4_g3_i1	2274	2987	-	RefSeq	gi|731330663|ref|XP_010676254.1	PREDICTED: uncharacterized protein LOC104892119	Beta vulgaris subsp. vulgaris
817	AhT6.3_TR60278|c4_g3_i1	3689	4309	-	RefSeq	gi|573931847|ref|XP_006651032.1	PREDICTED: uncharacterized protein LOC102707106	Oryza brachyantha
817	AhT6.3_TR60278|c4_g3_i1	926	1552	-	TAIR	ATMG00810.1	DNA/RNA polymerases superfamily protein	Arabidopsis thaliana
818	AhT6.2_TR5530|c2_g1_i1	101	4189	+	RefSeq	gi|731366868|ref|XP_010695305.1	PREDICTED: mediator of RNA polymerase II transcription subunit 33A	Beta vulgaris subsp. vulgaris
818	AhT6.2_TR5530|c2_g1_i1	7317	9377	-	Sprot	sp|P0C8Q8|PP394_ARATH	Pentatricopeptide repeat-containing protein At5g19020, mitochondrial	Arabidopsis thaliana
819	AhT6.2_TR77130|c0_g1_i1	3373	5091	-	RefSeq	gi|733215823|ref|NP_001290021.1	sucrose transport protein	Beta vulgaris subsp. vulgaris
819	AhT6.2_TR77130|c0_g1_i1	494	2587	+	RefSeq	gi|731336934|ref|XP_010679522.1	PREDICTED: probable inactive receptor kinase At5g67200	Beta vulgaris subsp. vulgaris
820	AhT6.3_TR45180|c4_g1_i5	2412	2702	-	RefSeq	gi|731312682|ref|XP_010675873.1	PREDICTED: uncharacterized protein At1g04910	Beta vulgaris subsp. vulgaris
820	AhT6.3_TR45180|c4_g1_i5	545	2218	-	TAIR	AT1G22460.1	O-fucosyltransferase family protein	Arabidopsis thaliana
821	AhT6.2_TR123365|c0_g1_i1	1346	3052	-	RefSeq	gi|731353981|ref|XP_010688339.1	PREDICTED: uncharacterized protein LOC104902303	Beta vulgaris subsp. vulgaris
821	AhT6.2_TR123365|c0_g1_i1	209	595	+	TAIR	AT2G32720.1	cytochrome B5 isoform B	Arabidopsis thaliana
822	oases_k25_Locus_5247_Transcript_6/10_Confidence_0.677_Length_3578	1627	3060	-	RefSeq	gi|225438408|ref|XP_002275766.1	PREDICTED: auxilin-related protein 2-like	Vitis vinifera
822	oases_k25_Locus_5247_Transcript_6/10_Confidence_0.677_Length_3578	466	1305	-	TAIR	AT1G21660.1	Chaperone DnaJ-domain superfamily protein	Arabidopsis thaliana
823	AhT6.2_TR82076|c0_g2_i1	1816	3588	-	RefSeq	gi|731437357|ref|XP_010646484.1	PREDICTED: uncharacterized protein LOC100256184	Vitis vinifera
823	AhT6.2_TR82076|c0_g2_i1	98	1408	+	Sprot	sp|Q9XGA0|KPRS3_SPIOL	Ribose-phosphate pyrophosphokinase 3, mitochondrial	Spinacia oleracea
824	AhT6.2_TR44499|c0_g1_i1	2358	2876	-	RefSeq	gi|731322000|ref|XP_010671651.1	PREDICTED: scarecrow-like protein 8	Beta vulgaris subsp. vulgaris
824	AhT6.2_TR44499|c0_g1_i1	486	1745	-	TAIR	AT5G48150.2	GRAS family transcription factor	Arabidopsis thaliana
825	AhT10_Tissues_TR19969|c2_g1_i1	3880	6636	-	TAIR	AT3G05660.1	receptor like protein 33	Arabidopsis thaliana
825	AhT10_Tissues_TR19969|c2_g1_i1	865	2430	+	RefSeq	gi|731342913|ref|XP_010682631.1	PREDICTED: protein NRT1/ PTR FAMILY 6.1	Beta vulgaris subsp. vulgaris
826	AhT6.2_TR78881|c0_g3_i1	2384	4222	-	RefSeq	gi|731338500|ref|XP_010680363.1	PREDICTED: uncharacterized protein LOC104895524	Beta vulgaris subsp. vulgaris
826	AhT6.2_TR78881|c0_g3_i1	300	1832	+	Sprot	sp|Q9LTA3|U91C1_ARATH	UDP-glycosyltransferase 91C1	Arabidopsis thaliana
827	AhT6.2_TR16763|c0_g2_i1	2406	4244	-	RefSeq	gi|731368593|ref|XP_010696232.1	PREDICTED: uncharacterized protein LOC104908778	Beta vulgaris subsp. vulgaris
827	AhT6.2_TR16763|c0_g2_i1	426	1946	+	RefSeq	gi|731328532|ref|XP_010675103.1	PREDICTED: GTP cyclohydrolase 1-like	Beta vulgaris subsp. vulgaris
828	AhT6.3_TR22356|c1_g2_i1	1819	4014	-	RefSeq	gi|731330176|ref|XP_010675984.1	PREDICTED: uncharacterized protein LOC104891897	Beta vulgaris subsp. vulgaris
828	AhT6.3_TR22356|c1_g2_i1	790	1050	-	Sprot	sp|P43298|TMK1_ARATH	Probable receptor protein kinase TMK1	Arabidopsis thaliana
829	AhT6.3_TR71998|c9_g1_i1	1033	2046	-	RefSeq	gi|731376695|ref|XP_010667645.1	PREDICTED: uncharacterized protein LOC104884660	Beta vulgaris subsp. vulgaris
829	AhT6.3_TR71998|c9_g1_i1	130	483	-	TAIR	ATMG00860.1	DNA/RNA polymerases superfamily protein	Arabidopsis thaliana
830	trinity_comp33838_c2_seq1	2010	2843	-	RefSeq	gi|502167373|ref|XP_004514121.1	PREDICTED: uncharacterized protein LOC101493292	Cicer arietinum
830	trinity_comp33838_c2_seq1	510	1850	-	RefSeq	gi|723656344|ref|XP_010317322.1	PREDICTED: uncharacterized protein LOC104646029	Solanum lycopersicum
831	AhT6.3_TR26126|c2_g2_i5	1294	2148	-	RefSeq	gi|731323298|ref|XP_010672356.1	PREDICTED: uncharacterized protein LOC104888940	Beta vulgaris subsp. vulgaris
831	AhT6.3_TR26126|c2_g2_i5	2332	3165	-	RefSeq	gi|731333722|ref|XP_010677875.1	PREDICTED: uncharacterized protein LOC104893474	Beta vulgaris subsp. vulgaris
832	oases_k29_Locus_1219_Transcript_3/7_Confidence_0.471_Length_2243	1793	2170	-	RefSeq	gi|731367989|ref|XP_010695904.1	PREDICTED: uncharacterized protein LOC104908484	Beta vulgaris subsp. vulgaris
832	oases_k29_Locus_1219_Transcript_3/7_Confidence_0.471_Length_2243	251	1684	-	RefSeq	gi|565342060|ref|XP_006338180.1	PREDICTED: uncharacterized protein LOC102600519	Solanum tuberosum
833	AhT11_Tissues_TR69018|c0_g2_i1	1	2530	-	RefSeq	gi|670447808|ref|XP_008664109.1	PREDICTED: uncharacterized protein LOC103642667, partial	Zea mays
833	AhT11_Tissues_TR69018|c0_g2_i1	2744	3242	-	TAIR	AT4G23160.1	cysteine-rich RLK (RECEPTOR-like protein kinase) 8	Arabidopsis thaliana
834	AhT6.2_TR3148|c0_g1_i1	1339	3135	-	RefSeq	gi|731369695|ref|XP_010696637.1	PREDICTED: uncharacterized protein LOC104909128	Beta vulgaris subsp. vulgaris
834	AhT6.2_TR3148|c0_g1_i1	256	651	+	Sprot	sp|Q05968|PR1_HORVU	Pathogenesis-related protein 1	Hordeum vulgare PE=2 SV=1
835	oases_k29_Locus_17574_Transcript_1/1_Confidence_1.000_Length_1597	475	852	-	TAIR	ATMG00860.1	DNA/RNA polymerases superfamily protein	Arabidopsis thaliana
835	oases_k29_Locus_17574_Transcript_1/1_Confidence_1.000_Length_1597	890	1597	-	RefSeq	gi|658023478|ref|XP_008347142.1	PREDICTED: uncharacterized protein LOC103410170	Malus domestica
836	soap_k29scaffold11557_Locus_28765_1	1219	2961	-	RefSeq	gi|731337433|ref|XP_010679786.1	PREDICTED: uncharacterized protein LOC104895074	Beta vulgaris subsp. vulgaris
836	soap_k29scaffold11557_Locus_28765_1	488	829	+	TAIR	AT1G20450.1	Dehydrin family protein	Arabidopsis thaliana
837	AhT10_Tissues_TR30683|c0_g1_i2	107	934	+	Sprot	sp|O81918|EF1D_BETVU	Elongation factor 1-delta	Beta vulgaris PE=2 SV=3
837	AhT10_Tissues_TR30683|c0_g1_i2	2226	2876	-	RefSeq	gi|731321907|ref|XP_010671599.1	PREDICTED: uncharacterized protein LOC104888360	Beta vulgaris subsp. vulgaris
838	oases_k61_Locus_337_Transcript_2/4_Confidence_0.714_Length_3928	1097	1804	+	RefSeq	gi|357488207|ref|XP_003614391.1	Tar1p	Medicago truncatula
838	oases_k61_Locus_337_Transcript_2/4_Confidence_0.714_Length_3928	1999	2379	-	RefSeq	gi|694380941|ref|XP_009366572.1	PREDICTED: uncharacterized protein LOC103956333	Pyrus x bretschneideri
839	AhT7_Tissues_TR53291|c0_g1_i5	1032	2006	-	RefSeq	gi|731333472|ref|XP_010677753.1	PREDICTED: uncharacterized protein LOC104893355	Beta vulgaris subsp. vulgaris
839	AhT7_Tissues_TR53291|c0_g1_i5	2228	2509	-	RefSeq	gi|731365710|ref|XP_010694672.1	PREDICTED: uncharacterized protein LOC104907437	Beta vulgaris subsp. vulgaris
840	oases_k33_Locus_17316_Transcript_1/1_Confidence_1.000_Length_2833	2061	2519	-	RefSeq	gi|731362898|ref|XP_010693137.1	PREDICTED: uncharacterized protein LOC104906118	Beta vulgaris subsp. vulgaris
840	oases_k33_Locus_17316_Transcript_1/1_Confidence_1.000_Length_2833	324	1082	-	TAIR	AT2G39435.1	Phosphatidylinositol N-acetyglucosaminlytransferase subunit P-related	Arabidopsis thaliana
841	oases_k33_Locus_7874_Transcript_5/10_Confidence_0.459_Length_2828	11	379	+	TAIR	AT3G07060.1	NHL domain-containing protein	Arabidopsis thaliana
841	oases_k33_Locus_7874_Transcript_5/10_Confidence_0.459_Length_2828	973	2703	-	RefSeq	gi|731339377|ref|XP_010680817.1	PREDICTED: uncharacterized protein LOC104895876 isoform X1	Beta vulgaris subsp. vulgaris
842	AhT6.3_TR22830|c0_g2_i14	2752	3645	-	RefSeq	gi|731342413|ref|XP_010682385.1	PREDICTED: uncharacterized protein LOC104897241	Beta vulgaris subsp. vulgaris
842	AhT6.3_TR22830|c0_g2_i14	449	802	+	TAIR	AT1G13195.1	RING/U-box superfamily protein	Arabidopsis thaliana
843	AhT6.3_TR9650|c6_g2_i11	1213	1467	+	Sprot	sp|Q9LU41|ACA9_ARATH	Calcium-transporting ATPase 9, plasma membrane-type	Arabidopsis thaliana
843	AhT6.3_TR9650|c6_g2_i11	1991	3484	-	RefSeq	gi|731368332|ref|XP_010696089.1	PREDICTED: uncharacterized protein LOC104908654 isoform X1	Beta vulgaris subsp. vulgaris
843	AhT6.3_TR9650|c6_g2_i11	532	792	+	Sprot	sp|Q9LIK7|ACA13_ARATH	Putative calcium-transporting ATPase 13, plasma membrane-type	Arabidopsis thaliana
844	AhT6.3_TR22789|c4_g3_i2	1956	3494	-	RefSeq	gi|731375240|ref|XP_010667191.1	PREDICTED: uncharacterized protein LOC104884268	Beta vulgaris subsp. vulgaris
844	AhT6.3_TR22789|c4_g3_i2	410	1042	+	TAIR	AT1G80860.1	phospholipid N-methyltransferase	Arabidopsis thaliana
845	AhT6.2_TR23134|c0_g1_i1	3053	3586	-	RefSeq	gi|731336246|ref|XP_010679152.1	PREDICTED: uncharacterized protein At5g05190-like	Beta vulgaris subsp. vulgaris
845	AhT6.2_TR23134|c0_g1_i1	563	925	-	TAIR	AT1G01440.1	Protein of unknown function (DUF3133)	Arabidopsis thaliana
846	AhT8_Tissues_TR38208|c0_g1_i7	176	667	-	Sprot	sp|P92520|M820_ARATH	Uncharacterized mitochondrial protein AtMg00820	Arabidopsis thaliana
846	AhT8_Tissues_TR38208|c0_g1_i7	3810	4823	-	TAIR	AT4G23160.1	cysteine-rich RLK (RECEPTOR-like protein kinase) 8	Arabidopsis thaliana
846	AhT8_Tissues_TR38208|c0_g1_i7	891	3407	-	RefSeq	gi|727473974|ref|XP_010412743.1	PREDICTED: uncharacterized protein LOC104699096	Camelina sativa
847	AhT6.2_TR71088|c1_g1_i1	1	2764	+	TAIR	AT1G47890.1	receptor like protein 7	Arabidopsis thaliana
847	AhT6.2_TR71088|c1_g1_i1	3398	4837	-	RefSeq	gi|731350908|ref|XP_010686754.1	PREDICTED: uncharacterized protein LOC104900923	Beta vulgaris subsp. vulgaris
848	AhT6.2_TR46615|c0_g2_i1	1285	2913	-	RefSeq	gi|731318201|ref|XP_010669594.1	PREDICTED: uncharacterized protein LOC104886782 isoform X2	Beta vulgaris subsp. vulgaris
848	AhT6.2_TR46615|c0_g2_i1	480	995	+	TAIR	AT1G49390.1	2-oxoglutarate (2OG) and Fe(II)-dependent oxygenase superfamily protein	Arabidopsis thaliana
849	AhT6.2_TR46615|c0_g2_i4	1	1179	+	TAIR	AT1G49390.1	2-oxoglutarate (2OG) and Fe(II)-dependent oxygenase superfamily protein	Arabidopsis thaliana
849	AhT6.2_TR46615|c0_g2_i4	1469	3097	-	RefSeq	gi|731318201|ref|XP_010669594.1	PREDICTED: uncharacterized protein LOC104886782 isoform X2	Beta vulgaris subsp. vulgaris
850	AhT6.3_TR27397|c6_g3_i1	118	867	+	TAIR	AT2G30270.1	Protein of unknown function (DUF567)	Arabidopsis thaliana
850	AhT6.3_TR27397|c6_g3_i1	1341	2864	-	RefSeq	gi|731349348|ref|XP_010685948.1	PREDICTED: uncharacterized protein LOC104900263	Beta vulgaris subsp. vulgaris
851	AhT6.3_TR10344|c8_g1_i1	1817	3502	-	RefSeq	gi|565400112|ref|XP_006365576.1	PREDICTED: uncharacterized protein LOC102595311	Solanum tuberosum
851	AhT6.3_TR10344|c8_g1_i1	53	637	+	TAIR	AT5G26749.1	C2H2 and C2HC zinc fingers superfamily protein	Arabidopsis thaliana
852	AhT6.2_TR71088|c1_g2_i2	1	2764	+	TAIR	AT1G47890.1	receptor like protein 7	Arabidopsis thaliana
852	AhT6.2_TR71088|c1_g2_i2	3398	4834	-	RefSeq	gi|731350908|ref|XP_010686754.1	PREDICTED: uncharacterized protein LOC104900923	Beta vulgaris subsp. vulgaris
853	AhT6.3_TR30346|c5_g3_i1	1856	4093	-	RefSeq	gi|731340140|ref|XP_010681228.1	PREDICTED: uncharacterized protein LOC104896209	Beta vulgaris subsp. vulgaris
853	AhT6.3_TR30346|c5_g3_i1	4449	5018	-	Sprot	sp|P04669|FER_SILPR	Ferredoxin, chloroplastic	Silene pratensis
854	AhT6.2_TR57055|c0_g2_i3	1741	2985	-	TAIR	AT2G39690.1	Protein of unknown function, DUF547	Arabidopsis thaliana
854	AhT6.2_TR57055|c0_g2_i3	3080	3454	-	RefSeq	gi|731315282|ref|XP_010690694.1	PREDICTED: uncharacterized protein LOC104904194	Beta vulgaris subsp. vulgaris
855	AhT10_Tissues_TR1777|c0_g1_i10	2574	3980	-	RefSeq	gi|731349076|ref|XP_010685812.1	PREDICTED: uncharacterized protein LOC104900152	Beta vulgaris subsp. vulgaris
855	AhT10_Tissues_TR1777|c0_g1_i10	400	1815	+	TAIR	AT3G60500.3	3'-5'-exoribonuclease family protein	Arabidopsis thaliana
856	AhT6.3_TR76121|c2_g1_i9	1457	2851	-	RefSeq	gi|731348387|ref|XP_010685460.1	PREDICTED: dnaJ protein homolog ANJ1	Beta vulgaris subsp. vulgaris
856	AhT6.3_TR76121|c2_g1_i9	148	1167	+	TAIR	AT5G22050.1	Protein kinase superfamily protein	Arabidopsis thaliana
857	AhT6.2_TR53563|c2_g4_i3	1465	2646	-	RefSeq	gi|698529698|ref|XP_009761666.1	PREDICTED: uncharacterized protein LOC104213818	Nicotiana sylvestris
857	AhT6.2_TR53563|c2_g4_i3	1	914	-	RefSeq	gi|697125846|ref|XP_009616949.1	PREDICTED: uncharacterized protein LOC104109376	Nicotiana tomentosiformis
858	AhT6.2_TR15465|c5_g7_i1	1832	3220	-	RefSeq	gi|694413944|ref|XP_009335215.1	PREDICTED: uncharacterized protein LOC103927954	Pyrus x bretschneideri
858	AhT6.2_TR15465|c5_g7_i1	443	1291	+	RefSeq	gi|731363676|ref|XP_010693554.1	PREDICTED: rho GDP-dissociation inhibitor 1	Beta vulgaris subsp. vulgaris
859	AhT11_Tissues_TR25232|c0_g1_i2	100	909	+	TAIR	AT1G30230.1	Glutathione S-transferase, C-terminal-like;Translation elongation factor EF1B/ribosomal protein S6	Arabidopsis thaliana
859	AhT11_Tissues_TR25232|c0_g1_i2	1147	2955	-	RefSeq	gi|694385814|ref|XP_009368721.1	PREDICTED: uncharacterized protein LOC103958203	Pyrus x bretschneideri
860	AhT6.2_TR73715|c0_g1_i1	1024	2616	-	RefSeq	gi|449463701|ref|XP_004149570.1	PREDICTED: actin-related protein 8-like	Cucumis sativus
860	AhT6.2_TR73715|c0_g1_i1	342	749	+	TAIR	AT5G56170.1	LORELEI-LIKE-GPI-ANCHORED PROTEIN 1	Arabidopsis thaliana
861	AhT6.2_TR132847|c0_g1_i1	1560	2978	-	RefSeq	gi|731313562|ref|XP_010680869.1	PREDICTED: uncharacterized protein LOC104895920	Beta vulgaris subsp. vulgaris
861	AhT6.2_TR132847|c0_g1_i1	282	839	+	TAIR	AT1G43560.1	thioredoxin Y2	Arabidopsis thaliana
862	AhT6.3_TR76292|c8_g1_i2	1495	3279	-	RefSeq	gi|225455018|ref|XP_002279662.1	PREDICTED: kinetochore protein ndc80	Vitis vinifera
862	AhT6.3_TR76292|c8_g1_i2	687	1175	+	TAIR	AT2G39400.1	alpha/beta-Hydrolases superfamily protein	Arabidopsis thaliana
863	AhT11_Tissues_TR55695|c2_g1_i1	1107	1805	-	RefSeq	gi|731363341|ref|XP_010693382.1	PREDICTED: uncharacterized protein LOC104906340	Beta vulgaris subsp. vulgaris
863	AhT11_Tissues_TR55695|c2_g1_i1	201	695	-	TAIR	AT5G07820.1	Plant calmodulin-binding protein-related	Arabidopsis thaliana
864	AhT6.2_TR117667|c0_g1_i1	268	660	-	Sprot	sp|P93290|M240_ARATH	Uncharacterized mitochondrial protein AtMg00240	Arabidopsis thaliana
864	AhT6.2_TR117667|c0_g1_i1	660	941	-	RefSeq	gi|565400128|ref|XP_006365584.1	PREDICTED: uncharacterized protein LOC102598606	Solanum tuberosum
865	AhT6.3_TR67814|c0_g1_i1	2102	3218	-	RefSeq	gi|565384991|ref|XP_006358404.1	PREDICTED: LRR receptor-like serine/threonine-protein kinase FLS2-like	Solanum tuberosum
865	AhT6.3_TR67814|c0_g1_i1	628	1812	-	RefSeq	gi|731328573|ref|XP_010675125.1	PREDICTED: uncharacterized protein LOC104891164	Beta vulgaris subsp. vulgaris
866	AhT6.2_TR14299|c0_g1_i1	10	360	-	Sprot	sp|P92519|M810_ARATH	Uncharacterized mitochondrial protein AtMg00810	Arabidopsis thaliana
866	AhT6.2_TR14299|c0_g1_i1	1174	1801	-	RefSeq	gi|731317716|ref|XP_010669335.1	PREDICTED: copia protein isoform X1	Beta vulgaris subsp. vulgaris
867	AhT6.3_TR63692|c4_g1_i6	1	1863	-	RefSeq	gi|460402657|ref|XP_004246827.1	PREDICTED: uncharacterized protein LOC101260567	Solanum lycopersicum
867	AhT6.3_TR63692|c4_g1_i6	2384	2798	-	TAIR	AT4G23160.1	cysteine-rich RLK (RECEPTOR-like protein kinase) 8	Arabidopsis thaliana
868	AhT10_Tissues_TR21842|c0_g1_i10	2050	3411	-	RefSeq	gi|731311686|ref|XP_010670570.1	PREDICTED: UPF0187 protein At3g61320, chloroplastic	Beta vulgaris subsp. vulgaris
868	AhT10_Tissues_TR21842|c0_g1_i10	308	1717	+	RefSeq	gi|731311684|ref|XP_010670558.1	PREDICTED: riboflavin biosynthesis protein PYRD, chloroplastic	Beta vulgaris subsp. vulgaris
869	oases_k25_Locus_10854_Transcript_4/6_Confidence_0.667_Length_3382	141	1622	+	TAIR	AT4G20960.1	Cytidine/deoxycytidylate deaminase family protein	Arabidopsis thaliana
869	oases_k25_Locus_10854_Transcript_4/6_Confidence_0.667_Length_3382	1955	3316	-	RefSeq	gi|731311686|ref|XP_010670570.1	PREDICTED: UPF0187 protein At3g61320, chloroplastic	Beta vulgaris subsp. vulgaris
870	oases_k25_Locus_1532_Transcript_10/10_Confidence_0.641_Length_7447	3155	3787	-	RefSeq	gi|731366850|ref|XP_010695294.1	PREDICTED: uncharacterized protein LOC104907962	Beta vulgaris subsp. vulgaris
870	oases_k25_Locus_1532_Transcript_10/10_Confidence_0.641_Length_7447	6492	7076	+	RefSeq	gi|731320049|ref|XP_010670599.1	PREDICTED: U-box domain-containing protein 62	Beta vulgaris subsp. vulgaris
871	AhT6.2_TR50911|c0_g2_i1	2297	2851	-	RefSeq	gi|449463807|ref|XP_004149623.1	PREDICTED: uncharacterized protein LOC101211618	Cucumis sativus
871	AhT6.2_TR50911|c0_g2_i1	475	1284	-	Sprot	sp|P92519|M810_ARATH	Uncharacterized mitochondrial protein AtMg00810	Arabidopsis thaliana
872	AhT6.3_TR42961|c2_g1_i5	1850	2383	+	RefSeq	gi|694372548|ref|XP_009363594.1	PREDICTED: cryptochrome DASH, chloroplastic/mitochondrial	Pyrus x bretschneideri
872	AhT6.3_TR42961|c2_g1_i5	248	1333	+	TAIR	AT2G47590.1	photolyase/blue-light receptor 2	Arabidopsis thaliana
872	AhT6.3_TR42961|c2_g1_i5	2897	4255	-	RefSeq	gi|731317968|ref|XP_010669468.1	PREDICTED: poly(rC)-binding protein 3	Beta vulgaris subsp. vulgaris
873	AhT6.3_TR9035|c0_g1_i1	1	332	-	Sprot	sp|P93293|M300_ARATH	Uncharacterized mitochondrial protein AtMg00300	Arabidopsis thaliana
873	AhT6.3_TR9035|c0_g1_i1	589	1434	-	RefSeq	gi|731328569|ref|XP_010675123.1	PREDICTED: uncharacterized protein LOC104891162	Beta vulgaris subsp. vulgaris
874	AhT7_Tissues_TR48418|c0_g2_i1	2710	3984	-	RefSeq	gi|731316345|ref|XP_010695121.1	PREDICTED: uncharacterized protein LOC104907821	Beta vulgaris subsp. vulgaris
874	AhT7_Tissues_TR48418|c0_g2_i1	357	2036	+	RefSeq	gi|731316343|ref|XP_010695111.1	PREDICTED: uncharacterized protein LOC104907813	Beta vulgaris subsp. vulgaris
875	AhT7_Tissues_TR46123|c9_g7_i1	1008	2447	-	RefSeq	gi|719991398|ref|XP_010253254.1	PREDICTED: UNC93-like protein 3 isoform X1	Nelumbo nucifera
875	AhT7_Tissues_TR46123|c9_g7_i1	1	455	+	TAIR	AT2G37540.1	NAD(P)-binding Rossmann-fold superfamily protein	Arabidopsis thaliana
876	AhT6.3_TR7889|c0_g1_i1	1155	1643	-	RefSeq	gi|685268622|ref|XP_009125376.1	PREDICTED: uncharacterized protein LOC103850385	Brassica rapa
876	AhT6.3_TR7889|c0_g1_i1	545	868	-	TAIR	ATMG00860.1	DNA/RNA polymerases superfamily protein	Arabidopsis thaliana
876	AhT6.3_TR7889|c0_g1_i1	894	1154	-	RefSeq	gi|565400112|ref|XP_006365576.1	PREDICTED: uncharacterized protein LOC102595311	Solanum tuberosum
877	AhT6.3_TR31345|c0_g2_i3	154	2025	+	RefSeq	gi|731344217|ref|XP_010683293.1	PREDICTED: pentatricopeptide repeat-containing protein At1g59720, mitochondrial	Beta vulgaris subsp. vulgaris
877	AhT6.3_TR31345|c0_g2_i3	2491	4134	-	TAIR	AT1G27100.1	Actin cross-linking protein	Arabidopsis thaliana
878	AhT11_Tissues_TR69085|c4_g3_i1	2575	4080	-	RefSeq	gi|731310939|ref|XP_010682507.1	PREDICTED: uncharacterized protein LOC104897327	Beta vulgaris subsp. vulgaris
878	AhT11_Tissues_TR69085|c4_g3_i1	768	1475	+	RefSeq	gi|731310941|ref|XP_010682600.1	PREDICTED: protein LYK5-like	Beta vulgaris subsp. vulgaris
879	AhT6.3_TR50801|c0_g4_i1	2364	3731	-	RefSeq	gi|731341813|ref|XP_010682085.1	PREDICTED: uncharacterized protein At4g37920, chloroplastic isoform X1	Beta vulgaris subsp. vulgaris
879	AhT6.3_TR50801|c0_g4_i1	833	1933	+	RefSeq	gi|731330436|ref|XP_010676132.1	PREDICTED: myb-related protein 315	Beta vulgaris subsp. vulgaris
880	AhT6.3_TR457|c1_g3_i10	1248	2579	-	RefSeq	gi|731338470|ref|XP_010680346.1	PREDICTED: uncharacterized protein At4g38062-like isoform X1	Beta vulgaris subsp. vulgaris
880	AhT6.3_TR457|c1_g3_i10	46	675	+	TAIR	AT2G14110.1	Haloacid dehalogenase-like hydrolase (HAD) superfamily protein	Arabidopsis thaliana
881	AhT6.2_TR25605|c6_g1_i1	2366	2932	-	RefSeq	gi|731368391|ref|XP_010696122.1	PREDICTED: uncharacterized protein LOC104908678	Beta vulgaris subsp. vulgaris
881	AhT6.2_TR25605|c6_g1_i1	700	1053	+	Sprot	sp|P33080|AX10A_SOYBN	Auxin-induced protein X10A	Glycine max PE=2 SV=1
882	AhT6.2_TR81427|c1_g2_i1	1709	2290	-	RefSeq	gi|731330874|ref|XP_010676366.1	PREDICTED: uncharacterized protein LOC104892210 isoform X1	Beta vulgaris subsp. vulgaris
882	AhT6.2_TR81427|c1_g2_i1	45	545	+	TAIR	AT1G64185.1	Lactoylglutathione lyase / glyoxalase I family protein	Arabidopsis thaliana
883	soap_k45scaffold5079_Locus_11862_0	1	450	-	Sprot	sp|O80837|REMO_ARATH	Remorin	Arabidopsis thaliana
883	soap_k45scaffold5079_Locus_11862_0	989	1335	-	RefSeq	gi|731347890|ref|XP_010685212.1	PREDICTED: uncharacterized protein LOC104899679	Beta vulgaris subsp. vulgaris
884	soap_k29scaffold19170_Locus_61387_0	2230	3486	-	RefSeq	gi|731322737|ref|XP_010672059.1	PREDICTED: uncharacterized protein LOC104888718	Beta vulgaris subsp. vulgaris
884	soap_k29scaffold19170_Locus_61387_0	228	2093	+	RefSeq	gi|731322741|ref|XP_010672061.1	PREDICTED: uncharacterized protein LOC104888720	Beta vulgaris subsp. vulgaris
885	AhT6.2_TR29447|c0_g1_i1	1885	3294	-	RefSeq	gi|731327930|ref|XP_010674780.1	PREDICTED: uncharacterized protein LOC104890862	Beta vulgaris subsp. vulgaris
885	AhT6.2_TR29447|c0_g1_i1	263	1057	+	RefSeq	gi|731327938|ref|XP_010674784.1	PREDICTED: nuclear transcription factor Y subunit C-3-like isoform X2	Beta vulgaris subsp. vulgaris
886	AhT6.3_TR60157|c1_g7_i4	1274	1675	-	RefSeq	gi|731333494|ref|XP_010677765.1	PREDICTED: uncharacterized protein LOC104893368	Beta vulgaris subsp. vulgaris
886	AhT6.3_TR60157|c1_g7_i4	2583	2957	-	RefSeq	gi|731363023|ref|XP_010693204.1	PREDICTED: uncharacterized protein LOC104906183	Beta vulgaris subsp. vulgaris
887	AhT6.3_TR23811|c9_g4_i1	1296	2660	-	RefSeq	gi|731361681|ref|XP_010692492.1	PREDICTED: F-box protein At2g26160-like	Beta vulgaris subsp. vulgaris
887	AhT6.3_TR23811|c9_g4_i1	366	782	+	TAIR	AT3G01740.1	Mitochondrial ribosomal protein L37	Arabidopsis thaliana
888	AhT6.3_TR27364|c0_g3_i8	1482	2762	-	RefSeq	gi|731347481|ref|XP_010685008.1	PREDICTED: uncharacterized protein LOC104899508	Beta vulgaris subsp. vulgaris
888	AhT6.3_TR27364|c0_g3_i8	329	724	+	TAIR	AT5G48740.1	Leucine-rich repeat protein kinase family protein	Arabidopsis thaliana
889	AhT11_Tissues_TR69976|c1_g1_i3	1160	2562	-	RefSeq	gi|731366979|ref|XP_010695363.1	PREDICTED: TITAN-like protein isoform X1	Beta vulgaris subsp. vulgaris
889	AhT11_Tissues_TR69976|c1_g1_i3	257	544	+	TAIR	AT1G55205.1	unknown protein; FUNCTIONS IN: molecular_function unknown; INVOLVED IN: biological_process unknown; LOCATED IN: chloroplast; BEST Arabidopsis thaliana protein match is: unknown protein (TAIR:AT3G13674.1); Has 137 Blast hits to 137 proteins in 11 species:	Arabidopsis thaliana
890	AhT8_Tissues_TR17162|c0_g1_i1	1512	1874	-	RefSeq	gi|731317716|ref|XP_010669335.1	PREDICTED: copia protein isoform X1	Beta vulgaris subsp. vulgaris
890	AhT8_Tissues_TR17162|c0_g1_i1	320	652	-	Sprot	sp|P92519|M810_ARATH	Uncharacterized mitochondrial protein AtMg00810	Arabidopsis thaliana
891	soap_k25scaffold3681_Locus_6158_1	1	820	+	RefSeq	gi|731336783|ref|XP_010679443.1	PREDICTED: uncharacterized protein LOC104894811	Beta vulgaris subsp. vulgaris
891	soap_k25scaffold3681_Locus_6158_1	2153	2755	-	RefSeq	gi|731336785|ref|XP_010679444.1	PREDICTED: probable protein phosphatase 2C 2 isoform X1	Beta vulgaris subsp. vulgaris
892	AhT11_Tissues_TR64920|c1_g3_i1	3834	5012	-	RefSeq	gi|731360297|ref|XP_010691734.1	PREDICTED: uncharacterized protein LOC104904991	Beta vulgaris subsp. vulgaris
892	AhT11_Tissues_TR64920|c1_g3_i1	921	3425	+	RefSeq	gi|731360299|ref|XP_010691735.1	PREDICTED: filament-like plant protein 7 isoform X1	Beta vulgaris subsp. vulgaris
893	AhT6.2_TR62136|c2_g15_i1	493	810	-	Sprot	sp|Q09WV9|RR7_MORIN	30S ribosomal protein S7, chloroplastic	Morus indica
893	AhT6.2_TR62136|c2_g15_i1	822	2069	-	RefSeq	gi|731369431|ref|XP_010696550.1	PREDICTED: uncharacterized protein LOC104909061	Beta vulgaris subsp. vulgaris
894	soap_k53scaffold3801_Locus_6644_0	1288	1518	-	RefSeq	gi|731324420|ref|XP_010672960.1	PREDICTED: uncharacterized protein LOC104889437 isoform X1	Beta vulgaris subsp. vulgaris
894	soap_k53scaffold3801_Locus_6644_0	381	683	-	RefSeq	gi|356503409|ref|XP_003520502.1	PREDICTED: uncharacterized protein LOC100804484	Glycine max
895	AhT11_Tissues_TR75613|c5_g2_i1	1	1675	-	RefSeq	gi|731366850|ref|XP_010695294.1	PREDICTED: uncharacterized protein LOC104907962	Beta vulgaris subsp. vulgaris
895	AhT11_Tissues_TR75613|c5_g2_i1	2127	3140	-	TAIR	AT4G23160.1	cysteine-rich RLK (RECEPTOR-like protein kinase) 8	Arabidopsis thaliana
896	AhT6.3_TR26133|c0_g2_i10	3139	3546	+	RefSeq	gi|659116078|ref|XP_008457890.1	PREDICTED: 4-alpha-glucanotransferase, chloroplastic/amyloplastic	Cucumis melo
896	AhT6.3_TR26133|c0_g2_i10	3744	4898	-	RefSeq	gi|731339863|ref|XP_010681086.1	PREDICTED: uncharacterized protein LOC104896084	Beta vulgaris subsp. vulgaris
897	AhT7_Tissues_TR47073|c8_g1_i1	129	575	+	TAIR	AT1G21770.1	Acyl-CoA N-acyltransferases (NAT) superfamily protein	Arabidopsis thaliana
897	AhT7_Tissues_TR47073|c8_g1_i1	879	2000	-	RefSeq	gi|731333264|ref|XP_010677638.1	PREDICTED: F-box protein 7	Beta vulgaris subsp. vulgaris
898	AhT10_Tissues_TR50464|c0_g1_i5	1059	1433	-	RefSeq	gi|685308887|ref|XP_009145096.1	PREDICTED: uncharacterized protein LOC103868780	Brassica rapa
898	AhT10_Tissues_TR50464|c0_g1_i5	1	281	-	TAIR	ATMG00810.1	DNA/RNA polymerases superfamily protein	Arabidopsis thaliana
899	AhT6.2_TR53599|c9_g5_i3	161	1339	-	RefSeq	gi|731349499|ref|XP_010686023.1	PREDICTED: uncharacterized protein LOC104900323 isoform X1	Beta vulgaris subsp. vulgaris
899	AhT6.2_TR53599|c9_g5_i3	1845	2324	-	Sprot	sp|Q9LVG4|APRR3_ARATH	Two-component response regulator-like APRR3	Arabidopsis thaliana
900	AhT6.3_TR51727|c0_g1_i1	35	799	+	RefSeq	gi|731353319|ref|XP_010688001.1	PREDICTED: uncharacterized protein LOC104902041 isoform X1	Beta vulgaris subsp. vulgaris
900	AhT6.3_TR51727|c0_g1_i1	4131	4910	-	RefSeq	gi|731353325|ref|XP_010688004.1	PREDICTED: uncharacterized protein LOC104902042	Beta vulgaris subsp. vulgaris
901	AhT6.2_TR81112|c0_g1_i2	1572	2651	-	RefSeq	gi|731353288|ref|XP_010687984.1	PREDICTED: uncharacterized protein LOC104902027 isoform X1	Beta vulgaris subsp. vulgaris
901	AhT6.2_TR81112|c0_g1_i2	371	811	+	Sprot	sp|Q94FM7|C71DK_TOBAC	5-epiaristolochene 1,3-dihydroxylase	Nicotiana tabacum
902	AhT6.2_TR68781|c0_g2_i1	1145	2323	-	RefSeq	gi|731325332|ref|XP_010673460.1	PREDICTED: uncharacterized protein LOC104889834	Beta vulgaris subsp. vulgaris
902	AhT6.2_TR68781|c0_g2_i1	333	932	+	TAIR	AT3G13480.1	unknown protein; FUNCTIONS IN: molecular_function unknown; INVOLVED IN: biological_process unknown; LOCATED IN: endomembrane system; EXPRESSED IN: 23 plant structures; EXPRESSED DURING: 13 growth stages; BEST Arabidopsis thaliana protein match is: unknow	Arabidopsis thaliana
903	AhT11_Tissues_TR69025|c2_g11_i12	6357	6632	-	Sprot	sp|Q680K8|Y1576_ARATH	BTB/POZ domain-containing protein At1g55760	Arabidopsis thaliana
903	AhT11_Tissues_TR69025|c2_g11_i12	7	3483	+	RefSeq	gi|731330144|ref|XP_010675967.1	PREDICTED: pentatricopeptide repeat-containing protein At5g55840	Beta vulgaris subsp. vulgaris
904	oases_k25_Locus_415_Transcript_4/7_Confidence_0.273_Length_3513	231	2183	+	RefSeq	gi|731322741|ref|XP_010672061.1	PREDICTED: uncharacterized protein LOC104888720	Beta vulgaris subsp. vulgaris
904	oases_k25_Locus_415_Transcript_4/7_Confidence_0.273_Length_3513	2320	3417	-	RefSeq	gi|731322737|ref|XP_010672059.1	PREDICTED: uncharacterized protein LOC104888718	Beta vulgaris subsp. vulgaris
905	AhT6.2_TR67026|c0_g1_i2	2434	2850	-	RefSeq	gi|658037017|ref|XP_008354068.1	PREDICTED: uncharacterized protein LOC103417687	Malus domestica
905	AhT6.2_TR67026|c0_g1_i2	968	1627	-	RefSeq	gi|697183921|ref|XP_009600982.1	PREDICTED: uncharacterized protein LOC104096328	Nicotiana tomentosiformis
906	oases_k37_Locus_3674_Transcript_5/10_Confidence_0.537_Length_3526	110	943	+	RefSeq	gi|731325500|ref|XP_010673548.1	PREDICTED: octanoyltransferase	Beta vulgaris subsp. vulgaris
906	oases_k37_Locus_3674_Transcript_5/10_Confidence_0.537_Length_3526	2053	3306	-	RefSeq	gi|731342435|ref|XP_010682395.1	PREDICTED: uncharacterized protein LOC104897251	Beta vulgaris subsp. vulgaris
907	AhT6.2_TR71125|c2_g1_i1	1206	1560	-	RefSeq	gi|731373493|ref|XP_010666661.1	PREDICTED: uncharacterized protein LOC104883796	Beta vulgaris subsp. vulgaris
907	AhT6.2_TR71125|c2_g1_i1	1	554	-	Sprot	sp|P14381|YTX2_XENLA	Transposon TX1 uncharacterized 149 kDa protein	Xenopus laevis PE=3 SV=1
908	oases_k25_Locus_1575_Transcript_2/7_Confidence_0.625_Length_2792	1622	2659	-	RefSeq	gi|731338884|ref|XP_010680556.1	PREDICTED: uncharacterized protein LOC104895683	Beta vulgaris subsp. vulgaris
908	oases_k25_Locus_1575_Transcript_2/7_Confidence_0.625_Length_2792	86	1183	+	RefSeq	gi|702450247|ref|XP_010025469.1	PREDICTED: annexin D2-like	Eucalyptus grandis
909	AhT11_Tissues_TR69023|c4_g1_i11	1908	2333	-	RefSeq	gi|731345535|ref|XP_010683969.1	PREDICTED: uncharacterized protein LOC104898574	Beta vulgaris subsp. vulgaris
909	AhT11_Tissues_TR69023|c4_g1_i11	426	1505	-	RefSeq	gi|731329136|ref|XP_010675433.1	PREDICTED: uncharacterized protein LOC104891435	Beta vulgaris subsp. vulgaris
910	oases_k29_Locus_6469_Transcript_2/6_Confidence_0.533_Length_3837	2558	3787	-	TAIR	AT3G58530.1	RNI-like superfamily protein	Arabidopsis thaliana
910	oases_k29_Locus_6469_Transcript_2/6_Confidence_0.533_Length_3837	31	1575	+	RefSeq	gi|731337201|ref|XP_010679660.1	PREDICTED: ruvB-like 2	Beta vulgaris subsp. vulgaris
911	AhT8_Tissues_TR41311|c0_g1_i1	1338	2504	-	TAIR	AT2G31040.1	ATP synthase protein I -related	Arabidopsis thaliana
911	AhT8_Tissues_TR41311|c0_g1_i1	1	551	+	TAIR	AT2G42600.1	phosphoenolpyruvate carboxylase 2	Arabidopsis thaliana
912	AhT8_Tissues_TR59265|c0_g1_i2	1	653	-	RefSeq	gi|657978592|ref|XP_008381239.1	PREDICTED: LOW QUALITY PROTEIN: uncharacterized protein LOC103444103	Malus domestica
912	AhT8_Tissues_TR59265|c0_g1_i2	947	1498	-	RefSeq	gi|568864974|ref|XP_006485859.1	PREDICTED: uncharacterized protein LOC102626627	Citrus sinensis
913	oases_k25_Locus_8321_Transcript_10/13_Confidence_0.387_Length_4564	1395	1814	-	RefSeq	gi|731349641|ref|XP_010686097.1	PREDICTED: uncharacterized protein LOC104900381	Beta vulgaris subsp. vulgaris
913	oases_k25_Locus_8321_Transcript_10/13_Confidence_0.387_Length_4564	2881	3225	-	TAIR	AT1G64255.1	MuDR family transposase	Arabidopsis thaliana
914	AhT6.3_TR71305|c2_g3_i1	1294	1830	-	RefSeq	gi|657971523|ref|XP_008377550.1	PREDICTED: uncharacterized protein LOC103440632	Malus domestica
914	AhT6.3_TR71305|c2_g3_i1	340	738	-	Sprot	sp|P25601|YCH5_YEAST	Putative transposon Ty5-1 protein YCL075W	Saccharomyces cerevisiae (strain ATCC 204508 / S288c)
915	AhT6.2_TR33293|c0_g1_i1	1347	1561	-	RefSeq	gi|731322541|ref|XP_010671949.1	PREDICTED: uncharacterized protein LOC104888623	Beta vulgaris subsp. vulgaris
915	AhT6.2_TR33293|c0_g1_i1	158	1306	-	RefSeq	gi|731370853|ref|XP_010665855.1	PREDICTED: uncharacterized protein LOC104883100	Beta vulgaris subsp. vulgaris
916	AhT6.2_TR11472|c2_g1_i2	2249	3382	-	RefSeq	gi|731347218|ref|XP_010684873.1	PREDICTED: uncharacterized protein LOC104899396	Beta vulgaris subsp. vulgaris
916	AhT6.2_TR11472|c2_g1_i2	366	1847	+	RefSeq	gi|731347220|ref|XP_010684875.1	PREDICTED: ras GTPase-activating protein-binding protein 2	Beta vulgaris subsp. vulgaris
917	AhT6.2_TR57121|c0_g1_i1	1	243	-	TAIR	ATMG00820.1	Reverse transcriptase (RNA-dependent DNA polymerase)	Arabidopsis thaliana
917	AhT6.2_TR57121|c0_g1_i1	450	1697	-	RefSeq	gi|723656344|ref|XP_010317322.1	PREDICTED: uncharacterized protein LOC104646029	Solanum lycopersicum
918	AhT6.3_TR22832|c7_g1_i1	2081	2638	+	Sprot	sp|Q9ZNT1|NB5R1_ARATH	NADH--cytochrome b5 reductase 1	Arabidopsis thaliana
918	AhT6.3_TR22832|c7_g1_i1	491	1381	-	RefSeq	gi|731340152|ref|XP_010681235.1	PREDICTED: uncharacterized protein LOC104896216	Beta vulgaris subsp. vulgaris
919	oases_k29_Locus_1421_Transcript_7/10_Confidence_0.447_Length_2260	1259	1918	+	Sprot	sp|O04011|ABP20_PRUPE	Auxin-binding protein ABP20	Prunus persica
919	oases_k29_Locus_1421_Transcript_7/10_Confidence_0.447_Length_2260	139	1191	-	RefSeq	gi|731352571|ref|XP_010687614.1	PREDICTED: F-box protein SKIP1	Beta vulgaris subsp. vulgaris
920	soap_k45scaffold11785_Locus_33346_0	1296	1601	-	RefSeq	gi|460378764|ref|XP_004235138.1	PREDICTED: uncharacterized protein LOC101243773	Solanum lycopersicum
920	soap_k45scaffold11785_Locus_33346_0	93	467	-	TAIR	ATMG00710.1	Polynucleotidyl transferase, ribonuclease H-like superfamily protein	Arabidopsis thaliana
921	AhT9_Tissues_TR18744|c0_g1_i1	1377	1685	-	RefSeq	gi|731379195|ref|XP_010668391.1	PREDICTED: uncharacterized protein LOC104885391	Beta vulgaris subsp. vulgaris
921	AhT9_Tissues_TR18744|c0_g1_i1	139	681	-	RefSeq	gi|731364114|ref|XP_010693795.1	PREDICTED: uncharacterized protein LOC104906703	Beta vulgaris subsp. vulgaris
922	AhT10_Tissues_TR47217|c0_g2_i2	1	952	+	TAIR	AT2G40390.1	unknown protein; BEST Arabidopsis thaliana protein match is: unknown protein (TAIR:AT5G64190.1); Has 75 Blast hits to 75 proteins in 11 species: Archae - 0; Bacteria - 0; Metazoa - 0; Fungi - 0; Plants - 74; Viruses - 0; Other Eukaryotes - 1 (source: NCB	Arabidopsis thaliana
922	AhT10_Tissues_TR47217|c0_g2_i2	2071	3147	-	RefSeq	gi|731339235|ref|XP_010680744.1	PREDICTED: uncharacterized protein LOC104895820 isoform X1	Beta vulgaris subsp. vulgaris
923	AhT11_Tissues_TR32173|c0_g1_i1	1202	2191	-	RefSeq	gi|731314432|ref|XP_010686576.1	PREDICTED: RNA-binding protein 24 isoform X1	Beta vulgaris subsp. vulgaris
923	AhT11_Tissues_TR32173|c0_g1_i1	2991	3947	+	RefSeq	gi|731373326|ref|XP_010666616.1	PREDICTED: heat shock factor protein HSF24	Beta vulgaris subsp. vulgaris
924	AhT6.3_TR49165|c0_g2_i7	1081	1539	+	Sprot	sp|P0C2F6|RNHX1_ARATH	Putative ribonuclease H protein At1g65750	Arabidopsis thaliana
924	AhT6.3_TR49165|c0_g2_i7	1	948	-	RefSeq	gi|731367462|ref|XP_010695624.1	PREDICTED: uncharacterized protein LOC104908226	Beta vulgaris subsp. vulgaris
925	AhT7_Tissues_TR63008|c1_g1_i2	1014	1658	+	RefSeq	gi|731342214|ref|XP_010682285.1	PREDICTED: serine/threonine-protein kinase AFC2-like	Beta vulgaris subsp. vulgaris
925	AhT7_Tissues_TR63008|c1_g1_i2	2081	3280	-	RefSeq	gi|731316906|ref|XP_010666335.1	PREDICTED: uncharacterized protein LOC104883500	Beta vulgaris subsp. vulgaris
926	AhT6.3_TR42949|c10_g16_i12	1929	3002	-	RefSeq	gi|731376053|ref|XP_010667443.1	PREDICTED: vesicle-associated protein 2-2-like isoform X1	Beta vulgaris subsp. vulgaris
926	AhT6.3_TR42949|c10_g16_i12	42	902	+	RefSeq	gi|731388450|ref|XP_010649604.1	PREDICTED: nhx1 antiporter isoform X1	Vitis vinifera
927	AhT9_Tissues_TR61128|c0_g1_i16	1374	2054	+	RefSeq	gi|566148704|ref|XP_002297872.2	serine carboxypeptidase S10 family protein	Populus trichocarpa
927	AhT9_Tissues_TR61128|c0_g1_i16	2136	3140	-	RefSeq	gi|731342968|ref|XP_010682657.1	PREDICTED: uncharacterized protein LOC104897471	Beta vulgaris subsp. vulgaris
928	AhT6.3_TR9065|c0_g1_i10	1407	2525	-	RefSeq	gi|731360962|ref|XP_010692101.1	PREDICTED: uncharacterized protein LOC104905308	Beta vulgaris subsp. vulgaris
928	AhT6.3_TR9065|c0_g1_i10	280	1179	+	RefSeq	gi|731360956|ref|XP_010692098.1	PREDICTED: uncharacterized protein LOC104905306	Beta vulgaris subsp. vulgaris
929	AhT6.3_TR15684|c4_g1_i4	1539	2540	+	RefSeq	gi|731352365|ref|XP_010687510.1	PREDICTED: uncharacterized protein LOC104901618	Beta vulgaris subsp. vulgaris
929	AhT6.3_TR15684|c4_g1_i4	223	756	-	TAIR	AT1G71840.1	transducin family protein / WD-40 repeat family protein	Arabidopsis thaliana
930	AhT6.2_TR13780|c0_g1_i1	1659	2981	-	RefSeq	gi|731350995|ref|XP_010686801.1	PREDICTED: F-box protein CPR30-like	Beta vulgaris subsp. vulgaris
930	AhT6.2_TR13780|c0_g1_i1	243	1172	+	RefSeq	gi|731339089|ref|XP_010680665.1	PREDICTED: uncharacterized protein LOC104895772	Beta vulgaris subsp. vulgaris
931	AhT6.3_TR60228|c3_g4_i2	2161	3024	+	Sprot	sp|Q9LH50|RAA4D_ARATH	Ras-related protein RABA4d	Arabidopsis thaliana
931	AhT6.3_TR60228|c3_g4_i2	3930	5162	-	Sprot	sp|Q9FKC3|PP424_ARATH	Pentatricopeptide repeat-containing protein At5g48730, chloroplastic	Arabidopsis thaliana
931	AhT6.3_TR60228|c3_g4_i2	6867	7295	-	RefSeq	gi|731316316|ref|XP_010695021.1	PREDICTED: pentatricopeptide repeat-containing protein At3g53170 isoform X1	Beta vulgaris subsp. vulgaris
932	soap_k61scaffold1151_Locus_1190_0	1	511	-	TAIR	AT1G69610.1	Protein of unknown function (DUF1666)	Arabidopsis thaliana
932	soap_k61scaffold1151_Locus_1190_0	642	950	-	RefSeq	gi|731365359|ref|XP_010694483.1	PREDICTED: uncharacterized protein LOC104907272 isoform X2	Beta vulgaris subsp. vulgaris
933	AhT6.2_TR28592|c10_g1_i5	5149	5919	-	Sprot	sp|P92519|M810_ARATH	Uncharacterized mitochondrial protein AtMg00810	Arabidopsis thaliana
933	AhT6.2_TR28592|c10_g1_i5	8384	9469	-	RefSeq	gi|357453875|ref|XP_003597218.1	Beta-galactosidase	Medicago truncatula
934	soap_k57scaffold8785_Locus_16261_0	1233	1808	-	Sprot	sp|Q9SUU7|PP346_ARATH	Pentatricopeptide repeat-containing protein At4g32450, mitochondrial	Arabidopsis thaliana
934	soap_k57scaffold8785_Locus_16261_0	2216	2538	-	RefSeq	gi|731315799|ref|XP_010692972.1	PREDICTED: pentatricopeptide repeat-containing protein At4g32450, mitochondrial-like	Beta vulgaris subsp. vulgaris
935	AhT6.3_TR32213|c4_g1_i1	1747	2070	-	RefSeq	gi|731354416|ref|XP_010688579.1	PREDICTED: uncharacterized protein LOC104902491	Beta vulgaris subsp. vulgaris
935	AhT6.3_TR32213|c4_g1_i1	710	1744	-	RefSeq	gi|731342110|ref|XP_010682232.1	PREDICTED: uncharacterized protein LOC104897109	Beta vulgaris subsp. vulgaris
936	AhT6.2_TR68437|c0_g1_i1	1	1135	-	RefSeq	gi|731319130|ref|XP_010670096.1	PREDICTED: uncharacterized protein LOC104887198	Beta vulgaris subsp. vulgaris
936	AhT6.2_TR68437|c0_g1_i1	2060	2380	+	TAIR	AT2G45700.1	sterile alpha motif (SAM) domain-containing protein	Arabidopsis thaliana
[truncated: 1,830 more rows]
