# Supplementary material for: Differential genomic arrangements in Caryophyllales through deep transcriptome sequencing of A. hypochondriacus
Source: PLoS One. 2017 Aug 7;12(8):e0180528. doi: 10.1371/journal.pone.0180528 (PMC5546567; doi:10.1371/journal.pone.0180528)
Supplement: S2 Dataset — (XLSX) [file pone.0180528.s007.xlsx]

## Sheet: supplementary_dataset_2.xlsx
Transcript_num	Species	TranscriptID1:start-end(strand)	Reference_chr	start	end	strand	annotationID	TranscriptID2:start-end(strand) "Reference_chr" "start" "end" "strand" "annotationID"	gap_length	type	orientation
1	Ah	AhT6.3_TR45232|c9_g1_i10:1967-2425(-)	scaffold_497	96984	101941	+	AHYPO_018685-RA.v1.0	AhT6.3_TR45232|c9_g1_i10:692-1894(+)	scaffold_497	102004	103891	-	AHYPO_018686-RA.v1.0	64	non_ovl	convergent
2	Ah	soap_k57scaffold5655_Locus_9457_0:489-1085(-)	scaffold_518	12774	14611	-	AHYPO_018879-RA.v1.0	soap_k57scaffold5655_Locus_9457_0:2918-3295(-)	scaffold_518	24821	28364	-	AHYPO_018880-RA.v1.0	10211	non_ovl	cooriented
3	Bv	AhT10_Tissues_TR63270|c2_g8_i3:406-1104(-)	0307.scaffold00783	90216	94935	+	Bv_011180_iuif.t1	AhT10_Tissues_TR63270|c2_g8_i3:1317-2984(-)	0307.scaffold00783	111567	113631	-	Bv_011260_rgms.t1	16633	non_ovl	convergent
5	Ah	AhT6.3_TR39202|c0_g1_i4:3446-5221(-)	scaffold_21	601498	604980	+	AHYPO_003504-RA.v1.0	AhT6.3_TR39202|c0_g1_i4:1652-2608(+)	scaffold_21	605500	612932	-	AHYPO_003505-RA.v1.0	521	non_ovl	convergent
5	Bv	AhT6.3_TR39202|c0_g1_i4:1652-2608(+)	Bvchr5_un.sca029	269494	277375	+	Bv5_126870_gutd.t1	AhT6.3_TR39202|c0_g1_i4:3446-5221(-)	Bvchr5_un.sca029	278455	282169	-	Bv5_126880_qzmh.t1	1081	non_ovl	convergent
5	Gm	AhT6.3_TR39202|c0_g1_i4:1652-2608(+)	Chr05	38299825	38306022	+	Glyma.05G199000.1.Wm82.a2.v1	AhT6.3_TR39202|c0_g1_i4:3446-5221(-)	Chr05	38319066	38322723	-	Glyma.05G199200.1.Wm82.a2.v1	13045	non_ovl	convergent
5	Gm	AhT6.3_TR39202|c0_g1_i4:1652-2608(+)	Chr08	499401	503143	+	Glyma.08G006300.1.Wm82.a2.v1	AhT6.3_TR39202|c0_g1_i4:3446-5221(-)	Chr08	517457	521063	-	Glyma.08G006500.1.Wm82.a2.v1	14315	non_ovl	convergent
5	Sl	AhT6.3_TR39202|c0_g1_i4:1652-2608(+)	SL2.40ch03	61071281	61076037	-	Solyc03g118030.2.1.iTAGv2.3	AhT6.3_TR39202|c0_g1_i4:3446-5221(-)	SL2.40ch03	61077682	61081165	-	Solyc03g118040.2.1.iTAGv2.3	1646	non_ovl	cooriented
5	Sl	AhT6.3_TR39202|c0_g1_i4:1652-2608(+)	SL2.40ch06	38974327	38979215	+	Solyc06g068690.2.1.iTAGv2.3	AhT6.3_TR39202|c0_g1_i4:3446-5221(-)	SL2.40ch06	38979365	38982564	-	Solyc06g068700.2.1.iTAGv2.3	151	non_ovl	convergent
9	Ah	AhT6.2_TR78885|c0_g1_i3:2330-3541(-)	scaffold_42	856997	861453	+	AHYPO_005976-RA.v1.0	AhT6.2_TR78885|c0_g1_i3:64-846(+)	scaffold_42	862151	865324	-	AHYPO_005978-RA.v1.0	699	non_ovl	convergent
13	Ah	AhT6.2_TR35826|c1_g1_i2:199-1461(+)	scaffold_22	980656	984131	+	AHYPO_003676-RA.v1.0	AhT6.2_TR35826|c1_g1_i2:1977-2801(-)	scaffold_22	984273	989511	-	AHYPO_003677-RA.v1.0	143	non_ovl	convergent
13	Bv	AhT6.2_TR35826|c1_g1_i2:199-1461(+)	Bvchr9.sca025	3483167	3488724	+	Bv9_213990_onfs.t1	AhT6.2_TR35826|c1_g1_i2:1977-2801(-)	Bvchr9.sca025	3488898	3496112	-	Bv9_214000_tfzd.t1	175	non_ovl	convergent
13	Sl	AhT6.2_TR35826|c1_g1_i2:199-1461(+)	SL2.40ch08	749599	755094	+	Solyc08g005980.2.1.iTAGv2.3	AhT6.2_TR35826|c1_g1_i2:1977-2801(-)	SL2.40ch08	755421	760761	-	Solyc08g005990.2.1.iTAGv2.3	328	non_ovl	convergent
14	Ah	AhT6.2_TR67417|c0_g2_i1:335-940(-)	scaffold_25	533154	538706	-	AHYPO_004026-RA.v1.0	AhT6.2_TR67417|c0_g2_i1:1795-2781(-)	scaffold_25	540634	543543	-	AHYPO_004027-RA.v1.0	1929	non_ovl	cooriented
14	At	AhT6.2_TR67417|c0_g2_i1:335-940(-)	Chr2	6982531	6983631	-	AT2G16060.1	AhT6.2_TR67417|c0_g2_i1:1795-2781(-)	Chr2	6983892	6985462	-	AT2G16070.1	262	non_ovl	cooriented
14	Bv	AhT6.2_TR67417|c0_g2_i1:1795-2781(-)	Bvchr9.sca026	1846139	1848496	+	Bv9_218070_xnyk.t1	AhT6.2_TR67417|c0_g2_i1:335-940(-)	Bvchr9.sca026	1850949	1853443	+	Bv9_218080_aayd.t2	2454	non_ovl	cooriented
14	Gm	AhT6.2_TR67417|c0_g2_i1:1795-2781(-)	Chr11	9293797	9296118	+	Glyma.11G121600.1.Wm82.a2.v1	AhT6.2_TR67417|c0_g2_i1:335-940(-)	Chr11	9303965	9305430	+	Glyma.11G121800.1.Wm82.a2.v1	7848	non_ovl	cooriented
19	Ah	AhT11_Tissues_TR76172|c0_g1_i1:375-734(-)	scaffold_165	29031	30685	-	AHYPO_013004-RA.v1.0	AhT11_Tissues_TR76172|c0_g1_i1:1890-3134(-)	scaffold_165	30993	32096	-	AHYPO_013005-RA.v1.0	309	non_ovl	cooriented
23	At	soap_k53scaffold7403_Locus_14733_0:373-1389(-)	Chr1	2309564	2311805	-	AT1G07520.1	soap_k53scaffold7403_Locus_14733_0:1419-2150(-)	Chr1	2313582	2316469	-	AT1G07530.1	1778	non_ovl	cooriented
24	Bv	AhT6.2_TR11884|c0_g1_i1:423-2978(+)	Bvchr2_un.sca003	183065	196073	+	Bv2_045760_wmnk.t1	AhT6.2_TR11884|c0_g1_i1:3883-4200(-)	Bvchr2_un.sca003	196823	198980	-	Bv2_045770_fjxp.t1	751	non_ovl	convergent
25	Ah	AhT10_Tissues_TR25615|c2_g1_i2:2152-2658(-)	scaffold_29	779200	783029	+	AHYPO_004596-RA.v1.0	AhT10_Tissues_TR25615|c2_g1_i2:91-1740(+)	scaffold_29	783101	789207	-	AHYPO_004597-RA.v1.0	73	non_ovl	convergent
25	Bv	AhT10_Tissues_TR25615|c2_g1_i2:91-1740(+)	Bvchr4.sca017	240750	249254	+	Bv4_087900_jxwu.t1	AhT10_Tissues_TR25615|c2_g1_i2:2152-2658(-)	Bvchr4.sca017	251084	254065	-	Bv4_087910_foda.t1	1831	non_ovl	convergent
25	Gm	AhT10_Tissues_TR25615|c2_g1_i2:2152-2658(-)	Chr14	1787388	1790125	+	Glyma.14G024900.1.Wm82.a2.v1	AhT10_Tissues_TR25615|c2_g1_i2:91-1740(+)	Chr14	1791899	1796476	-	Glyma.14G025100.3.Wm82.a2.v1	1775	non_ovl	convergent
25	Sl	AhT10_Tissues_TR25615|c2_g1_i2:91-1740(+)	SL2.40ch07	63810958	63815914	+	Solyc07g064420.2.1.iTAGv2.3	AhT10_Tissues_TR25615|c2_g1_i2:2152-2658(-)	SL2.40ch07	63833709	63836015	-	Solyc07g064470.2.1.iTAGv2.3	17796	non_ovl	convergent
27	Ah	AhT6.3_TR43018|c5_g4_i3:2098-3274(-)	scaffold_152	181300	191530	+	AHYPO_012552-RA.v1.0	AhT6.3_TR43018|c5_g4_i3:123-1556(+)	scaffold_152	192016	204084	-	AHYPO_012553-RA.v1.0	487	non_ovl	convergent
27	Sl	AhT6.3_TR43018|c5_g4_i3:2098-3274(-)	SL2.40ch11	3243625	3246066	+	Solyc11g010120.1.1.iTAGv2.3	AhT6.3_TR43018|c5_g4_i3:123-1556(+)	SL2.40ch11	3257971	3262718	-	Solyc11g010170.1.1.iTAGv2.3	11906	non_ovl	convergent
30	Ah	AhT11_Tissues_TR78446|c0_g1_i1:1827-2864(-)	scaffold_59	203841	206460	+	AHYPO_007420-RA.v1.0	AhT11_Tissues_TR78446|c0_g1_i1:271-1644(+)	scaffold_59	206787	208310	-	AHYPO_007421-RA.v1.0	328	non_ovl	convergent
30	Gm	AhT11_Tissues_TR78446|c0_g1_i1:1827-2864(-)	Chr10	39139807	39142448	+	Glyma.10G157100.1.Wm82.a2.v1	AhT11_Tissues_TR78446|c0_g1_i1:271-1644(+)	Chr10	39142619	39145615	-	Glyma.10G157200.1.Wm82.a2.v1	172	non_ovl	convergent
30	Gm	AhT11_Tissues_TR78446|c0_g1_i1:271-1644(+)	Chr20	46507897	46510398	+	Glyma.20G231500.1.Wm82.a2.v1	AhT11_Tissues_TR78446|c0_g1_i1:1827-2864(-)	Chr20	46510853	46513210	-	Glyma.20G231600.1.Wm82.a2.v1	456	non_ovl	convergent
30	Sl	AhT11_Tissues_TR78446|c0_g1_i1:1827-2864(-)	SL2.40ch01	80853972	80856857	+	Solyc01g098640.2.1.iTAGv2.3	AhT11_Tissues_TR78446|c0_g1_i1:271-1644(+)	SL2.40ch01	80856739	80860452	-	Solyc01g098650.2.1.iTAGv2.3	-119	not_contained	convergent
33	Ah	AhT6.2_TR81430|c2_g1_i13:2176-3897(-)	scaffold_164	38604	47254	+	AHYPO_012976-RA.v1.0	AhT6.2_TR81430|c2_g1_i13:20-1915(+)	scaffold_164	43665	53459	-	AHYPO_012977-RA.v1.0	-3590	not_contained	convergent
33	Bv	AhT6.2_TR81430|c2_g1_i13:20-1915(+)	Bvchr2.sca001	8062582	8068016	+	Bv2_030770_xtfr.t1	AhT6.2_TR81430|c2_g1_i13:2176-3897(-)	Bvchr2.sca001	8068033	8071637	-	Bv2_030780_kcxa.t2	18	non_ovl	convergent
34	Ah	AhT6.2_TR86886|c0_g1_i1:270-1346(+)	scaffold_392	119775	125224	+	AHYPO_017535-RA.v1.0	AhT6.2_TR86886|c0_g1_i1:1627-2706(-)	scaffold_392	125649	129712	-	AHYPO_017536-RA.v1.0	426	non_ovl	convergent
34	Bv	AhT6.2_TR86886|c0_g1_i1:1627-2706(-)	0330.scaffold00818	48976	53193	+	Bv_011620_efmr.t1	AhT6.2_TR86886|c0_g1_i1:270-1346(+)	0330.scaffold00818	53471	57461	-	Bv_011630_sekt.t1	279	non_ovl	convergent
34	Gm	AhT6.2_TR86886|c0_g1_i1:1627-2706(-)	Chr12	2660389	2664293	+	Glyma.12G036600.1.Wm82.a2.v1	AhT6.2_TR86886|c0_g1_i1:270-1346(+)	Chr12	2665303	2667881	-	Glyma.12G036700.1.Wm82.a2.v1	1011	non_ovl	convergent
34	Gm	AhT6.2_TR86886|c0_g1_i1:270-1346(+)	Chr11	8400046	8401144	+	Glyma.11G110200.1.Wm82.a2.v1	AhT6.2_TR86886|c0_g1_i1:1627-2706(-)	Chr11	8402144	8406496	-	Glyma.11G110300.1.Wm82.a2.v1	1001	non_ovl	convergent
34	Sl	AhT6.2_TR86886|c0_g1_i1:270-1346(+)	SL2.40ch01	88910585	88913966	+	Solyc01g110450.2.1.iTAGv2.3	AhT6.2_TR86886|c0_g1_i1:1627-2706(-)	SL2.40ch01	88914272	88922106	-	Solyc01g110460.2.1.iTAGv2.3	307	non_ovl	convergent
35	Ah	AhT6.3_TR30341|c5_g1_i1:636-1064(-)	scaffold_221	200355	203009	+	AHYPO_014555-RA.v1.0	AhT6.3_TR30341|c5_g1_i1:2024-2743(-)	scaffold_221	219592	225014	-	AHYPO_014559-RA.v1.0	16584	non_ovl	convergent
35	Ah	AhT6.3_TR30341|c5_g1_i1:636-1064(-)	scaffold_53	427654	429739	-	AHYPO_006934-RA.v1.0	AhT6.3_TR30341|c5_g1_i1:2024-2743(-)	scaffold_53	430125	434682	-	AHYPO_006935-RA.v1.0	387	non_ovl	cooriented
35	Bv	AhT6.3_TR30341|c5_g1_i1:2024-2743(-)	Bvchr5.sca024	812587	818940	+	Bv5_119090_hyjc.t1	AhT6.3_TR30341|c5_g1_i1:636-1064(-)	Bvchr5.sca024	824828	829922	-	Bv5_119110_pisa.t1	5889	non_ovl	convergent
37	Ah	AhT6.3_TR63737|c4_g1_i3:411-2132(+)	scaffold_9	1465476	1471032	+	AHYPO_001922-RA.v1.0	AhT6.3_TR63737|c4_g1_i3:6454-6978(-)	scaffold_9	1472290	1478882	-	AHYPO_001923-RA.v1.0	1259	non_ovl	convergent
37	Bv	AhT6.3_TR63737|c4_g1_i3:411-2132(+)	Bvchr9.sca021	25487	27351	-	Bv9_209730_fojo.t1	AhT6.3_TR63737|c4_g1_i3:6454-6978(-)	Bvchr9.sca021	67309	74291	-	Bv9_209750_xeaz.t1	39959	non_ovl	cooriented
42	Ah	AhT6.2_TR68743|c0_g1_i1:4394-6172(-)	scaffold_11	1599707	1609717	+	AHYPO_002262-RA.v1.0	AhT6.2_TR68743|c0_g1_i1:284-3727(+)	scaffold_11	1609600	1614147	-	AHYPO_002263-RA.v1.0	-118	not_contained	convergent
42	Bv	AhT6.2_TR68743|c0_g1_i1:284-3727(+)	Bvchr8.sca014	2705303	2709370	+	Bv8_188990_ghuf.t1	AhT6.2_TR68743|c0_g1_i1:4394-6172(-)	Bvchr8.sca014	2709763	2716978	-	Bv8_189000_week.t1	394	non_ovl	convergent
42	Sl	AhT6.2_TR68743|c0_g1_i1:4394-6172(-)	SL2.40ch03	64593806	64596894	+	Solyc03g123830.2.1.iTAGv2.3	AhT6.2_TR68743|c0_g1_i1:284-3727(+)	SL2.40ch03	64604414	64608013	+	Solyc03g123860.2.1.iTAGv2.3	7521	non_ovl	cooriented
45	Sl	AhT6.3_TR74203|c2_g1_i1:35-2551(+)	SL2.40ch02	41498304	41507470	+	Solyc02g083560.2.1.iTAGv2.3	AhT6.3_TR74203|c2_g1_i1:2953-3990(-)	SL2.40ch02	41507853	41509331	-	Solyc02g083570.2.1.iTAGv2.3	384	non_ovl	convergent
49	Ah	AhT11_Tissues_TR66914|c3_g2_i1:2866-4737(-)	scaffold_427	165391	166878	+	AHYPO_017927-RA.v1.0	AhT11_Tissues_TR66914|c3_g2_i1:2631-2828(-)	scaffold_427	167241	167645	+	AHYPO_017928-RA.v1.0	364	non_ovl	cooriented
49	Bv	AhT11_Tissues_TR66914|c3_g2_i1:1137-1502(-)	0269.scaffold00704	127117	128091	-	Bv_010330_fjax.t1	AhT11_Tissues_TR66914|c3_g2_i1:2631-2828(-)	0269.scaffold00704	128517	130541	-	Bv_010340_arjn.t1	427	non_ovl	cooriented
52	Ah	AhT6.2_TR143533|c0_g1_i1:1704-2034(-)	scaffold_185	381902	386880	+	AHYPO_013642-RA.v1.0	AhT6.2_TR143533|c0_g1_i1:139-1014(+)	scaffold_185	383133	390128	-	AHYPO_013643-RA.v1.0	-3748	not_contained	convergent
52	At	AhT6.2_TR143533|c0_g1_i1:1704-2034(-)	Chr2	9585883	9588838	+	AT2G22560.1	AhT6.2_TR143533|c0_g1_i1:139-1014(+)	Chr2	9589435	9590879	-	AT2G22570.1	598	non_ovl	convergent
52	Bv	AhT6.2_TR143533|c0_g1_i1:1704-2034(-)	Bvchr6.sca003	2208386	2212479	+	Bv6_133750_zxcf.t1	AhT6.2_TR143533|c0_g1_i1:139-1014(+)	Bvchr6.sca003	2212858	2215181	-	Bv6_133760_mfru.t1	380	non_ovl	convergent
54	At	AhT7_Tissues_TR108|c2_g2_i3:500-2455(-)	Chr1	6816702	6819542	-	AT1G19715.1	AhT7_Tissues_TR108|c2_g2_i3:4310-4912(-)	Chr1	6819564	6822711	-	AT1G19720.1	23	non_ovl	cooriented
54	Bv	AhT7_Tissues_TR108|c2_g2_i3:4310-4912(-)	Bvchr1.sca001	7399405	7402512	+	Bv1_006660_uxgf.t1	AhT7_Tissues_TR108|c2_g2_i3:500-2455(-)	Bvchr1.sca001	7404575	7407537	+	Bv1_006670_oxhc.t1	2064	non_ovl	cooriented
54	Gm	AhT7_Tissues_TR108|c2_g2_i3:4310-4912(-)	Chr02	41432664	41435779	+	Glyma.02G227300.1.Wm82.a2.v1	AhT7_Tissues_TR108|c2_g2_i3:500-2455(-)	Chr02	41437909	41441540	+	Glyma.02G227500.1.Wm82.a2.v1	2131	non_ovl	cooriented
55	Ah	AhT6.3_TR15712|c6_g1_i4:2483-4816(+)	scaffold_199	254473	256662	+	AHYPO_014035-RA.v1.0	AhT6.3_TR15712|c6_g1_i4:6070-7185(-)	scaffold_199	256288	262877	-	AHYPO_014036-RA.v1.0	-375	not_contained	convergent
55	Bv	AhT6.3_TR15712|c6_g1_i4:6070-7185(-)	Bvchr6.sca001	1912709	1919051	+	Bv6_128510_aoiz.t1	AhT6.3_TR15712|c6_g1_i4:2483-4816(+)	Bvchr6.sca001	1929233	1932794	-	Bv6_128540_fqmf.t1	10183	non_ovl	convergent
59	Ah	AhT6.3_TR56131|c5_g3_i11:5086-5529(-)	scaffold_87	644491	647598	+	AHYPO_009350-RA.v1.0	AhT6.3_TR56131|c5_g3_i11:115-4344(+)	scaffold_87	647719	671500	-	AHYPO_009351-RA.v1.0	122	non_ovl	convergent
59	Bv	AhT6.3_TR56131|c5_g3_i11:5086-5529(-)	Bvchr3.sca012	200563	203804	+	Bv3_065510_eeis.t1	AhT6.3_TR56131|c5_g3_i11:115-4344(+)	Bvchr3.sca012	205334	234608	-	Bv3_065520_ecre.t2	1531	non_ovl	convergent
59	Sl	AhT6.3_TR56131|c5_g3_i11:115-4344(+)	SL2.40ch05	62969281	62993468	+	Solyc05g053800.2.1.iTAGv2.3	AhT6.3_TR56131|c5_g3_i11:5086-5529(-)	SL2.40ch05	62993932	62998448	-	Solyc05g053810.2.1.iTAGv2.3	465	non_ovl	convergent
60	Ah	AhT6.2_TR48425|c1_g1_i3:211-975(+)	scaffold_10	745824	750552	+	AHYPO_002029-RA.v1.0	AhT6.2_TR48425|c1_g1_i3:1329-1745(-)	scaffold_10	750834	751638	-	AHYPO_002030-RA.v1.0	283	non_ovl	convergent
66	At	AhT9_Tissues_TR50475|c2_g1_i1:29-424(-)	Chr5	2958292	2958856	-	AT5G09520.1	AhT9_Tissues_TR50475|c2_g1_i1:455-793(-)	Chr5	2959734	2961271	-	AT5G09530.1	879	non_ovl	cooriented
66	Sl	AhT9_Tissues_TR50475|c2_g1_i1:455-793(-)	SL2.40ch01	85567591	85568037	-	Solyc01g105750.1.1.iTAGv2.3	AhT9_Tissues_TR50475|c2_g1_i1:29-424(-)	SL2.40ch01	85579929	85581435	-	Solyc01g105770.2.1.iTAGv2.3	11893	non_ovl	cooriented
70	Sl	AhT6.3_TR56156|c6_g4_i4:2082-3011(-)	SL2.40ch11	43129209	43131311	+	Solyc11g056410.1.1.iTAGv2.3	AhT6.3_TR56156|c6_g4_i4:1-901(-)	SL2.40ch11	43147384	43148622	-	Solyc11g056450.1.1.iTAGv2.3	16074	non_ovl	convergent
71	Bv	soap_k65scaffold9598_Locus_17282_0:323-1459(-)	Bvchr3.sca006	2280710	2289396	+	Bv3_059300_skcy.t1	soap_k65scaffold9598_Locus_17282_0:1651-2007(-)	Bvchr3.sca006	2281249	2301925	-	Bv3_059310_hwrn.t1	-8148	not_contained	convergent
72	Ah	AhT6.3_TR27410|c6_g2_i3:3412-3951(-)	scaffold_127	11298	17769	+	AHYPO_011538-RA.v1.0	AhT6.3_TR27410|c6_g2_i3:860-2113(+)	scaffold_127	17942	21761	-	AHYPO_011539-RA.v1.0	174	non_ovl	convergent
72	Bv	AhT6.3_TR27410|c6_g2_i3:3412-3951(-)	Bvchr1.sca001	1450294	1455275	+	Bv1_001320_dpig.t1	AhT6.3_TR27410|c6_g2_i3:860-2113(+)	Bvchr1.sca001	1455782	1459379	-	Bv1_001330_mfwa.t1	508	non_ovl	convergent
72	Zm	AhT6.3_TR27410|c6_g2_i3:4043-4606(-)	5	31838656	31842111	+	GRMZM2G015861_T03.v6a	AhT6.3_TR27410|c6_g2_i3:3412-3951(-)	5	31838656	31847132	+	GRMZM2G015861_T01.v6a	-3456	contained	cooriented
80	Bv	AhT6.3_TR39226|c2_g1_i1:1932-3074(+)	Bvchr5.sca002	2207167	2209839	+	Bv5_100500_xtgf.t1	AhT6.3_TR39226|c2_g1_i1:3630-3998(-)	Bvchr5.sca002	2212097	2215672	-	Bv5_100510_ttjr.t1	2259	non_ovl	convergent
81	Ah	AhT6.2_TR55032|c1_g1_i7:386-850(-)	scaffold_222	212006	232522	+	AHYPO_014597-RA.v1.0	AhT6.2_TR55032|c1_g1_i7:1-216(-)	scaffold_222	243380	247599	+	AHYPO_014599-RA.v1.0	10859	non_ovl	cooriented
81	Ah	AhT6.2_TR55032|c1_g1_i7:386-850(-)	scaffold_24	1339257	1342540	+	AHYPO_003955-RA.v1.0	AhT6.2_TR55032|c1_g1_i7:1-216(-)	scaffold_24	1346613	1349229	+	AHYPO_003956-RA.v1.0	4074	non_ovl	cooriented
81	At	AhT6.2_TR55032|c1_g1_i7:1-216(-)	Chr5	6017865	6019993	+	AT5G18210.1	AhT6.2_TR55032|c1_g1_i7:386-850(-)	Chr5	6021444	6027249	-	AT5G18230.1	1452	non_ovl	convergent
82	Ah	AhT6.2_TR7626|c0_g1_i1:2507-3646(-)	scaffold_133	265829	275407	+	AHYPO_011787-RA.v1.0	AhT6.2_TR7626|c0_g1_i1:196-1608(+)	scaffold_133	277219	283927	-	AHYPO_011788-RA.v1.0	1813	non_ovl	convergent
82	At	AhT6.2_TR7626|c0_g1_i1:2507-3646(-)	Chr3	10366371	10368905	-	AT3G27925.1	AhT6.2_TR7626|c0_g1_i1:196-1608(+)	Chr3	10369299	10372438	-	AT3G27930.1	395	non_ovl	cooriented
82	Gm	AhT6.2_TR7626|c0_g1_i1:2507-3646(-)	Chr19	784152	789994	-	Glyma.19G007800.1.Wm82.a2.v1	AhT6.2_TR7626|c0_g1_i1:196-1608(+)	Chr19	792762	800535	-	Glyma.19G007900.1.Wm82.a2.v1	2769	non_ovl	cooriented
84	Bv	soap_k25scaffold8206_Locus_16218_0:2284-2598(-)	Bvchr7.sca021	7370756	7373414	-	Bv7_173630_utzy.t1	soap_k25scaffold8206_Locus_16218_0:1313-1573(-)	Bvchr7.sca021	7381587	7384135	-	Bv7_173640_npoz.t1	8174	non_ovl	cooriented
85	Ah	AhT11_Tissues_TR27781|c0_g1_i11:391-909(+)	scaffold_5	1812285	1812656	+	AHYPO_001255-RA.v1.0	AhT11_Tissues_TR27781|c0_g1_i11:2032-2601(-)	scaffold_5	1814850	1815083	-	AHYPO_001256-RA.v1.0	2195	non_ovl	convergent
87	Ah	AhT10_Tissues_TR13654|c0_g1_i1:1-544(+)	scaffold_716	114463	117796	+	AHYPO_020230-RA.v1.0	AhT10_Tissues_TR13654|c0_g1_i1:877-1515(-)	scaffold_716	118168	122104	-	AHYPO_020231-RA.v1.0	373	non_ovl	convergent
87	Bv	AhT10_Tissues_TR13654|c0_g1_i1:1-544(+)	Bvchr4.sca003	1095189	1104865	-	Bv4_077510_dzzd.t1	AhT10_Tissues_TR13654|c0_g1_i1:877-1515(-)	Bvchr4.sca003	1099558	1107905	-	Bv4_077530_rzzk.t1	-5308	not_contained	cooriented
92	Ah	AhT7_Tissues_TR28238|c0_g1_i2:2966-3601(-)	scaffold_747	77644	78267	+	AHYPO_020376-RA.v1.0	AhT7_Tissues_TR28238|c0_g1_i2:284-2128(+)	scaffold_747	78986	84357	-	AHYPO_020377-RA.v1.0	720	non_ovl	convergent
92	Bv	AhT7_Tissues_TR28238|c0_g1_i2:2966-3601(-)	Bvchr7.sca021	8740843	8741567	+	Bv7_174980_axjd.t1	AhT7_Tissues_TR28238|c0_g1_i2:284-2128(+)	Bvchr7.sca021	8742287	8748848	-	Bv7_174990_ymmx.t1	721	non_ovl	convergent
93	Ah	AhT6.3_TR76233|c4_g9_i2:761-1657(+)	scaffold_289	137763	140143	+	AHYPO_016020-RA.v1.0	AhT6.3_TR76233|c4_g9_i2:3908-4125(-)	scaffold_289	139902	144870	-	AHYPO_016021-RA.v1.0	-242	not_contained	convergent
93	At	AhT6.3_TR76233|c4_g9_i2:761-1657(+)	Chr1	19201789	19203224	+	AT1G51770.1	AhT6.3_TR76233|c4_g9_i2:3908-4125(-)	Chr1	19204512	19206586	+	AT1G51780.1	1289	non_ovl	cooriented
93	Bv	AhT6.3_TR76233|c4_g9_i2:3908-4125(-)	Bvchr9.sca024	1837516	1841890	+	Bv9_211630_wjha.t1	AhT6.3_TR76233|c4_g9_i2:761-1657(+)	Bvchr9.sca024	1842257	1844621	-	Bv9_211640_ynak.t1	368	non_ovl	convergent
93	Gm	AhT6.3_TR76233|c4_g9_i2:3908-4125(-)	Chr07	1019243	1023699	+	Glyma.07G013200.1.Wm82.a2.v1	AhT6.3_TR76233|c4_g9_i2:761-1657(+)	Chr07	1028243	1033837	-	Glyma.07G013400.1.Wm82.a2.v1	4545	non_ovl	convergent
93	Gm	AhT6.3_TR76233|c4_g9_i2:3908-4125(-)	Chr08	15907073	15916364	+	Glyma.08G197100.2.Wm82.a2.v1	AhT6.3_TR76233|c4_g9_i2:761-1657(+)	Chr08	15917123	15927141	+	Glyma.08G197300.1.Wm82.a2.v1	760	non_ovl	cooriented
93	Sl	AhT6.3_TR76233|c4_g9_i2:3908-4125(-)	SL2.40ch03	63482883	63487287	+	Solyc03g121270.2.1.iTAGv2.3	AhT6.3_TR76233|c4_g9_i2:761-1657(+)	SL2.40ch03	63487613	63490561	-	Solyc03g121280.2.1.iTAGv2.3	327	non_ovl	convergent
95	Ah	AhT6.3_TR74165|c3_g9_i10:785-1690(+)	scaffold_1	208734	209321	+	AHYPO_000226-RA.v1.0	AhT6.3_TR74165|c3_g9_i10:3821-4270(-)	scaffold_1	209870	215590	-	AHYPO_000227-RA.v1.0	550	non_ovl	convergent
95	Ah	AhT6.3_TR74165|c3_g9_i10:785-1690(+)	scaffold_49	668986	670128	+	AHYPO_006610-RA.v1.0	AhT6.3_TR74165|c3_g9_i10:3821-4270(-)	scaffold_49	670525	675434	-	AHYPO_006611-RA.v1.0	398	non_ovl	convergent
97	Bv	AhT6.2_TR71092|c0_g2_i5:2756-3268(-)	Bvchr4_un.sca009	222887	224651	-	Bv4_093640_apwc.t1	AhT6.2_TR71092|c0_g2_i5:3813-4343(-)	Bvchr4_un.sca009	225022	226771	-	Bv4_093650_iyaw.t1	372	non_ovl	cooriented
97	Sl	AhT6.2_TR71092|c0_g2_i5:1-1113(-)	SL2.40ch01	1875492	1876368	-	Solyc01g007560.2.1.iTAGv2.3	AhT6.2_TR71092|c0_g2_i5:2756-3268(-)	SL2.40ch01	1876603	1878202	-	Solyc01g007580.2.1.iTAGv2.3	236	non_ovl	cooriented
97	Sl	AhT6.2_TR71092|c0_g2_i5:2756-3268(-)	SL2.40ch01	1876603	1878202	-	Solyc01g007580.2.1.iTAGv2.3	AhT6.2_TR71092|c0_g2_i5:3813-4343(-)	SL2.40ch01	1879619	1881527	-	Solyc01g007610.2.1.iTAGv2.3	1418	non_ovl	cooriented
97	Zm	AhT6.2_TR71092|c0_g2_i5:1-1113(-)	Pt	75623	77189	-	GRMZM5G879235_T01.v6a	AhT6.2_TR71092|c0_g2_i5:2756-3268(-)	Pt	79038	79409	-	GRMZM5G804776_T01.v6a	1850	non_ovl	cooriented
97	Zm	AhT6.2_TR71092|c0_g2_i5:2756-3268(-)	Pt	79038	79409	-	GRMZM5G804776_T01.v6a	AhT6.2_TR71092|c0_g2_i5:3813-4343(-)	Pt	81113	82518	-	GRMZM5G838396_T01.v6a	1705	non_ovl	cooriented
98	Bv	AhT6.3_TR56171|c2_g10_i2:4704-5255(-)	Bvchr4_un.sca009	222887	224651	-	Bv4_093640_apwc.t1	AhT6.3_TR56171|c2_g10_i2:5261-6064(-)	Bvchr4_un.sca009	225022	226771	-	Bv4_093650_iyaw.t1	372	non_ovl	cooriented
98	Sl	AhT6.3_TR56171|c2_g10_i2:1416-2561(-)	SL2.40ch01	1875492	1876368	-	Solyc01g007560.2.1.iTAGv2.3	AhT6.3_TR56171|c2_g10_i2:4704-5255(-)	SL2.40ch01	1877388	1878459	-	Solyc01g007590.2.1.iTAGv2.3	1021	non_ovl	cooriented
98	Sl	AhT6.3_TR56171|c2_g10_i2:1416-2561(-)	SL2.40ch12	29029483	29030787	+	Solyc12g035890.1.1.iTAGv2.3	AhT6.3_TR56171|c2_g10_i2:780-1403(+)	SL2.40ch12	29048839	29050992	-	Solyc12g035920.1.1.iTAGv2.3	18053	non_ovl	convergent
98	Sl	AhT6.3_TR56171|c2_g10_i2:4704-5255(-)	SL2.40ch01	1877388	1878459	-	Solyc01g007590.2.1.iTAGv2.3	AhT6.3_TR56171|c2_g10_i2:5261-6064(-)	SL2.40ch01	1879619	1881527	-	Solyc01g007610.2.1.iTAGv2.3	1161	non_ovl	cooriented
98	Sl	AhT6.3_TR56171|c2_g10_i2:5261-6064(-)	SL2.40ch12	29025284	29025983	-	Solyc12g035880.1.1.iTAGv2.3	AhT6.3_TR56171|c2_g10_i2:1416-2561(-)	SL2.40ch12	29029483	29030787	+	Solyc12g035890.1.1.iTAGv2.3	3501	non_ovl	divergent
98	Sl	AhT6.3_TR56171|c2_g10_i2:780-1403(+)	SL2.40ch01	1874669	1875351	+	Solyc01g007540.2.1.iTAGv2.3	AhT6.3_TR56171|c2_g10_i2:1416-2561(-)	SL2.40ch01	1875492	1876368	-	Solyc01g007560.2.1.iTAGv2.3	142	non_ovl	convergent
98	Zm	AhT6.3_TR56171|c2_g10_i2:1416-2561(-)	Pt	75623	77189	-	GRMZM5G879235_T01.v6a	AhT6.3_TR56171|c2_g10_i2:4704-5255(-)	Pt	79519	79881	-	GRMZM5G853305_T01.v6a	2331	non_ovl	cooriented
98	Zm	AhT6.3_TR56171|c2_g10_i2:4704-5255(-)	Pt	79519	79881	-	GRMZM5G853305_T01.v6a	AhT6.3_TR56171|c2_g10_i2:5261-6064(-)	Pt	81113	82518	-	GRMZM5G838396_T01.v6a	1233	non_ovl	cooriented
98	Zm	AhT6.3_TR56171|c2_g10_i2:780-1403(+)	Pt	75428	75952	+	GRMZM5G884960_T01.v6a	AhT6.3_TR56171|c2_g10_i2:1416-2561(-)	Pt	75623	77189	-	GRMZM5G879235_T01.v6a	-330	not_contained	convergent
100	Ah	AhT6.2_TR11498|c0_g1_i1:262-1869(+)	scaffold_21	601498	604980	+	AHYPO_003504-RA.v1.0	AhT6.2_TR11498|c0_g1_i1:2618-4648(-)	scaffold_21	605500	612932	-	AHYPO_003505-RA.v1.0	521	non_ovl	convergent
100	Bv	AhT6.2_TR11498|c0_g1_i1:2618-4648(-)	Bvchr5_un.sca029	269494	277375	+	Bv5_126870_gutd.t1	AhT6.2_TR11498|c0_g1_i1:262-1869(+)	Bvchr5_un.sca029	278455	282169	-	Bv5_126880_qzmh.t1	1081	non_ovl	convergent
100	Gm	AhT6.2_TR11498|c0_g1_i1:2618-4648(-)	Chr05	38299825	38306022	+	Glyma.05G199000.1.Wm82.a2.v1	AhT6.2_TR11498|c0_g1_i1:262-1869(+)	Chr05	38319066	38322723	-	Glyma.05G199200.1.Wm82.a2.v1	13045	non_ovl	convergent
100	Gm	AhT6.2_TR11498|c0_g1_i1:2618-4648(-)	Chr08	499401	503143	+	Glyma.08G006300.1.Wm82.a2.v1	AhT6.2_TR11498|c0_g1_i1:262-1869(+)	Chr08	517457	521063	-	Glyma.08G006500.1.Wm82.a2.v1	14315	non_ovl	convergent
100	Sl	AhT6.2_TR11498|c0_g1_i1:2618-4648(-)	SL2.40ch03	61071281	61076037	-	Solyc03g118030.2.1.iTAGv2.3	AhT6.2_TR11498|c0_g1_i1:262-1869(+)	SL2.40ch03	61077682	61081165	-	Solyc03g118040.2.1.iTAGv2.3	1646	non_ovl	cooriented
100	Sl	AhT6.2_TR11498|c0_g1_i1:2618-4648(-)	SL2.40ch06	38974327	38979215	+	Solyc06g068690.2.1.iTAGv2.3	AhT6.2_TR11498|c0_g1_i1:262-1869(+)	SL2.40ch06	38979365	38982564	-	Solyc06g068700.2.1.iTAGv2.3	151	non_ovl	convergent
101	Bv	AhT6.2_TR71680|c0_g2_i1:603-1259(-)	Bvchr2.sca001	5436465	5441319	+	Bv2_028450_ijnn.t1	AhT6.2_TR71680|c0_g2_i1:1352-1930(-)	Bvchr2.sca001	5462865	5468005	+	Bv2_028480_henh.t1	21547	non_ovl	cooriented
102	Ah	AhT6.3_TR26109|c0_g1_i10:54-2750(+)	scaffold_172	450162	455427	+	AHYPO_013228-RA.v1.0	AhT6.3_TR26109|c0_g1_i10:3442-5403(-)	scaffold_172	456395	463615	-	AHYPO_013229-RA.v1.0	969	non_ovl	convergent
102	Bv	AhT6.3_TR26109|c0_g1_i10:54-2750(+)	Bvchr6.sca001	1505892	1509523	+	Bv6_128250_jqgu.t1	AhT6.3_TR26109|c0_g1_i10:3442-5403(-)	Bvchr6.sca001	1509866	1526367	-	Bv6_128260_ijwy.t1	344	non_ovl	convergent
102	Gm	AhT6.3_TR26109|c0_g1_i10:3442-5403(-)	Chr17	13905715	13911642	+	Glyma.17G160300.5.Wm82.a2.v1	AhT6.3_TR26109|c0_g1_i10:54-2750(+)	Chr17	13948629	13954843	-	Glyma.17G160600.1.Wm82.a2.v1	36988	non_ovl	convergent
102	Sl	AhT6.3_TR26109|c0_g1_i10:3442-5403(-)	SL2.40ch02	47974982	47981619	+	Solyc02g092260.2.1.iTAGv2.3	AhT6.3_TR26109|c0_g1_i10:54-2750(+)	SL2.40ch02	47997870	48001877	-	Solyc02g092310.2.1.iTAGv2.3	16252	non_ovl	convergent
105	Ah	AhT9_Tissues_TR63601|c0_g1_i1:838-1057(-)	scaffold_941	37598	38866	-	AHYPO_021253-RA.v1.0	AhT9_Tissues_TR63601|c0_g1_i1:236-559(-)	scaffold_941	38894	39551	-	AHYPO_021254-RA.v1.0	29	non_ovl	cooriented
106	Ah	AhT9_Tissues_TR73000|c1_g1_i2:311-500(-)	scaffold_941	37598	38866	-	AHYPO_021253-RA.v1.0	AhT9_Tissues_TR73000|c1_g1_i2:1-216(-)	scaffold_941	38894	39551	-	AHYPO_021254-RA.v1.0	29	non_ovl	cooriented
107	Ah	soap_k61scaffold10066_Locus_17345_0:549-986(-)	scaffold_464	170994	171245	+	AHYPO_018327-RA.v1.0	soap_k61scaffold10066_Locus_17345_0:278-541(-)	scaffold_464	171254	171373	+	AHYPO_018328-RA.v1.0	10	non_ovl	cooriented
110	Ah	AhT6.2_TR28593|c1_g1_i1:162-1280(+)	scaffold_138	66492	69599	+	AHYPO_012037-RA.v1.0	AhT6.2_TR28593|c1_g1_i1:2124-4865(-)	scaffold_138	70484	73093	-	AHYPO_012038-RA.v1.0	886	non_ovl	convergent
112	Ah	AhT11_Tissues_TR47591|c6_g6_i4:1864-2849(-)	scaffold_204	410445	412704	+	AHYPO_014170-RA.v1.0	AhT11_Tissues_TR47591|c6_g6_i4:582-1022(+)	scaffold_204	413047	417963	-	AHYPO_014171-RA.v1.0	344	non_ovl	convergent
112	Bv	AhT11_Tissues_TR47591|c6_g6_i4:582-1022(+)	Bvchr5_un.sca004	91556	96020	+	Bv5_123950_ikkp.t1	AhT11_Tissues_TR47591|c6_g6_i4:1864-2849(-)	Bvchr5_un.sca004	117722	124961	-	Bv5_123951z1684.t1	21703	non_ovl	convergent
113	Ah	AhT9_Tissues_TR53379|c5_g2_i1:2300-3274(-)	scaffold_80	257603	260682	+	AHYPO_008876-RA.v1.0	AhT9_Tissues_TR53379|c5_g2_i1:314-1966(+)	scaffold_80	261339	262844	-	AHYPO_008877-RA.v1.0	658	non_ovl	convergent
113	Bv	AhT9_Tissues_TR53379|c5_g2_i1:314-1966(+)	Bvchr3.sca010	1717950	1720143	+	Bv3_062500_fcof.t1	AhT9_Tissues_TR53379|c5_g2_i1:2300-3274(-)	Bvchr3.sca010	1720501	1726055	-	Bv3_062510_jyce.t1	359	non_ovl	convergent
113	Gm	AhT9_Tissues_TR53379|c5_g2_i1:314-1966(+)	Chr03	34380597	34382624	+	Glyma.03G128900.2.Wm82.a2.v1	AhT9_Tissues_TR53379|c5_g2_i1:2300-3274(-)	Chr03	34384460	34389538	-	Glyma.03G129100.1.Wm82.a2.v1	1837	non_ovl	convergent
113	Gm	AhT9_Tissues_TR53379|c5_g2_i1:314-1966(+)	Chr19	39195741	39197757	+	Glyma.19G131400.1.Wm82.a2.v1	AhT9_Tissues_TR53379|c5_g2_i1:2300-3274(-)	Chr19	39199359	39203599	-	Glyma.19G131500.1.Wm82.a2.v1	1603	non_ovl	convergent
114	Ah	AhT10_Tissues_TR67030|c0_g1_i1:117-1628(+)	scaffold_254	334118	341060	+	AHYPO_015309-RA.v1.0	AhT10_Tissues_TR67030|c0_g1_i1:2050-2649(-)	scaffold_254	341605	346869	-	AHYPO_015310-RA.v1.0	546	non_ovl	convergent
114	At	AhT10_Tissues_TR67030|c0_g1_i1:117-1628(+)	Chr2	9832123	9834739	+	AT2G23093.1	AhT10_Tissues_TR67030|c0_g1_i1:2050-2649(-)	Chr2	9834766	9836235	-	AT2G23096.1	28	non_ovl	convergent
114	Bv	AhT10_Tissues_TR67030|c0_g1_i1:2050-2649(-)	Bvchr6.sca001	871700	876902	+	Bv6_127790_tqdj.t2	AhT10_Tissues_TR67030|c0_g1_i1:117-1628(+)	Bvchr6.sca001	876917	883805	-	Bv6_127800_chpr.t1	16	non_ovl	convergent
114	Gm	AhT10_Tissues_TR67030|c0_g1_i1:117-1628(+)	Chr11	3765453	3771565	+	Glyma.11G050300.1.Wm82.a2.v1	AhT10_Tissues_TR67030|c0_g1_i1:2050-2649(-)	Chr11	3772007	3776902	-	Glyma.11G050400.1.Wm82.a2.v1	443	non_ovl	convergent
117	Ah	AhT11_Tissues_TR83972|c0_g1_i1:1-2310(+)	scaffold_256	165083	166438	+	AHYPO_015348-RA.v1.0	AhT11_Tissues_TR83972|c0_g1_i1:3190-4308(-)	scaffold_256	167209	168849	-	AHYPO_015349-RA.v1.0	772	non_ovl	convergent
117	Ah	AhT11_Tissues_TR83972|c0_g1_i1:1-2310(+)	scaffold_477	118933	121098	+	AHYPO_018479-RA.v1.0	AhT11_Tissues_TR83972|c0_g1_i1:3190-4308(-)	scaffold_477	121868	125971	-	AHYPO_018480-RA.v1.0	771	non_ovl	convergent
117	Bv	AhT11_Tissues_TR83972|c0_g1_i1:3190-4308(-)	Bvchr9.sca024	2587798	2591782	+	Bv9_211950_ggak.t1	AhT11_Tissues_TR83972|c0_g1_i1:1-2310(+)	Bvchr9.sca024	2638730	2641573	-	Bv9_211990_kfwx.t1	46949	non_ovl	convergent
119	Ah	AhT6.3_TR69327|c0_g1_i10:2336-2800(-)	scaffold_71	481522	485912	+	AHYPO_008281-RA.v1.0	AhT6.3_TR69327|c0_g1_i10:108-1088(+)	scaffold_71	486299	487690	-	AHYPO_008282-RA.v1.0	388	non_ovl	convergent
120	Ah	AhT6.2_TR55334|c7_g1_i3:3683-5335(-)	scaffold_121	19630	20247	+	AHYPO_011278-RA.v1.0	AhT6.2_TR55334|c7_g1_i3:41-2458(+)	scaffold_121	30190	41546	-	AHYPO_011280-RA.v1.0	9944	non_ovl	convergent
120	Bv	AhT6.2_TR55334|c7_g1_i3:3683-5335(-)	Bvchr5.sca008	7032827	7049330	+	Bv5_109040_dspa.t1	AhT6.2_TR55334|c7_g1_i3:41-2458(+)	Bvchr5.sca008	7049348	7061042	-	Bv5_109050_pakw.t1	19	non_ovl	convergent
120	Gm	AhT6.2_TR55334|c7_g1_i3:3683-5335(-)	Chr02	34996700	35006704	+	Glyma.02G188200.1.Wm82.a2.v1	AhT6.2_TR55334|c7_g1_i3:41-2458(+)	Chr02	35008552	35027979	-	Glyma.02G188300.1.Wm82.a2.v1	1849	non_ovl	convergent
120	Gm	AhT6.2_TR55334|c7_g1_i3:3683-5335(-)	Chr10	11167597	11174503	+	Glyma.10G086700.1.Wm82.a2.v1	AhT6.2_TR55334|c7_g1_i3:41-2458(+)	Chr10	11176581	11187232	-	Glyma.10G086800.3.Wm82.a2.v1	2079	non_ovl	convergent
121	Ah	AhT6.2_TR62870|c0_g1_i1:2702-4540(-)	scaffold_36	689361	695124	+	AHYPO_005415-RA.v1.0	AhT6.2_TR62870|c0_g1_i1:302-2572(+)	scaffold_36	696236	700936	-	AHYPO_005417-RA.v1.0	1113	non_ovl	convergent
121	Bv	AhT6.2_TR62870|c0_g1_i1:302-2572(+)	Bvchr3.sca009	1216037	1221265	+	Bv3_060500_hicu.t1	AhT6.2_TR62870|c0_g1_i1:2702-4540(-)	Bvchr3.sca009	1221631	1226682	-	Bv3_060510_yqpc.t1	367	non_ovl	convergent
121	Gm	AhT6.2_TR62870|c0_g1_i1:2702-4540(-)	Chr02	29223013	29228723	+	Glyma.02G176900.1.Wm82.a2.v1	AhT6.2_TR62870|c0_g1_i1:302-2572(+)	Chr02	29231345	29240692	-	Glyma.02G177000.1.Wm82.a2.v1	2623	non_ovl	convergent
121	Sl	AhT6.2_TR62870|c0_g1_i1:302-2572(+)	SL2.40ch03	24658763	24662836	+	Solyc03g059020.1.1.iTAGv2.3	AhT6.2_TR62870|c0_g1_i1:2702-4540(-)	SL2.40ch03	24663400	24671909	-	Solyc03g059030.2.1.iTAGv2.3	565	non_ovl	convergent
122	Ah	AhT6.3_TR458|c1_g2_i10:2762-4600(-)	scaffold_36	689361	695124	+	AHYPO_005415-RA.v1.0	AhT6.3_TR458|c1_g2_i10:308-2638(+)	scaffold_36	696236	700936	-	AHYPO_005417-RA.v1.0	1113	non_ovl	convergent
122	Bv	AhT6.3_TR458|c1_g2_i10:308-2638(+)	Bvchr3.sca009	1216037	1221265	+	Bv3_060500_hicu.t1	AhT6.3_TR458|c1_g2_i10:2762-4600(-)	Bvchr3.sca009	1221631	1226682	-	Bv3_060510_yqpc.t1	367	non_ovl	convergent
122	Gm	AhT6.3_TR458|c1_g2_i10:2762-4600(-)	Chr02	29223013	29228723	+	Glyma.02G176900.1.Wm82.a2.v1	AhT6.3_TR458|c1_g2_i10:308-2638(+)	Chr02	29231345	29240692	-	Glyma.02G177000.1.Wm82.a2.v1	2623	non_ovl	convergent
122	Sl	AhT6.3_TR458|c1_g2_i10:308-2638(+)	SL2.40ch03	24658763	24662836	+	Solyc03g059020.1.1.iTAGv2.3	AhT6.3_TR458|c1_g2_i10:2762-4600(-)	SL2.40ch03	24663400	24671909	-	Solyc03g059030.2.1.iTAGv2.3	565	non_ovl	convergent
123	Ah	AhT11_Tissues_TR25218|c0_g1_i1:2086-3580(-)	scaffold_718	76316	81989	+	AHYPO_020237-RA.v1.0	AhT11_Tissues_TR25218|c0_g1_i1:8-1696(+)	scaffold_718	82532	86553	-	AHYPO_020238-RA.v1.0	544	non_ovl	convergent
123	Bv	AhT11_Tissues_TR25218|c0_g1_i1:2086-3580(-)	Bvchr9.sca002	2656	11095	+	Bv9_203760_kqcr.t1	AhT11_Tissues_TR25218|c0_g1_i1:8-1696(+)	Bvchr9.sca002	13683	20481	-	Bv9_203770_oixo.t1	2589	non_ovl	convergent
124	Ah	AhT10_Tissues_TR4297|c1_g1_i8:2195-3706(-)	scaffold_164	38604	47254	+	AHYPO_012976-RA.v1.0	AhT10_Tissues_TR4297|c1_g1_i8:3-1931(+)	scaffold_164	43665	53459	-	AHYPO_012977-RA.v1.0	-3590	not_contained	convergent
124	Bv	AhT10_Tissues_TR4297|c1_g1_i8:3-1931(+)	Bvchr2.sca001	8062582	8068016	+	Bv2_030770_xtfr.t1	AhT10_Tissues_TR4297|c1_g1_i8:2195-3706(-)	Bvchr2.sca001	8068033	8071637	-	Bv2_030780_kcxa.t2	18	non_ovl	convergent
125	Ah	AhT6.2_TR25559|c9_g8_i2:229-1950(+)	scaffold_52	112828	115213	+	AHYPO_006815-RA.v1.0	AhT6.2_TR25559|c9_g8_i2:2296-3744(-)	scaffold_52	115625	120337	-	AHYPO_006816-RA.v1.0	413	non_ovl	convergent
125	At	AhT6.2_TR25559|c9_g8_i2:229-1950(+)	Chr2	11140809	11143360	+	AT2G26170.1	AhT6.2_TR25559|c9_g8_i2:2296-3744(-)	Chr2	11143290	11145103	-	AT2G26180.1	-71	not_contained	convergent
125	Bv	AhT6.2_TR25559|c9_g8_i2:2296-3744(-)	Bvchr2.sca005	1836004	1838724	+	Bv2_034470_mznu.t1	AhT6.2_TR25559|c9_g8_i2:229-1950(+)	Bvchr2.sca005	1838825	1862229	-	Bv2_034480_wkro.t2	102	non_ovl	convergent
125	Gm	AhT6.2_TR25559|c9_g8_i2:229-1950(+)	Chr04	4228426	4236652	+	Glyma.04G052100.1.Wm82.a2.v1	AhT6.2_TR25559|c9_g8_i2:2296-3744(-)	Chr04	4237046	4239567	-	Glyma.04G052200.1.Wm82.a2.v1	395	non_ovl	convergent
125	Gm	AhT6.2_TR25559|c9_g8_i2:229-1950(+)	Chr06	3981500	3992391	+	Glyma.06G052700.1.Wm82.a2.v1	AhT6.2_TR25559|c9_g8_i2:2296-3744(-)	Chr06	3991249	3993778	-	Glyma.06G052800.1.Wm82.a2.v1	-1143	not_contained	convergent
125	Gm	AhT6.2_TR25559|c9_g8_i2:229-1950(+)	Chr14	9125256	9128024	+	Glyma.14G096900.1.Wm82.a2.v1	AhT6.2_TR25559|c9_g8_i2:2296-3744(-)	Chr14	9127848	9131260	-	Glyma.14G097000.1.Wm82.a2.v1	-177	not_contained	convergent
125	Sl	AhT6.2_TR25559|c9_g8_i2:2296-3744(-)	SL2.40ch08	49582645	49584764	+	Solyc08g062940.2.1.iTAGv2.3	AhT6.2_TR25559|c9_g8_i2:229-1950(+)	SL2.40ch08	49585014	49587278	-	Solyc08g062950.2.1.iTAGv2.3	251	non_ovl	convergent
126	Bv	AhT6.2_TR52491|c0_g1_i1:1960-3918(-)	Bvchr4.sca003	2405152	2411916	+	Bv4_078650_rzmp.t1	AhT6.2_TR52491|c0_g1_i1:145-1833(+)	Bvchr4.sca003	2412204	2416127	-	Bv4_078660_owha.t1	289	non_ovl	convergent
126	Gm	AhT6.2_TR52491|c0_g1_i1:145-1833(+)	Chr06	12813798	12818740	+	Glyma.06G156200.1.Wm82.a2.v1	AhT6.2_TR52491|c0_g1_i1:1960-3918(-)	Chr06	12816990	12823610	-	Glyma.06G156300.1.Wm82.a2.v1	-1751	not_contained	convergent
126	Gm	AhT6.2_TR52491|c0_g1_i1:1960-3918(-)	Chr04	48185628	48192057	+	Glyma.04G209700.1.Wm82.a2.v1	AhT6.2_TR52491|c0_g1_i1:145-1833(+)	Chr04	48192080	48195828	-	Glyma.04G209800.1.Wm82.a2.v1	24	non_ovl	convergent
128	Ah	AhT7_Tissues_TR48418|c0_g1_i1:18-2687(+)	scaffold_17	1477655	1486571	+	AHYPO_003108-RA.v1.0	AhT7_Tissues_TR48418|c0_g1_i1:3361-4377(-)	scaffold_17	1486738	1489112	-	AHYPO_003109-RA.v1.0	168	non_ovl	convergent
128	At	AhT7_Tissues_TR48418|c0_g1_i1:3361-4377(-)	Chr3	2555971	2557505	+	AT3G08010.1	AhT7_Tissues_TR48418|c0_g1_i1:18-2687(+)	Chr3	2557437	2561802	-	AT3G08020.1	-69	not_contained	convergent
128	Bv	AhT7_Tissues_TR48418|c0_g1_i1:18-2687(+)	Bvchr2.sca001	6114054	6123892	+	Bv2_029230_tpcj.t1	AhT7_Tissues_TR48418|c0_g1_i1:3361-4377(-)	Bvchr2.sca001	6124135	6129539	-	Bv2_029240_eqxu.t1	244	non_ovl	convergent
133	Ah	AhT6.2_TR53405|c0_g1_i2:2526-4202(-)	scaffold_20	635263	636792	+	AHYPO_003390-RA.v1.0	AhT6.2_TR53405|c0_g1_i2:96-1046(-)	scaffold_20	638267	640328	+	AHYPO_003391-RA.v1.0	1476	non_ovl	cooriented
134	Ah	AhT6.2_TR57020|c5_g3_i1:2405-3334(-)	scaffold_713	81707	82783	+	AHYPO_020205-RA.v1.0	AhT6.2_TR57020|c5_g3_i1:108-2009(+)	scaffold_713	84413	86167	-	AHYPO_020206-RA.v1.0	1631	non_ovl	convergent
136	Bv	soap_k53scaffold3464_Locus_5965_0:610-1134(-)	Bvchr3.sca006	50455	64171	-	Bv3_058350_kjor.t1	soap_k53scaffold3464_Locus_5965_0:1554-1835(-)	Bvchr3.sca006	105616	112365	+	Bv3_058390_kpaa.t1	41446	non_ovl	divergent
138	Ah	AhT6.2_TR86898|c0_g1_i1:3718-4629(-)	scaffold_5	871030	874455	+	AHYPO_001146-RA.v1.0	AhT6.2_TR86898|c0_g1_i1:51-2990(+)	scaffold_5	874571	883091	-	AHYPO_001147-RA.v1.0	117	non_ovl	convergent
138	Bv	AhT6.2_TR86898|c0_g1_i1:3718-4629(-)	Bvchr7_un.sca007	621365	622149	+	Bv7_179230_mzxy.t1	AhT6.2_TR86898|c0_g1_i1:51-2990(+)	Bvchr7_un.sca007	623126	635030	-	Bv7_179240_iamf.t1	978	non_ovl	convergent
138	Gm	AhT6.2_TR86898|c0_g1_i1:51-2990(+)	Chr19	44503260	44512222	+	Glyma.19G186600.1.Wm82.a2.v1	AhT6.2_TR86898|c0_g1_i1:3718-4629(-)	Chr19	44513435	44515497	-	Glyma.19G186700.1.Wm82.a2.v1	1214	non_ovl	convergent
142	Sl	AhT8_Tissues_TR26022|c0_g1_i1:14-2380(+)	SL2.40ch01	23876221	23876888	+	Solyc01g017090.2.1.iTAGv2.3	AhT8_Tissues_TR26022|c0_g1_i1:3089-3763(-)	SL2.40ch01	23895491	23895847	-	Solyc01g017240.1.1.iTAGv2.3	18604	non_ovl	convergent
142	Sl	AhT8_Tissues_TR26022|c0_g1_i1:14-2380(+)	SL2.40ch02	4974920	4975481	-	Solyc02g011710.1.1.iTAGv2.3	AhT8_Tissues_TR26022|c0_g1_i1:3089-3763(-)	SL2.40ch02	4992541	4993020	-	Solyc02g011870.1.1.iTAGv2.3	17061	non_ovl	cooriented
143	Ah	AhT7_Tissues_TR59112|c1_g3_i1:350-1723(+)	scaffold_135	444128	448021	+	AHYPO_011916-RA.v1.0	AhT7_Tissues_TR59112|c1_g3_i1:2082-2637(-)	scaffold_135	456176	463069	-	AHYPO_011919-RA.v1.0	8156	non_ovl	convergent
144	Bv	soap_k61scaffold4925_Locus_7379_0:619-1335(-)	Bvchr1.sca002	3398846	3400212	-	Bv1_008880_kiqi.t1	soap_k61scaffold4925_Locus_7379_0:2111-3333(-)	Bvchr1.sca002	3401318	3404472	-	Bv1_008900_pnio.t1	1107	non_ovl	cooriented
144	Sl	soap_k61scaffold4925_Locus_7379_0:2111-3333(-)	SL2.40ch01	1869602	1871620	+	Solyc01g007500.2.1.iTAGv2.3	soap_k61scaffold4925_Locus_7379_0:619-1335(-)	SL2.40ch01	1872279	1874091	+	Solyc01g007530.2.1.iTAGv2.3	660	non_ovl	cooriented
144	Sl	soap_k61scaffold4925_Locus_7379_0:619-1335(-)	SL2.40ch01	1872279	1874091	+	Solyc01g007530.2.1.iTAGv2.3	soap_k61scaffold4925_Locus_7379_0:1-556(-)	SL2.40ch01	1874669	1875351	+	Solyc01g007540.2.1.iTAGv2.3	579	non_ovl	cooriented
144	Zm	soap_k61scaffold4925_Locus_7379_0:2111-3333(-)	Pt	70706	72490	+	GRMZM5G808939_T01.v6a	soap_k61scaffold4925_Locus_7379_0:619-1335(-)	Pt	73845	74543	+	GRMZM5G800780_T01.v6a	1356	non_ovl	cooriented
144	Zm	soap_k61scaffold4925_Locus_7379_0:619-1335(-)	Pt	73845	74543	+	GRMZM5G800780_T01.v6a	soap_k61scaffold4925_Locus_7379_0:1-556(-)	Pt	75428	75952	+	GRMZM5G884960_T01.v6a	886	non_ovl	cooriented
145	Ah	AhT6.2_TR60421|c9_g1_i1:1528-2772(-)	scaffold_1489	16990	27392	+	AHYPO_022515-RA.v1.0	AhT6.2_TR60421|c9_g1_i1:91-921(-)	scaffold_1489	27923	28663	+	AHYPO_022516-RA.v1.0	532	non_ovl	cooriented
145	Gm	AhT6.2_TR60421|c9_g1_i1:91-921(-)	Chr12	39794333	39795584	-	Glyma.12G238900.1.Wm82.a2.v1	AhT6.2_TR60421|c9_g1_i1:1528-2772(-)	Chr12	39821588	39826116	+	Glyma.12G239400.1.Wm82.a2.v1	26005	non_ovl	divergent
146	Ah	AhT6.3_TR6549|c0_g1_i6:2168-2446(-)	scaffold_40	70992	86147	+	AHYPO_005745-RA.v1.0	AhT6.3_TR6549|c0_g1_i6:1186-1638(-)	scaffold_40	98752	107938	-	AHYPO_005748-RA.v1.0	12606	non_ovl	convergent
148	Gm	AhT9_Tissues_TR10441|c0_g2_i2:739-1314(+)	Chr05	14952260	14953336	-	Glyma.05G084400.1.Wm82.a2.v1	AhT9_Tissues_TR10441|c0_g2_i2:1694-1981(-)	Chr05	14959966	14961245	-	Glyma.05G084500.1.Wm82.a2.v1	6631	non_ovl	cooriented
148	Sl	AhT9_Tissues_TR10441|c0_g2_i2:6772-7245(+)	SL2.40ch01	1897089	1898250	+	Solyc01g007690.2.1.iTAGv2.3	AhT9_Tissues_TR10441|c0_g2_i2:4693-5055(-)	SL2.40ch01	1898832	1899766	+	Solyc01g007720.2.1.iTAGv2.3	583	non_ovl	cooriented
148	Sl	AhT9_Tissues_TR10441|c0_g2_i2:6772-7245(+)	SL2.40ch11	13372354	13373643	+	Solyc11g021150.1.1.iTAGv2.3	AhT9_Tissues_TR10441|c0_g2_i2:4693-5055(-)	SL2.40ch11	13374126	13374965	+	Solyc11g021160.1.1.iTAGv2.3	484	non_ovl	cooriented
149	Zm	soap_k29scaffold3079_Locus_5421_2:1917-2399(-)	4	124002463	124004510	+	GRMZM2G104262_T02.v6a	soap_k29scaffold3079_Locus_5421_2:1246-1626(-)	4	124002463	124006407	+	GRMZM2G104262_T01.v6a	-2048	contained	cooriented
151	Ah	AhT6.2_TR33015|c0_g1_i1:1164-2147(+)	scaffold_17	1528049	1539064	-	AHYPO_003115-RA.v1.0	AhT6.2_TR33015|c0_g1_i1:375-800(-)	scaffold_17	1539272	1540230	+	AHYPO_003116-RA.v1.0	209	non_ovl	divergent
157	Ah	AhT10_Tissues_TR21826|c1_g1_i3:225-608(-)	scaffold_56	468972	471431	-	AHYPO_007195-RA.v1.0	AhT10_Tissues_TR21826|c1_g1_i3:887-2563(-)	scaffold_56	471736	473100	-	AHYPO_007196-RA.v1.0	306	non_ovl	cooriented
159	Ah	AhT6.2_TR62170|c2_g2_i5:926-1240(+)	scaffold_185	381902	386880	+	AHYPO_013642-RA.v1.0	AhT6.2_TR62170|c2_g2_i5:2890-3252(-)	scaffold_185	383133	390128	-	AHYPO_013643-RA.v1.0	-3748	not_contained	convergent
159	Bv	AhT6.2_TR62170|c2_g2_i5:926-1240(+)	Bvchr6.sca003	2208386	2212479	+	Bv6_133750_zxcf.t1	AhT6.2_TR62170|c2_g2_i5:2890-3252(-)	Bvchr6.sca003	2212858	2215181	-	Bv6_133760_mfru.t1	380	non_ovl	convergent
162	Ah	AhT6.2_TR17312|c0_g1_i1:2068-2382(-)	scaffold_22	436433	437086	+	AHYPO_003625-RA.v1.0	AhT6.2_TR17312|c0_g1_i1:154-1293(+)	scaffold_22	437846	444232	-	AHYPO_003626-RA.v1.0	761	non_ovl	convergent
162	Bv	AhT6.2_TR17312|c0_g1_i1:2068-2382(-)	Bvchr9.sca025	2040894	2041942	+	Bv9_213190_uifq.t1	AhT6.2_TR17312|c0_g1_i1:154-1293(+)	Bvchr9.sca025	2042231	2053659	-	Bv9_213200_dzjk.t1	290	non_ovl	convergent
163	Zm	AhT10_Tissues_TR84440|c0_g1_i2:1-292(-)	5	66455376	66458642	-	GRMZM2G074282_T02.v6a	AhT10_Tissues_TR84440|c0_g1_i2:2223-2382(-)	5	66458120	66459615	-	GRMZM2G074282_T04.v6a	-523	not_contained	cooriented
166	Ah	AhT6.2_TR82730|c2_g1_i1:2653-4773(-)	scaffold_5	364263	370169	+	AHYPO_001095-RA.v1.0	AhT6.2_TR82730|c2_g1_i1:744-1508(+)	scaffold_5	370393	375022	-	AHYPO_001096-RA.v1.0	225	non_ovl	convergent
166	Gm	AhT6.2_TR82730|c2_g1_i1:744-1508(+)	Chr03	36886915	36891415	+	Glyma.03G153800.1.Wm82.a2.v1	AhT6.2_TR82730|c2_g1_i1:2653-4773(-)	Chr03	36898114	36903520	-	Glyma.03G154000.1.Wm82.a2.v1	6700	non_ovl	convergent
166	Sl	AhT6.2_TR82730|c2_g1_i1:744-1508(+)	SL2.40ch09	58774954	58777893	+	Solyc09g065200.2.1.iTAGv2.3	AhT6.2_TR82730|c2_g1_i1:2653-4773(-)	SL2.40ch09	58779934	58788797	-	Solyc09g065210.2.1.iTAGv2.3	2042	non_ovl	convergent
166	Zm	AhT6.2_TR82730|c2_g1_i1:744-1508(+)	6	145055935	145057690	-	GRMZM2G117298_T03.v6a	AhT6.2_TR82730|c2_g1_i1:2653-4773(-)	6	145086063	145097609	-	GRMZM2G100946_T01.v6a	28374	non_ovl	cooriented
172	Ah	AhT6.2_TR5981|c0_g2_i1:324-1226(+)	scaffold_124	455724	460499	+	AHYPO_011458-RA.v1.0	AhT6.2_TR5981|c0_g2_i1:2118-3314(-)	scaffold_124	461370	463700	-	AHYPO_011459-RA.v1.0	872	non_ovl	convergent
172	Bv	AhT6.2_TR5981|c0_g2_i1:324-1226(+)	Bvchr7_un.sca005	1344686	1350200	+	Bv7_178530_cfct.t1	AhT6.2_TR5981|c0_g2_i1:2118-3314(-)	Bvchr7_un.sca005	1351112	1354071	-	Bv7_178540_kmum.t1	913	non_ovl	convergent
172	Sl	AhT6.2_TR5981|c0_g2_i1:2118-3314(-)	SL2.40ch05	7979323	7982470	+	Solyc05g014210.2.1.iTAGv2.3	AhT6.2_TR5981|c0_g2_i1:324-1226(+)	SL2.40ch05	7983463	7985594	-	Solyc05g014230.2.1.iTAGv2.3	994	non_ovl	convergent
172	Sl	AhT6.2_TR5981|c0_g2_i1:324-1226(+)	SL2.40ch03	56169954	56173025	+	Solyc03g111510.2.1.iTAGv2.3	AhT6.2_TR5981|c0_g2_i1:2118-3314(-)	SL2.40ch03	56202459	56204866	-	Solyc03g111550.2.1.iTAGv2.3	29435	non_ovl	convergent
174	Ah	AhT10_Tissues_TR58034|c0_g1_i6:1785-2417(-)	scaffold_53	505500	507903	+	AHYPO_006944-RA.v1.0	AhT10_Tissues_TR58034|c0_g1_i6:208-1284(+)	scaffold_53	508515	513115	-	AHYPO_006945-RA.v1.0	613	non_ovl	convergent
174	Bv	AhT10_Tissues_TR58034|c0_g1_i6:208-1284(+)	Bvchr5.sca024	679070	685554	+	Bv5_118940_wzhi.t1	AhT10_Tissues_TR58034|c0_g1_i6:1785-2417(-)	Bvchr5.sca024	685673	692245	-	Bv5_118950_fypw.t1	120	non_ovl	convergent
174	Gm	AhT10_Tissues_TR58034|c0_g1_i6:1785-2417(-)	Chr03	28464508	28469238	+	Glyma.03G097000.2.Wm82.a2.v1	AhT10_Tissues_TR58034|c0_g1_i6:208-1284(+)	Chr03	28469990	28476821	-	Glyma.03G097100.2.Wm82.a2.v1	753	non_ovl	convergent
174	Gm	AhT10_Tissues_TR58034|c0_g1_i6:208-1284(+)	Chr07	14737134	14743544	+	Glyma.07G124200.1.Wm82.a2.v1	AhT10_Tissues_TR58034|c0_g1_i6:1785-2417(-)	Chr07	14744239	14747144	-	Glyma.07G124300.4.Wm82.a2.v1	696	non_ovl	convergent
176	Zm	AhT6.2_TR35842|c3_g1_i1:247-1191(-)	9	73765413	73766353	+	GRMZM5G820250_T01.v6a	AhT6.2_TR35842|c3_g1_i1:1711-2334(-)	9	73813634	73815548	+	GRMZM5G897562_T01.v6a	47282	non_ovl	cooriented
181	Ah	AhT10_Tissues_TR9426|c9_g1_i2:863-1861(+)	scaffold_476	39933	46467	+	AHYPO_018453-RA.v1.0	AhT10_Tissues_TR9426|c9_g1_i2:2067-3061(-)	scaffold_476	46615	55267	-	AHYPO_018454-RA.v1.0	149	non_ovl	convergent
181	Bv	AhT10_Tissues_TR9426|c9_g1_i2:2067-3061(-)	0101.scaffold00344	138866	141448	+	Bv_003520_qcgx.t1	AhT10_Tissues_TR9426|c9_g1_i2:863-1861(+)	0101.scaffold00344	141657	149291	-	Bv_003530_mngq.t1	210	non_ovl	convergent
182	Ah	AhT10_Tissues_TR9426|c9_g1_i3:25-1764(+)	scaffold_476	39933	46467	+	AHYPO_018453-RA.v1.0	AhT10_Tissues_TR9426|c9_g1_i3:1970-2964(-)	scaffold_476	46615	55267	-	AHYPO_018454-RA.v1.0	149	non_ovl	convergent
182	Bv	AhT10_Tissues_TR9426|c9_g1_i3:1970-2964(-)	0101.scaffold00344	138866	141448	+	Bv_003520_qcgx.t1	AhT10_Tissues_TR9426|c9_g1_i3:25-1764(+)	0101.scaffold00344	141657	149291	-	Bv_003530_mngq.t1	210	non_ovl	convergent
183	Ah	AhT6.3_TR20841|c1_g1_i1:1600-2349(-)	scaffold_17	1459313	1460428	+	AHYPO_003104-RA.v1.0	AhT6.3_TR20841|c1_g1_i1:563-877(+)	scaffold_17	1462226	1464081	-	AHYPO_003106-RA.v1.0	1799	non_ovl	convergent
183	Bv	AhT6.3_TR20841|c1_g1_i1:1600-2349(-)	Bvchr2.sca001	6082804	6085968	+	Bv2_029180_dsty.t1	AhT6.3_TR20841|c1_g1_i1:563-877(+)	Bvchr2.sca001	6086565	6089599	-	Bv2_029190_wssd.t1	598	non_ovl	convergent
183	Gm	AhT6.3_TR20841|c1_g1_i1:1600-2349(-)	Chr09	45197846	45201507	+	Glyma.09G227600.1.Wm82.a2.v1	AhT6.3_TR20841|c1_g1_i1:563-877(+)	Chr09	45231878	45233981	-	Glyma.09G228000.1.Wm82.a2.v1	30372	non_ovl	convergent
183	Sl	AhT6.3_TR20841|c1_g1_i1:563-877(+)	SL2.40ch01	74242394	74244767	+	Solyc01g087540.2.1.iTAGv2.3	AhT6.3_TR20841|c1_g1_i1:1600-2349(-)	SL2.40ch01	74245157	74252090	-	Solyc01g087550.2.1.iTAGv2.3	391	non_ovl	convergent
184	Ah	AhT6.3_TR20841|c1_g1_i10:1155-1985(-)	scaffold_17	1459313	1460428	+	AHYPO_003104-RA.v1.0	AhT6.3_TR20841|c1_g1_i10:159-857(+)	scaffold_17	1462226	1464081	-	AHYPO_003106-RA.v1.0	1799	non_ovl	convergent
184	Bv	AhT6.3_TR20841|c1_g1_i10:1155-1985(-)	Bvchr2.sca001	6082804	6085968	+	Bv2_029180_dsty.t1	AhT6.3_TR20841|c1_g1_i10:159-857(+)	Bvchr2.sca001	6086565	6089599	-	Bv2_029190_wssd.t1	598	non_ovl	convergent
184	Gm	AhT6.3_TR20841|c1_g1_i10:1155-1985(-)	Chr09	45197846	45201507	+	Glyma.09G227600.1.Wm82.a2.v1	AhT6.3_TR20841|c1_g1_i10:159-857(+)	Chr09	45231878	45233981	-	Glyma.09G228000.1.Wm82.a2.v1	30372	non_ovl	convergent
184	Sl	AhT6.3_TR20841|c1_g1_i10:159-857(+)	SL2.40ch01	74242394	74244767	+	Solyc01g087540.2.1.iTAGv2.3	AhT6.3_TR20841|c1_g1_i10:1155-1985(-)	SL2.40ch01	74245157	74252090	-	Solyc01g087550.2.1.iTAGv2.3	391	non_ovl	convergent
185	Bv	AhT6.3_TR51758|c0_g1_i1:591-1001(-)	Bvchr6.sca004	2251626	2254818	+	Bv6_136260_wrxd.t1	AhT6.3_TR51758|c0_g1_i1:1-312(+)	Bvchr6.sca004	2262547	2268331	-	Bv6_136280_xwqa.t1	7730	non_ovl	convergent
188	Bv	AhT10_Tissues_TR66023|c0_g1_i1:19-975(+)	Bvchr6.sca027	4579561	4582502	+	Bv6_151770_onoe.t1	AhT10_Tissues_TR66023|c0_g1_i1:1309-2142(-)	Bvchr6.sca027	4582952	4586196	-	Bv6_151780_hutn.t1	451	non_ovl	convergent
188	Gm	AhT10_Tissues_TR66023|c0_g1_i1:1309-2142(-)	Chr16	30845527	30848085	+	Glyma.16G147600.1.Wm82.a2.v1	AhT10_Tissues_TR66023|c0_g1_i1:19-975(+)	Chr16	30848285	30851120	-	Glyma.16G147700.1.Wm82.a2.v1	201	non_ovl	convergent
188	Gm	AhT10_Tissues_TR66023|c0_g1_i1:19-975(+)	Chr02	5897892	5901262	+	Glyma.02G066400.1.Wm82.a2.v1	AhT10_Tissues_TR66023|c0_g1_i1:1309-2142(-)	Chr02	5903451	5906599	+	Glyma.02G066500.1.Wm82.a2.v1	2190	non_ovl	cooriented
190	Ah	AhT6.3_TR72950|c0_g1_i3:2706-3920(-)	scaffold_24	516357	523640	+	AHYPO_003871-RA.v1.0	AhT6.3_TR72950|c0_g1_i3:1556-1978(+)	scaffold_24	524037	525753	-	AHYPO_003872-RA.v1.0	398	non_ovl	convergent
190	Bv	AhT6.3_TR72950|c0_g1_i3:1556-1978(+)	0053.scaffold00196	591168	593882	+	Bv_001780_sjpe.t1	AhT6.3_TR72950|c0_g1_i3:2706-3920(-)	0053.scaffold00196	630355	649513	-	Bv_001800_qtmh.t1	36474	non_ovl	convergent
190	Gm	AhT6.3_TR72950|c0_g1_i3:1556-1978(+)	Chr17	1689226	1692071	+	Glyma.17G023100.1.Wm82.a2.v1	AhT6.3_TR72950|c0_g1_i3:2706-3920(-)	Chr17	1693787	1701000	-	Glyma.17G023300.2.Wm82.a2.v1	1717	non_ovl	convergent
190	Gm	AhT6.3_TR72950|c0_g1_i3:2706-3920(-)	Chr07	42893021	42897814	+	Glyma.07G251000.1.Wm82.a2.v1	AhT6.3_TR72950|c0_g1_i3:1556-1978(+)	Chr07	42902138	42904963	-	Glyma.07G251200.1.Wm82.a2.v1	4325	non_ovl	convergent
191	Ah	AhT6.2_TR94429|c0_g1_i1:1507-2631(-)	scaffold_24	516357	523640	+	AHYPO_003871-RA.v1.0	AhT6.2_TR94429|c0_g1_i1:135-773(+)	scaffold_24	524037	525753	-	AHYPO_003872-RA.v1.0	398	non_ovl	convergent
191	Bv	AhT6.2_TR94429|c0_g1_i1:135-773(+)	0053.scaffold00196	591168	593882	+	Bv_001780_sjpe.t1	AhT6.2_TR94429|c0_g1_i1:1507-2631(-)	0053.scaffold00196	630355	649513	-	Bv_001800_qtmh.t1	36474	non_ovl	convergent
191	Gm	AhT6.2_TR94429|c0_g1_i1:135-773(+)	Chr17	1689226	1692071	+	Glyma.17G023100.1.Wm82.a2.v1	AhT6.2_TR94429|c0_g1_i1:1507-2631(-)	Chr17	1693787	1701000	-	Glyma.17G023300.2.Wm82.a2.v1	1717	non_ovl	convergent
191	Gm	AhT6.2_TR94429|c0_g1_i1:1507-2631(-)	Chr07	42893021	42897814	+	Glyma.07G251000.1.Wm82.a2.v1	AhT6.2_TR94429|c0_g1_i1:135-773(+)	Chr07	42902138	42904963	-	Glyma.07G251200.1.Wm82.a2.v1	4325	non_ovl	convergent
197	Ah	AhT6.2_TR75427|c0_g1_i3:2488-3000(-)	scaffold_0	343671	345362	+	AHYPO_000027-RA.v1.0	AhT6.2_TR75427|c0_g1_i3:80-1258(-)	scaffold_0	346073	349390	+	AHYPO_000028-RA.v1.0	712	non_ovl	cooriented
197	Bv	AhT6.2_TR75427|c0_g1_i3:80-1258(-)	Bvchr3.sca010	1093789	1102969	-	Bv3_062150_rjzd.t1	AhT6.2_TR75427|c0_g1_i3:2488-3000(-)	Bvchr3.sca010	1104212	1107119	-	Bv3_062160_pmhj.t1	1244	non_ovl	cooriented
198	Ah	AhT6.2_TR55836|c0_g1_i2:1680-2036(-)	scaffold_976	80067	81609	+	AHYPO_021372-RA.v1.0	AhT6.2_TR55836|c0_g1_i2:378-1250(+)	scaffold_976	82159	82734	-	AHYPO_021373-RA.v1.0	551	non_ovl	convergent
198	Bv	AhT6.2_TR55836|c0_g1_i2:378-1250(+)	Bvchr5.sca002	238707	239766	+	Bv5_098780_ynum.t1	AhT6.2_TR55836|c0_g1_i2:1680-2036(-)	Bvchr5.sca002	240094	243252	-	Bv5_098790_xazq.t1	329	non_ovl	convergent
202	Ah	AhT10_Tissues_TR49749|c14_g4_i4:4926-5237(-)	scaffold_941	37598	38866	-	AHYPO_021253-RA.v1.0	AhT10_Tissues_TR49749|c14_g4_i4:5573-5878(-)	scaffold_941	38894	39551	-	AHYPO_021254-RA.v1.0	29	non_ovl	cooriented
202	Sl	AhT10_Tissues_TR49749|c14_g4_i4:4926-5237(-)	SL2.40ch01	1897089	1898250	+	Solyc01g007690.2.1.iTAGv2.3	AhT10_Tissues_TR49749|c14_g4_i4:3608-3970(-)	SL2.40ch01	1898832	1899766	+	Solyc01g007720.2.1.iTAGv2.3	583	non_ovl	cooriented
203	Ah	AhT10_Tissues_TR1572|c0_g1_i1:655-1140(+)	scaffold_345	184576	188988	+	AHYPO_016895-RA.v1.0	AhT10_Tissues_TR1572|c0_g1_i1:2019-2336(-)	scaffold_345	189383	190659	-	AHYPO_016896-RA.v1.0	396	non_ovl	convergent
203	Bv	AhT10_Tissues_TR1572|c0_g1_i1:655-1140(+)	Bvchr3.sca001	417227	421858	+	Bv3_048390_gnme.t1	AhT10_Tissues_TR1572|c0_g1_i1:2019-2336(-)	Bvchr3.sca001	423338	424922	-	Bv3_048400_qyhk.t1	1481	non_ovl	convergent
204	Ah	AhT6.3_TR8291|c0_g1_i4:713-1198(+)	scaffold_345	184576	188988	+	AHYPO_016895-RA.v1.0	AhT6.3_TR8291|c0_g1_i4:1774-2091(-)	scaffold_345	189383	190659	-	AHYPO_016896-RA.v1.0	396	non_ovl	convergent
204	Bv	AhT6.3_TR8291|c0_g1_i4:713-1198(+)	Bvchr3.sca001	417227	421858	+	Bv3_048390_gnme.t1	AhT6.3_TR8291|c0_g1_i4:1774-2091(-)	Bvchr3.sca001	423338	424922	-	Bv3_048400_qyhk.t1	1481	non_ovl	convergent
205	Ah	AhT11_Tissues_TR27834|c0_g2_i1:1299-1862(+)	scaffold_80	257603	260682	+	AHYPO_008876-RA.v1.0	AhT11_Tissues_TR27834|c0_g2_i1:2196-3848(-)	scaffold_80	261339	262844	-	AHYPO_008877-RA.v1.0	658	non_ovl	convergent
205	Bv	AhT11_Tissues_TR27834|c0_g2_i1:2196-3848(-)	Bvchr3.sca010	1717950	1720143	+	Bv3_062500_fcof.t1	AhT11_Tissues_TR27834|c0_g2_i1:1299-1862(+)	Bvchr3.sca010	1720501	1726055	-	Bv3_062510_jyce.t1	359	non_ovl	convergent
205	Gm	AhT11_Tissues_TR27834|c0_g2_i1:2196-3848(-)	Chr03	34380597	34382624	+	Glyma.03G128900.2.Wm82.a2.v1	AhT11_Tissues_TR27834|c0_g2_i1:1299-1862(+)	Chr03	34384460	34389538	-	Glyma.03G129100.1.Wm82.a2.v1	1837	non_ovl	convergent
205	Gm	AhT11_Tissues_TR27834|c0_g2_i1:2196-3848(-)	Chr19	39195741	39197757	+	Glyma.19G131400.1.Wm82.a2.v1	AhT11_Tissues_TR27834|c0_g2_i1:1299-1862(+)	Chr19	39199359	39203599	-	Glyma.19G131500.1.Wm82.a2.v1	1603	non_ovl	convergent
208	Ah	AhT6.3_TR76226|c1_g1_i2:166-1413(+)	scaffold_109	100451	102529	+	AHYPO_010665-RA.v1.0	AhT6.3_TR76226|c1_g1_i2:1880-4642(-)	scaffold_109	103140	116177	-	AHYPO_010666-RA.v1.0	612	non_ovl	convergent
208	Bv	AhT6.3_TR76226|c1_g1_i2:166-1413(+)	Bvchr3.sca003	2205110	2209854	+	Bv3_053090_irai.t1	AhT6.3_TR76226|c1_g1_i2:1880-4642(-)	Bvchr3.sca003	2218922	2230335	-	Bv3_053110_hmht.t1	9069	non_ovl	convergent
209	Ah	AhT10_Tissues_TR79308|c0_g2_i2:3975-6440(-)	scaffold_102	512764	516886	+	AHYPO_010360-RA.v1.0	AhT10_Tissues_TR79308|c0_g2_i2:37-2292(+)	scaffold_102	518887	520995	-	AHYPO_010361-RA.v1.0	2002	non_ovl	convergent
209	Bv	AhT10_Tissues_TR79308|c0_g2_i2:3975-6440(-)	Bvchr6.sca027	4036827	4042703	+	Bv6_151280_hdke.t1	AhT10_Tissues_TR79308|c0_g2_i2:37-2292(+)	Bvchr6.sca027	4042903	4047212	-	Bv6_151290_srhh.t1	201	non_ovl	convergent
210	Bv	AhT6.2_TR55317|c1_g5_i5:3299-3778(-)	0269.scaffold00704	13506	15700	+	Bv_009970_jazo.t1	AhT6.2_TR55317|c1_g5_i5:2597-3109(-)	0269.scaffold00704	16326	18060	+	Bv_009980_pasq.t1	627	non_ovl	cooriented
210	Sl	AhT6.2_TR55317|c1_g5_i5:8-2122(-)	SL2.40ch11	43075076	43078758	+	Solyc11g056270.1.1.iTAGv2.3	AhT6.2_TR55317|c1_g5_i5:3299-3778(-)	SL2.40ch11	43097177	43097491	-	Solyc11g056310.1.1.iTAGv2.3	18420	non_ovl	convergent
210	Zm	AhT6.2_TR55317|c1_g5_i5:2597-3109(-)	1	234740138	234745272	-	GRMZM2G450673_T02.v6a	AhT6.2_TR55317|c1_g5_i5:3299-3778(-)	1	234740693	234747840	-	GRMZM2G450673_T01.v6a	-4580	not_contained	cooriented
210	Zm	AhT6.2_TR55317|c1_g5_i5:8-2122(-)	Mt	267745	269870	-	GRMZM5G851769_T01.v6a	AhT6.2_TR55317|c1_g5_i5:3299-3778(-)	Mt	319613	319963	+	GRMZM5G887290_T01.v6a	49744	non_ovl	divergent
211	Ah	AhT10_Tissues_TR37648|c0_g1_i3:750-971(+)	scaffold_5	1001617	1003540	+	AHYPO_001159-RA.v1.0	AhT10_Tissues_TR37648|c0_g1_i3:1331-3211(-)	scaffold_5	1004026	1009119	-	AHYPO_001160-RA.v1.0	487	non_ovl	convergent
212	Bv	AhT6.2_TR52398|c0_g1_i1:252-929(+)	Bvchr7.sca002	2192022	2218797	+	Bv7_161060_tkgh.t1	AhT6.2_TR52398|c0_g1_i1:1289-3169(-)	Bvchr7.sca002	2257801	2262501	-	Bv7_161080_wxsr.t1	39005	non_ovl	convergent
212	Gm	AhT6.2_TR52398|c0_g1_i1:1289-3169(-)	Chr13	26189408	26195714	+	Glyma.13G148300.1.Wm82.a2.v1	AhT6.2_TR52398|c0_g1_i1:252-929(+)	Chr13	26196209	26200661	-	Glyma.13G148400.1.Wm82.a2.v1	496	non_ovl	convergent
218	At	AhT6.3_TR56171|c2_g9_i3:5133-5840(-)	Chr2	3448314	3449059	+	AT2G07725.1	AhT6.3_TR56171|c2_g9_i3:2949-4277(-)	Chr2	3450578	3452044	+	AT2G07727.1	1520	non_ovl	cooriented
218	Bv	AhT6.3_TR56171|c2_g9_i3:5133-5840(-)	0364.scaffold00863	24166	25050	+	Bv_012260_dmoo.t1	AhT6.3_TR56171|c2_g9_i3:2949-4277(-)	0364.scaffold00863	26666	27761	-	Bv_012280_xnja.t1	1617	non_ovl	convergent
218	Gm	AhT6.3_TR56171|c2_g9_i3:5133-5840(-)	Chr05	22224710	22225404	+	Glyma.05G091900.1.Wm82.a2.v1	AhT6.3_TR56171|c2_g9_i3:2949-4277(-)	Chr05	22226495	22227634	+	Glyma.05G092000.1.Wm82.a2.v1	1092	non_ovl	cooriented
218	Sl	AhT6.3_TR56171|c2_g9_i3:2949-4277(-)	SL2.40ch09	32149081	32150223	-	Solyc09g050020.1.1.iTAGv2.3	AhT6.3_TR56171|c2_g9_i3:5133-5840(-)	SL2.40ch09	32152762	32153100	-	Solyc09g050040.1.1.iTAGv2.3	2540	non_ovl	cooriented
221	Ah	AhT10_Tissues_TR63178|c8_g6_i4:135-1754(+)	scaffold_2	804754	807881	+	AHYPO_000539-RA.v1.0	AhT10_Tissues_TR63178|c8_g6_i4:1898-3097(-)	scaffold_2	808480	811251	-	AHYPO_000540-RA.v1.0	600	non_ovl	convergent
221	Ah	AhT10_Tissues_TR63178|c8_g6_i4:1898-3097(-)	scaffold_5	132502	134747	+	AHYPO_001067-RA.v1.0	AhT10_Tissues_TR63178|c8_g6_i4:135-1754(+)	scaffold_5	135038	137303	-	AHYPO_001068-RA.v1.0	292	non_ovl	convergent
222	Ah	AhT10_Tissues_TR63185|c5_g1_i1:389-892(-)	scaffold_2737	581	715	-	AHYPO_023007-RA.v1.0	AhT10_Tissues_TR63185|c5_g1_i1:1040-1783(-)	scaffold_2737	1161	1736	-	AHYPO_023008-RA.v1.0	447	non_ovl	cooriented
223	Ah	AhT6.2_TR76017|c0_g1_i2:127-813(+)	scaffold_153	228968	230444	+	AHYPO_012610-RA.v1.0	AhT6.2_TR76017|c0_g1_i2:1568-1951(-)	scaffold_153	232411	233991	-	AHYPO_012611-RA.v1.0	1968	non_ovl	convergent
227	Ah	AhT6.2_TR71339|c0_g2_i1:1-538(-)	scaffold_546	9390	16039	-	AHYPO_019137-RA.v1.0	AhT6.2_TR71339|c0_g2_i1:851-1468(-)	scaffold_546	17460	17930	-	AHYPO_019138-RA.v1.0	1422	non_ovl	cooriented
228	Ah	soap_k25scaffold86_Locus_117_3:136-540(+)	scaffold_252	291250	293375	+	AHYPO_015234-RA.v1.0	soap_k25scaffold86_Locus_117_3:1275-1619(-)	scaffold_252	293840	298674	-	AHYPO_015235-RA.v1.0	466	non_ovl	convergent
228	Bv	soap_k25scaffold86_Locus_117_3:136-540(+)	Bvchr4.sca017	3219323	3223499	+	Bv4_090080_rgix.t1	soap_k25scaffold86_Locus_117_3:1275-1619(-)	Bvchr4.sca017	3223567	3228098	-	Bv4_090090_ixte.t1	69	non_ovl	convergent
232	Gm	AhT9_Tissues_TR71107|c0_g1_i4:462-1370(-)	Chr18	768198	770236	-	Glyma.18G010900.5.Wm82.a2.v1	AhT9_Tissues_TR71107|c0_g1_i4:2078-2311(-)	Chr18	768198	771155	-	Glyma.18G010900.1.Wm82.a2.v1	-2039	contained	cooriented
233	Bv	AhT11_Tissues_TR2469|c1_g4_i1:64-624(-)	Bvchr5.sca023	3653030	3659274	-	Bv5_117340_peer.t1	AhT11_Tissues_TR2469|c1_g4_i1:942-2135(-)	Bvchr5.sca023	3662360	3665304	-	Bv5_117350_iekq.t1	3087	non_ovl	cooriented
235	Ah	AhT11_Tissues_TR27781|c0_g1_i10:2044-2517(-)	scaffold_5	1814850	1815083	-	AHYPO_001256-RA.v1.0	AhT11_Tissues_TR27781|c0_g1_i10:2593-2823(-)	scaffold_5	1815098	1817108	-	AHYPO_001257-RA.v1.0	16	non_ovl	cooriented
235	Ah	AhT11_Tissues_TR27781|c0_g1_i10:391-909(+)	scaffold_5	1812285	1812656	+	AHYPO_001255-RA.v1.0	AhT11_Tissues_TR27781|c0_g1_i10:2044-2517(-)	scaffold_5	1814850	1815083	-	AHYPO_001256-RA.v1.0	2195	non_ovl	convergent
235	Bv	AhT11_Tissues_TR27781|c0_g1_i10:2593-2823(-)	Bvchr7.sca001	2818776	2821353	+	Bv7_158690_wnsq.t1	AhT11_Tissues_TR27781|c0_g1_i10:2044-2517(-)	Bvchr7.sca001	2821387	2851111	-	Bv7_158700_tqms.t1	35	non_ovl	convergent
247	Ah	AhT9_Tissues_TR73659|c0_g1_i3:1763-2655(-)	scaffold_195	331642	333724	+	AHYPO_013972-RA.v1.0	AhT9_Tissues_TR73659|c0_g1_i3:368-1555(+)	scaffold_195	342001	345323	-	AHYPO_013973-RA.v1.0	8278	non_ovl	convergent
247	Bv	AhT9_Tissues_TR73659|c0_g1_i3:368-1555(+)	Bvchr6.sca005	4336268	4340665	+	Bv6_139610_srwf.t1	AhT9_Tissues_TR73659|c0_g1_i3:1763-2655(-)	Bvchr6.sca005	4340889	4363149	-	Bv6_139620_ihgx.t2	225	non_ovl	convergent
247	Gm	AhT9_Tissues_TR73659|c0_g1_i3:1763-2655(-)	Chr11	6695030	6700783	+	Glyma.11G088600.2.Wm82.a2.v1	AhT9_Tissues_TR73659|c0_g1_i3:368-1555(+)	Chr11	6707181	6712808	-	Glyma.11G088800.1.Wm82.a2.v1	6399	non_ovl	convergent
247	Gm	AhT9_Tissues_TR73659|c0_g1_i3:1763-2655(-)	Chr16	25622503	25630816	+	Glyma.16G115500.2.Wm82.a2.v1	AhT9_Tissues_TR73659|c0_g1_i3:368-1555(+)	Chr16	25668517	25681198	-	Glyma.16G115700.1.Wm82.a2.v1	37702	non_ovl	convergent
247	Gm	AhT9_Tissues_TR73659|c0_g1_i3:368-1555(+)	Chr01	49349133	49355620	+	Glyma.01G156000.1.Wm82.a2.v1	AhT9_Tissues_TR73659|c0_g1_i3:1763-2655(-)	Chr01	49361352	49366113	-	Glyma.01G156200.4.Wm82.a2.v1	5733	non_ovl	convergent
247	Gm	AhT9_Tissues_TR73659|c0_g1_i3:368-1555(+)	Chr09	41998907	42003371	+	Glyma.09G195400.3.Wm82.a2.v1	AhT9_Tissues_TR73659|c0_g1_i3:1763-2655(-)	Chr09	42022526	42028649	-	Glyma.09G195600.2.Wm82.a2.v1	19156	non_ovl	convergent
250	Ah	AhT6.2_TR14376|c0_g3_i1:1997-2965(-)	scaffold_71	817326	834501	+	AHYPO_008314-RA.v1.0	AhT6.2_TR14376|c0_g3_i1:138-1292(+)	scaffold_71	834710	840489	-	AHYPO_008315-RA.v1.0	210	non_ovl	convergent
255	Ah	AhT6.3_TR78654|c0_g1_i2:2022-3377(-)	scaffold_276	275067	278580	+	AHYPO_015775-RA.v1.0	AhT6.3_TR78654|c0_g1_i2:40-1629(+)	scaffold_276	277560	286532	-	AHYPO_015776-RA.v1.0	-1021	not_contained	convergent
255	Bv	AhT6.3_TR78654|c0_g1_i2:2022-3377(-)	Bvchr5.sca002	3875302	3878407	+	Bv5_101630_pxat.t1	AhT6.3_TR78654|c0_g1_i2:40-1629(+)	Bvchr5.sca002	3878413	3887087	-	Bv5_101640_thfj.t1	7	non_ovl	convergent
256	Ah	soap_k53scaffold1891_Locus_2938_0:3831-4721(-)	scaffold_1275	36177	36920	+	AHYPO_022159-RA.v1.0	soap_k53scaffold1891_Locus_2938_0:233-1903(-)	scaffold_1275	39819	41342	+	AHYPO_022162-RA.v1.0	2900	non_ovl	cooriented
256	Sl	soap_k53scaffold1891_Locus_2938_0:3831-4721(-)	SL2.40ch01	23964759	23965244	-	Solyc01g017520.1.1.iTAGv2.3	soap_k53scaffold1891_Locus_2938_0:4787-5611(-)	SL2.40ch01	23965484	23966144	-	Solyc01g017530.1.1.iTAGv2.3	241	non_ovl	cooriented
256	Sl	soap_k53scaffold1891_Locus_2938_0:3831-4721(-)	SL2.40ch07	16798793	16799388	-	Solyc07g021270.1.1.iTAGv2.3	soap_k53scaffold1891_Locus_2938_0:4787-5611(-)	SL2.40ch07	16799559	16800248	-	Solyc07g021280.1.1.iTAGv2.3	172	non_ovl	cooriented
256	Sl	soap_k53scaffold1891_Locus_2938_0:3831-4721(-)	SL2.40ch08	21739239	21739475	-	Solyc08g028870.1.1.iTAGv2.3	soap_k53scaffold1891_Locus_2938_0:4787-5611(-)	SL2.40ch08	21739879	21740046	-	Solyc08g028880.1.1.iTAGv2.3	405	non_ovl	cooriented
256	Zm	soap_k53scaffold1891_Locus_2938_0:4787-5611(-)	Pt	31858	32568	+	GRMZM5G809869_T01.v6a	soap_k53scaffold1891_Locus_2938_0:3831-4721(-)	Pt	32820	34639	+	GRMZM5G875287_T01.v6a	253	non_ovl	cooriented
257	Sl	AhT6.3_TR60294|c3_g6_i4:303-782(+)	SL2.40ch00	15539102	15539287	-	Solyc00g094520.1.1.iTAGv2.3	AhT6.3_TR60294|c3_g6_i4:1010-1591(-)	SL2.40ch00	15539927	15540316	-	Solyc00g094530.1.1.iTAGv2.3	641	non_ovl	cooriented
257	Zm	AhT6.3_TR60294|c3_g6_i4:1010-1591(-)	Mt	50401	50637	-	GRMZM5G841978_T01.v6a	AhT6.3_TR60294|c3_g6_i4:303-782(+)	Mt	51507	53059	+	GRMZM5G852144_T01.v6a	871	non_ovl	divergent
258	Ah	soap_k53scaffold2126_Locus_3373_0:1-387(-)	scaffold_995	77898	79777	-	AHYPO_021437-RA.v1.0	soap_k53scaffold2126_Locus_3373_0:602-1012(-)	scaffold_995	80123	80428	-	AHYPO_021438-RA.v1.0	347	non_ovl	cooriented
258	Ah	soap_k53scaffold2126_Locus_3373_0:602-1012(-)	scaffold_995	80123	80428	-	AHYPO_021438-RA.v1.0	soap_k53scaffold2126_Locus_3373_0:1157-1465(-)	scaffold_995	80663	81193	-	AHYPO_021439-RA.v1.0	236	non_ovl	cooriented
258	Gm	soap_k53scaffold2126_Locus_3373_0:1-387(-)	Chr18	33799993	33800238	-	Glyma.18G155300.1.Wm82.a2.v1	soap_k53scaffold2126_Locus_3373_0:602-1012(-)	Chr18	33800607	33800840	-	Glyma.18G155400.1.Wm82.a2.v1	370	non_ovl	cooriented
258	Sl	soap_k53scaffold2126_Locus_3373_0:602-1012(-)	SL2.40ch02	4980902	4981746	-	Solyc02g011760.1.1.iTAGv2.3	soap_k53scaffold2126_Locus_3373_0:1157-1465(-)	SL2.40ch02	4981912	4982442	-	Solyc02g011770.1.1.iTAGv2.3	167	non_ovl	cooriented
258	Zm	soap_k53scaffold2126_Locus_3373_0:1-387(-)	Pt	111760	112005	-	GRMZM5G815553_T01.v6a	soap_k53scaffold2126_Locus_3373_0:602-1012(-)	Pt	112473	112778	-	GRMZM5G835775_T01.v6a	469	non_ovl	cooriented
258	Zm	soap_k53scaffold2126_Locus_3373_0:602-1012(-)	2	172720838	172723689	+	GRMZM2G335564_T01.v6a	soap_k53scaffold2126_Locus_3373_0:1-387(-)	2	172723919	172725083	+	GRMZM2G096792_T01.v6a	231	non_ovl	cooriented
258	Zm	soap_k53scaffold2126_Locus_3373_0:602-1012(-)	Pt	112473	112778	-	GRMZM5G835775_T01.v6a	soap_k53scaffold2126_Locus_3373_0:1157-1465(-)	Pt	112993	113523	-	GRMZM5G864407_T01.v6a	216	non_ovl	cooriented
259	Ah	AhT9_Tissues_TR74785|c7_g1_i1:1-391(-)	scaffold_995	77898	79777	-	AHYPO_021437-RA.v1.0	AhT9_Tissues_TR74785|c7_g1_i1:590-1042(-)	scaffold_995	80123	80428	-	AHYPO_021438-RA.v1.0	347	non_ovl	cooriented
259	Gm	AhT9_Tissues_TR74785|c7_g1_i1:1-391(-)	Chr18	33799993	33800238	-	Glyma.18G155300.1.Wm82.a2.v1	AhT9_Tissues_TR74785|c7_g1_i1:590-1042(-)	Chr18	33800607	33800840	-	Glyma.18G155400.1.Wm82.a2.v1	370	non_ovl	cooriented
259	Zm	AhT9_Tissues_TR74785|c7_g1_i1:1-391(-)	Pt	111760	112005	-	GRMZM5G815553_T01.v6a	AhT9_Tissues_TR74785|c7_g1_i1:590-1042(-)	Pt	112473	112778	-	GRMZM5G835775_T01.v6a	469	non_ovl	cooriented
259	Zm	AhT9_Tissues_TR74785|c7_g1_i1:590-1042(-)	2	172720838	172723689	+	GRMZM2G335564_T01.v6a	AhT9_Tissues_TR74785|c7_g1_i1:1-391(-)	2	172723919	172725083	+	GRMZM2G096792_T01.v6a	231	non_ovl	cooriented
262	Ah	AhT6.3_TR22816|c0_g2_i10:2187-4139(-)	scaffold_21	209459	214068	+	AHYPO_003469-RA.v1.0	AhT6.3_TR22816|c0_g2_i10:284-1759(+)	scaffold_21	214580	224358	-	AHYPO_003470-RA.v1.0	513	non_ovl	convergent
262	At	AhT6.3_TR22816|c0_g2_i10:2187-4139(-)	Chr3	10024017	10027198	+	AT3G27170.1	AhT6.3_TR22816|c0_g2_i10:284-1759(+)	Chr3	10026837	10030069	-	AT3G27180.1	-362	not_contained	convergent
262	Bv	AhT6.3_TR22816|c0_g2_i10:2187-4139(-)	Bvchr5.sca020	351514	355847	+	Bv5_113110_wkdm.t1	AhT6.3_TR22816|c0_g2_i10:284-1759(+)	Bvchr5.sca020	355853	370679	-	Bv5_113120_cwcj.t2	7	non_ovl	convergent
262	Gm	AhT6.3_TR22816|c0_g2_i10:2187-4139(-)	Chr16	5650591	5655830	+	Glyma.16G057600.1.Wm82.a2.v1	AhT6.3_TR22816|c0_g2_i10:284-1759(+)	Chr16	5656328	5663040	-	Glyma.16G057700.1.Wm82.a2.v1	499	non_ovl	convergent
262	Gm	AhT6.3_TR22816|c0_g2_i10:284-1759(+)	Chr19	31924313	31931724	+	Glyma.19G089700.1.Wm82.a2.v1	AhT6.3_TR22816|c0_g2_i10:2187-4139(-)	Chr19	31930998	31937430	-	Glyma.19G089800.1.Wm82.a2.v1	-727	not_contained	convergent
269	Ah	AhT10_Tissues_TR19712|c0_g1_i4:2609-3040(-)	scaffold_8	650344	654242	+	AHYPO_001650-RA.v1.0	AhT10_Tissues_TR19712|c0_g1_i4:200-1294(+)	scaffold_8	654986	656964	-	AHYPO_001651-RA.v1.0	745	non_ovl	convergent
270	Ah	AhT10_Tissues_TR19712|c0_g1_i3:2031-3092(-)	scaffold_8	650344	654242	+	AHYPO_001650-RA.v1.0	AhT10_Tissues_TR19712|c0_g1_i3:766-1302(+)	scaffold_8	654986	656964	-	AHYPO_001651-RA.v1.0	745	non_ovl	convergent
273	Bv	AhT6.2_TR16373|c0_g1_i1:1184-3280(-)	Bvchr5.sca007	1352786	1360095	+	Bv5_106350_jqor.t1	AhT6.2_TR16373|c0_g1_i1:109-747(+)	Bvchr5.sca007	1360242	1361781	-	Bv5_106360_ipey.t1	148	non_ovl	convergent
274	Bv	AhT10_Tissues_TR79285|c0_g1_i1:2810-3130(-)	Bvchr5.sca007	1352786	1360095	+	Bv5_106350_jqor.t1	AhT10_Tissues_TR79285|c0_g1_i1:79-717(+)	Bvchr5.sca007	1360242	1361781	-	Bv5_106360_ipey.t1	148	non_ovl	convergent
277	Ah	AhT6.2_TR75427|c0_g1_i1:4144-5178(-)	scaffold_0	343671	345362	+	AHYPO_000027-RA.v1.0	AhT6.2_TR75427|c0_g1_i1:3029-3352(-)	scaffold_0	346073	349390	+	AHYPO_000028-RA.v1.0	712	non_ovl	cooriented
277	Bv	AhT6.2_TR75427|c0_g1_i1:3029-3352(-)	Bvchr3.sca010	1093789	1102969	-	Bv3_062150_rjzd.t1	AhT6.2_TR75427|c0_g1_i1:4144-5178(-)	Bvchr3.sca010	1104212	1107119	-	Bv3_062160_pmhj.t1	1244	non_ovl	cooriented
282	Ah	AhT6.2_TR8775|c0_g1_i1:3510-4556(-)	scaffold_57	592683	596298	+	AHYPO_007309-RA.v1.0	AhT6.2_TR8775|c0_g1_i1:1124-2302(+)	scaffold_57	596644	607071	-	AHYPO_007310-RA.v1.0	347	non_ovl	convergent
282	Bv	AhT6.2_TR8775|c0_g1_i1:1124-2302(+)	Bvchr5.sca008	3795512	3805678	+	Bv5_107910_taqs.t1	AhT6.2_TR8775|c0_g1_i1:3510-4556(-)	Bvchr5.sca008	3840162	3848136	-	Bv5_107950_odst.t1	34485	non_ovl	convergent
283	Ah	AhT6.3_TR56613|c4_g1_i7:3674-4720(-)	scaffold_57	592683	596298	+	AHYPO_007309-RA.v1.0	AhT6.3_TR56613|c4_g1_i7:261-2288(+)	scaffold_57	596644	607071	-	AHYPO_007310-RA.v1.0	347	non_ovl	convergent
283	Bv	AhT6.3_TR56613|c4_g1_i7:261-2288(+)	Bvchr5.sca008	3795512	3805678	+	Bv5_107910_taqs.t1	AhT6.3_TR56613|c4_g1_i7:3674-4720(-)	Bvchr5.sca008	3840162	3848136	-	Bv5_107950_odst.t1	34485	non_ovl	convergent
285	Bv	soap_k65scaffold3191_Locus_4549_0:1-1683(+)	Bvchr5_un.sca003	40266	46552	+	Bv5_123410_kmjw.t1	soap_k65scaffold3191_Locus_4549_0:2452-4011(-)	Bvchr5_un.sca003	46717	90471	-	Bv5_123420_fmaa.t1	166	non_ovl	convergent
287	Ah	AhT6.2_TR37869|c0_g3_i1:971-1361(-)	scaffold_619	52427	54308	+	AHYPO_019678-RA.v1.0	AhT6.2_TR37869|c0_g3_i1:132-674(+)	scaffold_619	54578	59365	-	AHYPO_019679-RA.v1.0	271	non_ovl	convergent
289	Sl	AhT10_Tissues_TR51996|c2_g6_i2:18-704(-)	SL2.40ch01	1874669	1875351	+	Solyc01g007540.2.1.iTAGv2.3	AhT10_Tissues_TR51996|c2_g6_i2:1654-1917(+)	SL2.40ch01	1883398	1890719	+	Solyc01g007640.2.1.iTAGv2.3	8048	non_ovl	cooriented
289	Zm	AhT10_Tissues_TR51996|c2_g6_i2:1654-1917(+)	Pt	26983	31566	+	GRMZM5G892247_T01.v6a	AhT10_Tissues_TR51996|c2_g6_i2:18-704(-)	Pt	75428	75952	+	GRMZM5G884960_T01.v6a	43863	non_ovl	cooriented
291	Ah	AhT6.2_TR61760|c2_g1_i3:2151-3041(-)	scaffold_1275	36177	36920	+	AHYPO_022159-RA.v1.0	AhT6.2_TR61760|c2_g1_i3:1156-1548(-)	scaffold_1275	37672	37917	+	AHYPO_022160-RA.v1.0	753	non_ovl	cooriented
291	Ah	AhT6.2_TR61760|c2_g1_i3:2151-3041(-)	scaffold_274	232172	233828	+	AHYPO_015719-RA.v1.0	AhT6.2_TR61760|c2_g1_i3:1156-1548(-)	scaffold_274	234569	234814	+	AHYPO_015720-RA.v1.0	742	non_ovl	cooriented
291	Sl	AhT6.2_TR61760|c2_g1_i3:1156-1548(-)	SL2.40ch08	21737386	21737631	-	Solyc08g028860.1.1.iTAGv2.3	AhT6.2_TR61760|c2_g1_i3:2151-3041(-)	SL2.40ch08	21739239	21739475	-	Solyc08g028870.1.1.iTAGv2.3	1609	non_ovl	cooriented
291	Sl	AhT6.2_TR61760|c2_g1_i3:1156-1548(-)	SL2.40ch10	22278136	22278381	-	Solyc10g044550.1.1.iTAGv2.3	AhT6.2_TR61760|c2_g1_i3:2151-3041(-)	SL2.40ch10	22280180	22280758	-	Solyc10g044560.1.1.iTAGv2.3	1800	non_ovl	cooriented
291	Sl	AhT6.2_TR61760|c2_g1_i3:1156-1548(-)	SL2.40ch12	51809734	51810100	-	Solyc12g062620.1.1.iTAGv2.3	AhT6.2_TR61760|c2_g1_i3:2151-3041(-)	SL2.40ch12	51811306	51812306	-	Solyc12g062630.1.1.iTAGv2.3	1207	non_ovl	cooriented
291	Sl	AhT6.2_TR61760|c2_g1_i3:2151-3041(-)	SL2.40ch01	23964759	23965244	-	Solyc01g017520.1.1.iTAGv2.3	AhT6.2_TR61760|c2_g1_i3:3104-3961(-)	SL2.40ch01	23965484	23966144	-	Solyc01g017530.1.1.iTAGv2.3	241	non_ovl	cooriented
291	Sl	AhT6.2_TR61760|c2_g1_i3:2151-3041(-)	SL2.40ch07	16798793	16799388	-	Solyc07g021270.1.1.iTAGv2.3	AhT6.2_TR61760|c2_g1_i3:3104-3961(-)	SL2.40ch07	16799559	16800248	-	Solyc07g021280.1.1.iTAGv2.3	172	non_ovl	cooriented
291	Sl	AhT6.2_TR61760|c2_g1_i3:2151-3041(-)	SL2.40ch08	21739239	21739475	-	Solyc08g028870.1.1.iTAGv2.3	AhT6.2_TR61760|c2_g1_i3:3104-3961(-)	SL2.40ch08	21739879	21740046	-	Solyc08g028880.1.1.iTAGv2.3	405	non_ovl	cooriented
291	Zm	AhT6.2_TR61760|c2_g1_i3:3104-3961(-)	Pt	31858	32568	+	GRMZM5G809869_T01.v6a	AhT6.2_TR61760|c2_g1_i3:2151-3041(-)	Pt	32820	34639	+	GRMZM5G875287_T01.v6a	253	non_ovl	cooriented
292	Ah	AhT9_Tissues_TR35226|c2_g1_i2:1270-1662(-)	scaffold_1275	37672	37917	+	AHYPO_022160-RA.v1.0	AhT9_Tissues_TR35226|c2_g1_i2:1-328(-)	scaffold_1275	39819	41342	+	AHYPO_022162-RA.v1.0	1903	non_ovl	cooriented
292	Sl	AhT9_Tissues_TR35226|c2_g1_i2:1-328(-)	SL2.40ch10	22275795	22277735	-	Solyc10g044540.1.1.iTAGv2.3	AhT9_Tissues_TR35226|c2_g1_i2:1270-1662(-)	SL2.40ch10	22278136	22278381	-	Solyc10g044550.1.1.iTAGv2.3	402	non_ovl	cooriented
293	Ah	AhT6.3_TR32468|c0_g2_i1:3752-5302(-)	scaffold_174	8196	12695	+	AHYPO_013248-RA.v1.0	AhT6.3_TR32468|c0_g2_i1:233-3166(+)	scaffold_174	12970	15932	-	AHYPO_013249-RA.v1.0	276	non_ovl	convergent
293	At	AhT6.3_TR32468|c0_g2_i1:233-3166(+)	Chr1	12584587	12587570	+	AT1G34420.1	AhT6.3_TR32468|c0_g2_i1:3752-5302(-)	Chr1	12587752	12590192	-	AT1G34430.1	183	non_ovl	convergent
293	Bv	AhT6.3_TR32468|c0_g2_i1:3752-5302(-)	Bvchr1.sca001	977974	981916	+	Bv1_000890_psuy.t1	AhT6.3_TR32468|c0_g2_i1:233-3166(+)	Bvchr1.sca001	982072	985359	-	Bv1_000900_djas.t1	157	non_ovl	convergent
293	Zm	AhT6.3_TR32468|c0_g2_i1:3752-5302(-)	10	11754816	11761391	-	GRMZM2G036534_T01.v6a	AhT6.3_TR32468|c0_g2_i1:233-3166(+)	10	11811061	11814893	-	GRMZM2G059214_T02.v6a	49671	non_ovl	cooriented
294	Ah	AhT6.2_TR14408|c0_g1_i2:66-2510(+)	scaffold_143	461992	465224	+	AHYPO_012244-RA.v1.0	AhT6.2_TR14408|c0_g1_i2:3132-3440(-)	scaffold_143	466785	468776	-	AHYPO_012245-RA.v1.0	1562	non_ovl	convergent
294	Bv	AhT6.2_TR14408|c0_g1_i2:66-2510(+)	Bvchr2.sca001	2031677	2035845	+	Bv2_025260_pupf.t2	AhT6.2_TR14408|c0_g1_i2:3132-3440(-)	Bvchr2.sca001	2035948	2038272	-	Bv2_025270_morf.t1	104	non_ovl	convergent
294	Gm	AhT6.2_TR14408|c0_g1_i2:66-2510(+)	Chr11	31608253	31612122	+	Glyma.11G220800.1.Wm82.a2.v1	AhT6.2_TR14408|c0_g1_i2:3132-3440(-)	Chr11	31613010	31615360	-	Glyma.11G220900.1.Wm82.a2.v1	889	non_ovl	convergent
295	Ah	AhT6.3_TR45064|c0_g1_i1:828-1154(+)	scaffold_63	341003	343009	+	AHYPO_007761-RA.v1.0	AhT6.3_TR45064|c0_g1_i1:1854-2594(-)	scaffold_63	343785	345124	-	AHYPO_007762-RA.v1.0	777	non_ovl	convergent
298	Ah	AhT6.2_TR26215|c0_g1_i1:147-1001(+)	scaffold_9	204962	208389	+	AHYPO_001785-RA.v1.0	AhT6.2_TR26215|c0_g1_i1:1749-4127(-)	scaffold_9	209283	223678	-	AHYPO_001786-RA.v1.0	895	non_ovl	convergent
301	Gm	AhT6.3_TR56139|c2_g7_i1:1-230(+)	Chr15	19581175	19583726	+	Glyma.15G187600.1.Wm82.a2.v1	AhT6.3_TR56139|c2_g7_i1:603-977(-)	Chr15	19602755	19605357	+	Glyma.15G187800.1.Wm82.a2.v1	19030	non_ovl	cooriented
301	Sl	AhT6.3_TR56139|c2_g7_i1:1-230(+)	SL2.40ch10	54593899	54596366	+	Solyc10g062020.1.1.iTAGv2.3	AhT6.3_TR56139|c2_g7_i1:603-977(-)	SL2.40ch10	54596453	54600181	-	Solyc10g062030.1.1.iTAGv2.3	88	non_ovl	convergent
302	Ah	AhT6.2_TR16727|c0_g1_i1:160-1305(+)	scaffold_52	788886	798436	+	AHYPO_006873-RA.v1.0	AhT6.2_TR16727|c0_g1_i1:1903-3762(-)	scaffold_52	798676	804233	-	AHYPO_006874-RA.v1.0	241	non_ovl	convergent
302	Bv	AhT6.2_TR16727|c0_g1_i1:1903-3762(-)	Bvchr2.sca006	486619	497423	+	Bv2_034990_twny.t1	AhT6.2_TR16727|c0_g1_i1:160-1305(+)	Bvchr2.sca006	501900	515494	-	Bv2_035000_grct.t1	4478	non_ovl	convergent
303	Ah	AhT10_Tissues_TR9371|c0_g1_i2:182-682(+)	scaffold_48	490767	492482	+	AHYPO_006482-RA.v1.0	AhT10_Tissues_TR9371|c0_g1_i2:1243-1830(-)	scaffold_48	492611	495558	-	AHYPO_006483-RA.v1.0	130	non_ovl	convergent
303	Sl	AhT10_Tissues_TR9371|c0_g1_i2:1243-1830(-)	SL2.40ch05	824706	827085	+	Solyc05g006100.2.1.iTAGv2.3	AhT10_Tissues_TR9371|c0_g1_i2:182-682(+)	SL2.40ch05	826982	828940	-	Solyc05g006110.2.1.iTAGv2.3	-104	not_contained	convergent
305	Ah	AhT6.3_TR9689|c1_g4_i16:200-3682(+)	scaffold_240	302803	309516	+	AHYPO_015019-RA.v1.0	AhT6.3_TR9689|c1_g4_i16:4159-5151(-)	scaffold_240	309725	309994	-	AHYPO_015020-RA.v1.0	210	non_ovl	convergent
305	Bv	AhT6.3_TR9689|c1_g4_i16:4159-5151(-)	Bvchr4.sca017	2950285	2954694	+	Bv4_089820_sugx.t1	AhT6.3_TR9689|c1_g4_i16:200-3682(+)	Bvchr4.sca017	2972990	2979280	-	Bv4_089840_ssta.t1	18297	non_ovl	convergent
305	Gm	AhT6.3_TR9689|c1_g4_i16:4159-5151(-)	Chr08	44307418	44310669	+	Glyma.08G325100.1.Wm82.a2.v1	AhT6.3_TR9689|c1_g4_i16:200-3682(+)	Chr08	44312726	44319228	-	Glyma.08G325200.1.Wm82.a2.v1	2058	non_ovl	convergent
305	Sl	AhT6.3_TR9689|c1_g4_i16:4159-5151(-)	SL2.40ch07	64275670	64279633	+	Solyc07g065180.2.1.iTAGv2.3	AhT6.3_TR9689|c1_g4_i16:200-3682(+)	SL2.40ch07	64289272	64295444	-	Solyc07g065210.2.1.iTAGv2.3	9640	non_ovl	convergent
310	Ah	AhT6.3_TR23914|c0_g1_i1:3734-5029(-)	scaffold_56	707281	709469	+	AHYPO_007226-RA.v1.0	AhT6.3_TR23914|c0_g1_i1:208-2247(-)	scaffold_56	710962	714296	+	AHYPO_007227-RA.v1.0	1494	non_ovl	cooriented
312	Ah	AhT11_Tissues_TR77491|c2_g2_i1:17-2158(+)	scaffold_13	756619	768406	+	AHYPO_002495-RA.v1.0	AhT11_Tissues_TR77491|c2_g2_i1:2498-3781(-)	scaffold_13	768570	774241	-	AHYPO_002496-RA.v1.0	165	non_ovl	convergent
312	Bv	AhT11_Tissues_TR77491|c2_g2_i1:2498-3781(-)	Bvchr4.sca001	1632887	1634394	+	Bv4_072580_ryfp.t1	AhT11_Tissues_TR77491|c2_g2_i1:17-2158(+)	Bvchr4.sca001	1634651	1646292	-	Bv4_072590_apeq.t1	258	non_ovl	convergent
313	Bv	AhT6.3_TR27379|c7_g1_i1:286-1575(-)	Bvchr8.sca016	791181	792695	-	Bv8_190500_kwfo.t2	AhT6.3_TR27379|c7_g1_i1:1777-4410(-)	Bvchr8.sca016	808311	810935	-	Bv8_190510_hnhm.t1	15617	non_ovl	cooriented
316	Bv	AhT6.3_TR75654|c0_g1_i1:2248-3750(-)	Bvchr7.sca021	8439147	8441279	+	Bv7_174650_jeyt.t1	AhT6.3_TR75654|c0_g1_i1:182-1000(-)	Bvchr7.sca021	8441327	8443096	+	Bv7_174660_rwnk.t1	49	non_ovl	cooriented
316	Gm	AhT6.3_TR75654|c0_g1_i1:2248-3750(-)	Chr12	4932898	4935119	+	Glyma.12G067300.1.Wm82.a2.v1	AhT6.3_TR75654|c0_g1_i1:182-1000(-)	Chr12	4935634	4936726	+	Glyma.12G067400.1.Wm82.a2.v1	516	non_ovl	cooriented
320	Ah	AhT11_Tissues_TR46015|c0_g1_i2:1234-2253(-)	scaffold_25	338223	341788	+	AHYPO_004003-RA.v1.0	AhT11_Tissues_TR46015|c0_g1_i2:1-714(+)	scaffold_25	342032	343912	-	AHYPO_004004-RA.v1.0	245	non_ovl	convergent
320	Bv	AhT11_Tissues_TR46015|c0_g1_i2:1-714(+)	Bvchr9.sca026	2088251	2094769	+	Bv9_218380_jzze.t1	AhT11_Tissues_TR46015|c0_g1_i2:1234-2253(-)	Bvchr9.sca026	2094892	2097896	-	Bv9_218390_pqep.t1	124	non_ovl	convergent
321	Ah	AhT10_Tissues_TR52020|c0_g1_i1:30-791(+)	scaffold_103	60906	62724	+	AHYPO_010398-RA.v1.0	AhT10_Tissues_TR52020|c0_g1_i1:2379-2864(-)	scaffold_103	63204	75563	-	AHYPO_010399-RA.v1.0	481	non_ovl	convergent
321	At	AhT10_Tissues_TR52020|c0_g1_i1:2379-2864(-)	Chr4	9708684	9714135	+	AT4G17380.1	AhT10_Tissues_TR52020|c0_g1_i1:30-791(+)	Chr4	9714092	9715612	-	AT4G17390.1	-44	not_contained	convergent
321	Bv	AhT10_Tissues_TR52020|c0_g1_i1:30-791(+)	0157.scaffold00467	256088	258044	+	Bv_006320_qjtt.t1	AhT10_Tissues_TR52020|c0_g1_i1:2379-2864(-)	0157.scaffold00467	261930	278513	-	Bv_006340_sqmq.t2	3887	non_ovl	convergent
321	Zm	AhT10_Tissues_TR52020|c0_g1_i1:3969-4928(-)	2	200309247	200324228	+	GRMZM2G173186_T03.v6a	AhT10_Tissues_TR52020|c0_g1_i1:2379-2864(-)	2	200347225	200348734	+	AC190788.2_FGT005.v6a	22998	non_ovl	cooriented
323	Ah	AhT6.3_TR30320|c5_g2_i1:1-766(+)	scaffold_619	52427	54308	+	AHYPO_019678-RA.v1.0	AhT6.3_TR30320|c5_g2_i1:3023-4846(-)	scaffold_619	54578	59365	-	AHYPO_019679-RA.v1.0	271	non_ovl	convergent
328	Ah	AhT6.3_TR74162|c0_g1_i22:1467-1781(+)	scaffold_57	668829	670332	+	AHYPO_007318-RA.v1.0	AhT6.3_TR74162|c0_g1_i22:2578-3990(-)	scaffold_57	670696	676770	-	AHYPO_007320-RA.v1.0	365	non_ovl	convergent
333	Ah	AhT7_Tissues_TR26174|c0_g1_i3:478-1275(+)	scaffold_334	13190	19945	+	AHYPO_016741-RA.v1.0	AhT7_Tissues_TR26174|c0_g1_i3:1634-2494(-)	scaffold_334	20070	22903	-	AHYPO_016742-RA.v1.0	126	non_ovl	convergent
333	Bv	AhT7_Tissues_TR26174|c0_g1_i3:478-1275(+)	Bvchr4.sca003	4220074	4225848	+	Bv4_080030_fqka.t1	AhT7_Tissues_TR26174|c0_g1_i3:1634-2494(-)	Bvchr4.sca003	4227832	4230669	-	Bv4_080040_qyih.t1	1985	non_ovl	convergent
333	Gm	AhT7_Tissues_TR26174|c0_g1_i3:1634-2494(-)	Chr19	47886634	47890427	+	Glyma.19G227400.1.Wm82.a2.v1	AhT7_Tissues_TR26174|c0_g1_i3:478-1275(+)	Chr19	47891160	47894363	-	Glyma.19G227500.1.Wm82.a2.v1	734	non_ovl	convergent
333	Gm	AhT7_Tissues_TR26174|c0_g1_i3:478-1275(+)	Chr03	43198874	43202160	+	Glyma.03G230200.1.Wm82.a2.v1	AhT7_Tissues_TR26174|c0_g1_i3:1634-2494(-)	Chr03	43202604	43204498	-	Glyma.03G230300.1.Wm82.a2.v1	445	non_ovl	convergent
336	At	AhT6.3_TR30327|c3_g2_i3:1775-2294(-)	Chr2	9027852	9029020	+	AT2G21045.1	AhT6.3_TR30327|c3_g2_i3:1208-1525(+)	Chr2	9055398	9056232	-	AT2G21130.1	26379	non_ovl	convergent
340	Ah	AhT6.2_TR42159|c0_g1_i1:765-1163(-)	scaffold_107	390061	392001	-	AHYPO_010610-RA.v1.0	AhT6.2_TR42159|c0_g1_i1:1680-3884(-)	scaffold_107	395088	398582	-	AHYPO_010611-RA.v1.0	3088	non_ovl	cooriented
340	Ah	AhT6.2_TR42159|c0_g1_i1:765-1163(-)	scaffold_456	72820	76381	+	AHYPO_018219-RA.v1.0	AhT6.2_TR42159|c0_g1_i1:1680-3884(-)	scaffold_456	76850	80882	-	AHYPO_018220-RA.v1.0	470	non_ovl	convergent
340	Bv	AhT6.2_TR42159|c0_g1_i1:1-421(+)	Bvchr7_un.sca001	674421	677247	+	Bv7_177060_azqq.t1	AhT6.2_TR42159|c0_g1_i1:765-1163(-)	Bvchr7_un.sca001	677316	679416	-	Bv7_177070_myzy.t1	70	non_ovl	convergent
340	Gm	AhT6.2_TR42159|c0_g1_i1:765-1163(-)	Chr06	14817156	14819471	-	Glyma.06G175100.1.Wm82.a2.v1	AhT6.2_TR42159|c0_g1_i1:1680-3884(-)	Chr06	14822478	14829186	-	Glyma.06G175200.1.Wm82.a2.v1	3008	non_ovl	cooriented
341	At	AhT6.3_TR71305|c3_g6_i1:2414-3238(-)	Chr1	17024408	17028720	-	AT1G45020.1	AhT6.3_TR71305|c3_g6_i1:5580-6608(-)	Chr1	17055355	17059755	+	AT1G45120.1	26636	non_ovl	divergent
342	At	AhT6.2_TR16753|c0_g1_i2:2573-3337(-)	Chr4	1977183	1982785	+	AT4G04130.1	AhT6.2_TR16753|c0_g1_i2:3461-6637(-)	Chr4	1989668	1993894	+	AT4G04145.1	6884	non_ovl	cooriented
346	Ah	AhT10_Tissues_TR84697|c0_g1_i1:2654-3123(-)	scaffold_29	273720	276883	+	AHYPO_004541-RA.v1.0	AhT10_Tissues_TR84697|c0_g1_i1:198-1808(+)	scaffold_29	277072	283744	-	AHYPO_004542-RA.v1.0	190	non_ovl	convergent
361	Sl	soap_k61scaffold8308_Locus_13710_0:1060-3390(-)	SL2.40ch11	46317049	46353476	-	Solyc11g062310.1.1.iTAGv2.3	soap_k61scaffold8308_Locus_13710_0:4913-5523(-)	SL2.40ch11	46360200	46364302	-	Solyc11g062320.1.1.iTAGv2.3	6725	non_ovl	cooriented
363	Ah	AhT7_Tissues_TR27497|c0_g2_i1:2006-2962(-)	scaffold_555	146842	148709	+	AHYPO_019231-RA.v1.0	AhT7_Tissues_TR27497|c0_g2_i1:165-956(+)	scaffold_555	149502	150152	-	AHYPO_019232-RA.v1.0	794	non_ovl	convergent
363	Ah	AhT7_Tissues_TR27497|c0_g2_i1:2006-2962(-)	scaffold_66	763952	765943	+	AHYPO_008032-RA.v1.0	AhT7_Tissues_TR27497|c0_g2_i1:165-956(+)	scaffold_66	781035	781712	-	AHYPO_008035-RA.v1.0	15093	non_ovl	convergent
363	Bv	AhT7_Tissues_TR27497|c0_g2_i1:2006-2962(-)	Bvchr5.sca002	6244435	6246759	+	Bv5_103370_napz.t1	AhT7_Tissues_TR27497|c0_g2_i1:165-956(+)	Bvchr5.sca002	6264245	6265216	+	Bv5_103390_prkc.t1	17487	non_ovl	cooriented
363	Sl	AhT7_Tissues_TR27497|c0_g2_i1:165-956(+)	SL2.40ch10	58654946	58655620	+	Solyc10g076360.1.1.iTAGv2.3	AhT7_Tissues_TR27497|c0_g2_i1:2006-2962(-)	SL2.40ch10	58660798	58662015	+	Solyc10g076370.1.1.iTAGv2.3	5179	non_ovl	cooriented
365	Ah	AhT6.2_TR67430|c0_g2_i1:139-621(+)	scaffold_441	63354	74218	+	AHYPO_018061-RA.v1.0	AhT6.2_TR67430|c0_g2_i1:1396-1863(-)	scaffold_441	74512	76199	-	AHYPO_018062-RA.v1.0	295	non_ovl	convergent
365	At	AhT6.2_TR67430|c0_g2_i1:139-621(+)	Chr2	1722481	1723831	+	AT2G04900.1	AhT6.2_TR67430|c0_g2_i1:1396-1863(-)	Chr2	1723939	1724354	-	AT2G04910.2	109	non_ovl	convergent
365	Bv	AhT6.2_TR67430|c0_g2_i1:1396-1863(-)	Bvchr9_un.sca004	488529	490623	+	Bv9_225160_uuxs.t2	AhT6.2_TR67430|c0_g2_i1:139-621(+)	Bvchr9_un.sca004	494340	501304	-	Bv9_225170_efgh.t1	3718	non_ovl	convergent
366	Ah	AhT6.2_TR50054|c0_g1_i1:2270-3732(-)	scaffold_494	108389	110182	+	AHYPO_018664-RA.v1.0	AhT6.2_TR50054|c0_g1_i1:57-1694(+)	scaffold_494	110872	114278	-	AHYPO_018665-RA.v1.0	691	non_ovl	convergent
366	Bv	AhT6.2_TR50054|c0_g1_i1:2270-3732(-)	Bvchr7.sca001	285255	287708	+	Bv7_156760_yrry.t1	AhT6.2_TR50054|c0_g1_i1:57-1694(+)	Bvchr7.sca001	287836	290690	-	Bv7_156770_rgsj.t1	129	non_ovl	convergent
366	Gm	AhT6.2_TR50054|c0_g1_i1:2270-3732(-)	Chr03	211934	216522	+	Glyma.03G002100.2.Wm82.a2.v1	AhT6.2_TR50054|c0_g1_i1:57-1694(+)	Chr03	214631	219469	-	Glyma.03G002200.2.Wm82.a2.v1	-1892	not_contained	convergent
366	Gm	AhT6.2_TR50054|c0_g1_i1:57-1694(+)	Chr18	50262516	50265510	+	Glyma.18G215500.2.Wm82.a2.v1	AhT6.2_TR50054|c0_g1_i1:2270-3732(-)	Chr18	50262516	50267358	+	Glyma.18G215500.1.Wm82.a2.v1	-2995	contained	cooriented
367	Bv	AhT6.3_TR27673|c4_g1_i10:101-1210(+)	Bvchr1.sca001	7950596	7955515	+	Bv1_007110_kmky.t1	AhT6.3_TR27673|c4_g1_i10:1244-2536(-)	Bvchr1.sca001	8003879	8009378	-	Bv1_007140_tqgy.t1	48365	non_ovl	convergent
370	Ah	AhT10_Tissues_TR26016|c0_g1_i1:1315-2271(-)	scaffold_511	120694	123945	+	AHYPO_018800-RA.v1.0	AhT10_Tissues_TR26016|c0_g1_i1:138-734(+)	scaffold_511	125459	128167	-	AHYPO_018801-RA.v1.0	1515	non_ovl	convergent
370	Ah	AhT10_Tissues_TR26016|c0_g1_i1:138-734(+)	scaffold_96	723511	726579	+	AHYPO_009986-RA.v1.0	AhT10_Tissues_TR26016|c0_g1_i1:1315-2271(-)	scaffold_96	727075	731813	-	AHYPO_009987-RA.v1.0	497	non_ovl	convergent
370	Bv	AhT10_Tissues_TR26016|c0_g1_i1:1315-2271(-)	Bvchr3.sca011	404800	410806	+	Bv3_064240_etxa.t1	AhT10_Tissues_TR26016|c0_g1_i1:138-734(+)	Bvchr3.sca011	411767	414595	-	Bv3_064250_cceg.t1	962	non_ovl	convergent
370	Gm	AhT10_Tissues_TR26016|c0_g1_i1:138-734(+)	Chr03	364853	366774	+	Glyma.03G004100.1.Wm82.a2.v1	AhT10_Tissues_TR26016|c0_g1_i1:1315-2271(-)	Chr03	370538	373089	-	Glyma.03G004200.3.Wm82.a2.v1	3765	non_ovl	convergent
370	Sl	AhT10_Tissues_TR26016|c0_g1_i1:1315-2271(-)	SL2.40ch10	61623908	61626036	+	Solyc10g081160.1.1.iTAGv2.3	AhT10_Tissues_TR26016|c0_g1_i1:138-734(+)	SL2.40ch10	61626964	61628347	-	Solyc10g081170.1.1.iTAGv2.3	929	non_ovl	convergent
371	Bv	AhT6.3_TR74203|c2_g1_i5:35-2650(+)	Bvchr6.sca002	1639766	1653242	+	Bv6_130220_edfy.t1	AhT6.3_TR74203|c2_g1_i5:3052-3645(-)	Bvchr6.sca002	1653277	1654661	-	Bv6_130230_uacs.t1	36	non_ovl	convergent
372	Ah	AhT6.3_TR60220|c3_g5_i18:1116-2495(-)	scaffold_22	850574	854326	+	AHYPO_003664-RA.v1.0	AhT6.3_TR60220|c3_g5_i18:146-829(+)	scaffold_22	854733	859884	-	AHYPO_003665-RA.v1.0	408	non_ovl	convergent
372	Bv	AhT6.3_TR60220|c3_g5_i18:1116-2495(-)	Bvchr9.sca025	3157412	3160518	+	Bv9_213820_omfd.t1	AhT6.3_TR60220|c3_g5_i18:146-829(+)	Bvchr9.sca025	3160863	3165347	-	Bv9_213830_oprt.t1	346	non_ovl	convergent
374	Ah	AhT6.3_TR10287|c3_g2_i2:6098-7183(-)	scaffold_59	529695	535359	+	AHYPO_007444-RA.v1.0	AhT6.3_TR10287|c3_g2_i2:2645-2986(+)	scaffold_59	535627	542521	-	AHYPO_007445-RA.v1.0	269	non_ovl	convergent
378	Ah	AhT9_Tissues_TR53389|c0_g1_i1:3874-4143(-)	scaffold_11	887858	891933	+	AHYPO_002193-RA.v1.0	AhT9_Tissues_TR53389|c0_g1_i1:1-1396(+)	scaffold_11	893477	901560	-	AHYPO_002194-RA.v1.0	1545	non_ovl	convergent
378	Bv	AhT9_Tissues_TR53389|c0_g1_i1:1-1396(+)	0197.scaffold00555	188543	202267	+	Bv_007760_erjc.t1	AhT9_Tissues_TR53389|c0_g1_i1:3874-4143(-)	0197.scaffold00555	212978	222728	-	Bv_007780_wmem.t1	10712	non_ovl	convergent
379	Ah	AhT6.2_TR28598|c0_g1_i2:1229-3892(-)	scaffold_1	1696910	1708561	+	AHYPO_000378-RA.v1.0	AhT6.2_TR28598|c0_g1_i2:1-678(+)	scaffold_1	1709806	1712794	-	AHYPO_000379-RA.v1.0	1246	non_ovl	convergent
379	Ah	AhT6.2_TR28598|c0_g1_i2:1-678(+)	scaffold_99	520026	523139	+	AHYPO_010188-RA.v1.0	AhT6.2_TR28598|c0_g1_i2:1229-3892(-)	scaffold_99	523651	533825	-	AHYPO_010189-RA.v1.0	513	non_ovl	convergent
379	Bv	AhT6.2_TR28598|c0_g1_i2:1229-3892(-)	Bvchr6.sca027	1516171	1537521	+	Bv6_149690_srqs.t1	AhT6.2_TR28598|c0_g1_i2:1-678(+)	Bvchr6.sca027	1537666	1540716	-	Bv6_149700_iefi.t1	146	non_ovl	convergent
382	Ah	AhT6.3_TR68542|c1_g1_i5:10-2238(+)	scaffold_20	345911	353303	+	AHYPO_003370-RA.v1.0	AhT6.3_TR68542|c1_g1_i5:2860-4812(-)	scaffold_20	353508	368084	-	AHYPO_003371-RA.v1.0	206	non_ovl	convergent
382	Bv	AhT6.3_TR68542|c1_g1_i5:2860-4812(-)	Bvchr2.sca006	29017	39511	-	Bv2_034750_ftmw.t2	AhT6.3_TR68542|c1_g1_i5:10-2238(+)	Bvchr2.sca006	59009	70571	-	Bv2_034760_pyct.t1	19499	non_ovl	cooriented
386	Ah	AhT6.2_TR148349|c0_g1_i1:2080-2988(-)	scaffold_30	23393	28730	+	AHYPO_004658-RA.v1.0	AhT6.2_TR148349|c0_g1_i1:282-1091(+)	scaffold_30	29585	30304	-	AHYPO_004659-RA.v1.0	856	non_ovl	convergent
389	Ah	AhT6.2_TR34332|c1_g6_i2:3088-3846(-)	scaffold_121	338574	344283	+	AHYPO_011308-RA.v1.0	AhT6.2_TR34332|c1_g6_i2:217-2640(+)	scaffold_121	344860	357338	-	AHYPO_011309-RA.v1.0	578	non_ovl	convergent
389	Bv	AhT6.2_TR34332|c1_g6_i2:217-2640(+)	Bvchr5.sca008	6350399	6362566	+	Bv5_108800_dgnr.t1	AhT6.2_TR34332|c1_g6_i2:3088-3846(-)	Bvchr5.sca008	6362585	6374034	-	Bv5_108810_gpmp.t1	20	non_ovl	convergent
390	Ah	soap_k49scaffold8400_Locus_19627_0:2986-3744(-)	scaffold_121	338574	344283	+	AHYPO_011308-RA.v1.0	soap_k49scaffold8400_Locus_19627_0:114-2540(+)	scaffold_121	344860	357338	-	AHYPO_011309-RA.v1.0	578	non_ovl	convergent
390	Bv	soap_k49scaffold8400_Locus_19627_0:114-2540(+)	Bvchr5.sca008	6350399	6362566	+	Bv5_108800_dgnr.t1	soap_k49scaffold8400_Locus_19627_0:2986-3744(-)	Bvchr5.sca008	6362585	6374034	-	Bv5_108810_gpmp.t1	20	non_ovl	convergent
391	Ah	AhT6.3_TR40822|c5_g4_i3:2877-3371(-)	scaffold_35	819502	823985	+	AHYPO_005300-RA.v1.0	AhT6.3_TR40822|c5_g4_i3:52-795(-)	scaffold_35	824272	829578	+	AHYPO_005301-RA.v1.0	288	non_ovl	cooriented
391	At	AhT6.3_TR40822|c5_g4_i3:2877-3371(-)	Chr2	18950856	18953275	+	AT2G46090.1	AhT6.3_TR40822|c5_g4_i3:52-795(-)	Chr2	18953280	18954619	+	AT2G46100.1	6	non_ovl	cooriented
391	Bv	AhT6.3_TR40822|c5_g4_i3:2877-3371(-)	Bvchr1.sca001	4471407	4477271	+	Bv1_004120_ydqo.t1	AhT6.3_TR40822|c5_g4_i3:52-795(-)	Bvchr1.sca001	4477717	4480598	+	Bv1_004130_pecd.t1	447	non_ovl	cooriented
391	Sl	AhT6.3_TR40822|c5_g4_i3:52-795(-)	SL2.40ch01	78136105	78137562	-	Solyc01g095000.2.1.iTAGv2.3	AhT6.3_TR40822|c5_g4_i3:2877-3371(-)	SL2.40ch01	78137784	78143016	-	Solyc01g095010.2.1.iTAGv2.3	223	non_ovl	cooriented
394	Ah	AhT6.2_TR57062|c6_g1_i1:3913-4351(-)	scaffold_117	288119	291025	+	AHYPO_011111-RA.v1.0	AhT6.2_TR57062|c6_g1_i1:928-2979(+)	scaffold_117	291827	293740	-	AHYPO_011112-RA.v1.0	803	non_ovl	convergent
394	Bv	AhT6.2_TR57062|c6_g1_i1:3913-4351(-)	Bvchr5.sca022	463561	466634	+	Bv5_113990_ahet.t1	AhT6.2_TR57062|c6_g1_i1:928-2979(+)	Bvchr5.sca022	470113	474426	-	Bv5_114000_xkak.t1	3480	non_ovl	convergent
405	Ah	AhT6.3_TR35306|c9_g2_i9:238-1482(+)	scaffold_218	359394	367042	+	AHYPO_014482-RA.v1.0	AhT6.3_TR35306|c9_g2_i9:3262-4122(-)	scaffold_218	367626	372346	-	AHYPO_014483-RA.v1.0	585	non_ovl	convergent
405	Gm	AhT6.3_TR35306|c9_g2_i9:238-1482(+)	Chr17	7067061	7072129	+	Glyma.17G090600.1.Wm82.a2.v1	AhT6.3_TR35306|c9_g2_i9:3262-4122(-)	Chr17	7090659	7095786	-	Glyma.17G091000.1.Wm82.a2.v1	18531	non_ovl	convergent
405	Sl	AhT6.3_TR35306|c9_g2_i9:3262-4122(-)	SL2.40ch03	58222807	58227323	+	Solyc03g114150.2.1.iTAGv2.3	AhT6.3_TR35306|c9_g2_i9:238-1482(+)	SL2.40ch03	58256826	58261183	-	Solyc03g114210.2.1.iTAGv2.3	29504	non_ovl	convergent
406	Bv	AhT6.3_TR56628|c6_g4_i1:424-3531(+)	Bvchr1.sca001	3847371	3862005	+	Bv1_003520_hmcf.t1	AhT6.3_TR56628|c6_g4_i1:5041-7104(-)	Bvchr1.sca001	3862151	3864655	+	Bv1_003530_znkc.t1	147	non_ovl	cooriented
406	Gm	AhT6.3_TR56628|c6_g4_i1:424-3531(+)	Chr07	5196616	5203902	+	Glyma.07G058200.2.Wm82.a2.v1	AhT6.3_TR56628|c6_g4_i1:5041-7104(-)	Chr07	5208488	5211264	-	Glyma.07G058300.1.Wm82.a2.v1	4587	non_ovl	convergent
406	Gm	AhT6.3_TR56628|c6_g4_i1:424-3531(+)	Chr16	2640389	2647483	+	Glyma.16G027200.2.Wm82.a2.v1	AhT6.3_TR56628|c6_g4_i1:5041-7104(-)	Chr16	2654447	2658311	-	Glyma.16G027300.1.Wm82.a2.v1	6965	non_ovl	convergent
408	Ah	AhT6.3_TR40773|c7_g2_i11:1122-2279(+)	scaffold_1103	28339	37268	+	AHYPO_021737-RA.v1.0	AhT6.3_TR40773|c7_g2_i11:3341-4765(-)	scaffold_1103	38840	50986	-	AHYPO_021738-RA.v1.0	1573	non_ovl	convergent
408	At	AhT6.3_TR40773|c7_g2_i11:1122-2279(+)	Chr4	11561229	11563950	+	AT4G21760.1	AhT6.3_TR40773|c7_g2_i11:3341-4765(-)	Chr4	11563517	11566357	-	AT4G21770.1	-434	not_contained	convergent
408	Bv	AhT6.3_TR40773|c7_g2_i11:1122-2279(+)	Bvchr8_un.sca003	815749	824245	+	Bv8_200320_sogi.t1	AhT6.3_TR40773|c7_g2_i11:3341-4765(-)	Bvchr8_un.sca003	824446	835604	-	Bv8_200330_kiai.t1	202	non_ovl	convergent
408	Gm	AhT6.3_TR40773|c7_g2_i11:1122-2279(+)	Chr15	8307131	8316135	+	Glyma.15G106000.1.Wm82.a2.v1	AhT6.3_TR40773|c7_g2_i11:3341-4765(-)	Chr15	8317796	8322054	-	Glyma.15G106100.1.Wm82.a2.v1	1662	non_ovl	convergent
408	Sl	AhT6.3_TR40773|c7_g2_i11:1122-2279(+)	SL2.40ch02	39136416	39140040	+	Solyc02g080300.2.1.iTAGv2.3	AhT6.3_TR40773|c7_g2_i11:3341-4765(-)	SL2.40ch02	39146748	39150006	-	Solyc02g080320.2.1.iTAGv2.3	6709	non_ovl	convergent
415	Ah	AhT11_Tissues_TR69011|c2_g5_i2:280-1950(+)	scaffold_186	233268	242624	+	AHYPO_013664-RA.v1.0	AhT11_Tissues_TR69011|c2_g5_i2:2870-3793(-)	scaffold_186	246603	249152	-	AHYPO_013666-RA.v1.0	3980	non_ovl	convergent
415	Bv	AhT11_Tissues_TR69011|c2_g5_i2:280-1950(+)	Bvchr8.sca018	4857358	4862609	+	Bv8_196720_afpe.t1	AhT11_Tissues_TR69011|c2_g5_i2:2870-3793(-)	Bvchr8.sca018	4865969	4872963	-	Bv8_196750_hqcg.t1	3361	non_ovl	convergent
416	Ah	AhT6.3_TR41415|c0_g1_i1:130-1200(+)	scaffold_33	751151	753732	+	AHYPO_005069-RA.v1.0	AhT6.3_TR41415|c0_g1_i1:1606-2274(-)	scaffold_33	754350	757418	-	AHYPO_005070-RA.v1.0	619	non_ovl	convergent
416	At	AhT6.3_TR41415|c0_g1_i1:130-1200(+)	Chr1	19587637	19589052	+	AT1G52580.1	AhT6.3_TR41415|c0_g1_i1:1606-2274(-)	Chr1	19589009	19590273	-	AT1G52590.1	-44	not_contained	convergent
416	Bv	AhT6.3_TR41415|c0_g1_i1:130-1200(+)	Bvchr9.sca026	3482534	3486353	+	Bv9_219680_utem.t1	AhT6.3_TR41415|c0_g1_i1:1606-2274(-)	Bvchr9.sca026	3486393	3488569	-	Bv9_219690_wzxc.t1	41	non_ovl	convergent
417	Ah	AhT10_Tissues_TR32458|c1_g2_i1:3211-4029(-)	scaffold_145	453626	459335	+	AHYPO_012300-RA.v1.0	AhT10_Tissues_TR32458|c1_g2_i1:251-2332(+)	scaffold_145	459885	460919	-	AHYPO_012301-RA.v1.0	551	non_ovl	convergent
418	Ah	AhT6.2_TR50675|c6_g6_i1:27-3005(+)	scaffold_12	573540	581773	+	AHYPO_002329-RA.v1.0	AhT6.2_TR50675|c6_g6_i1:3610-4284(-)	scaffold_12	582011	587062	-	AHYPO_002330-RA.v1.0	239	non_ovl	convergent
418	Bv	AhT6.2_TR50675|c6_g6_i1:3610-4284(-)	Bvchr9.sca026	5133741	5138992	+	Bv9_221190_smuj.t1	AhT6.2_TR50675|c6_g6_i1:27-3005(+)	Bvchr9.sca026	5141857	5154586	-	Bv9_221210_qwum.t1	2866	non_ovl	convergent
419	Ah	AhT6.2_TR77655|c0_g1_i1:1438-2064(-)	scaffold_270	219404	222755	+	AHYPO_015646-RA.v1.0	AhT6.2_TR77655|c0_g1_i1:250-1074(+)	scaffold_270	223171	228427	-	AHYPO_015647-RA.v1.0	417	non_ovl	convergent
419	Bv	AhT6.2_TR77655|c0_g1_i1:1438-2064(-)	Bvchr5.sca008	1911804	1916615	+	Bv5_107200_tcwf.t1	AhT6.2_TR77655|c0_g1_i1:250-1074(+)	Bvchr5.sca008	1917553	1920709	-	Bv5_107210_ktnk.t1	939	non_ovl	convergent
419	Gm	AhT6.2_TR77655|c0_g1_i1:1438-2064(-)	Chr09	43370740	43372498	+	Glyma.09G209300.1.Wm82.a2.v1	AhT6.2_TR77655|c0_g1_i1:250-1074(+)	Chr09	43392184	43395506	-	Glyma.09G209600.2.Wm82.a2.v1	19687	non_ovl	convergent
419	Sl	AhT6.2_TR77655|c0_g1_i1:1438-2064(-)	SL2.40ch08	57315731	57317848	-	Solyc08g076110.2.1.iTAGv2.3	AhT6.2_TR77655|c0_g1_i1:250-1074(+)	SL2.40ch08	57326717	57332644	-	Solyc08g076130.2.1.iTAGv2.3	8870	non_ovl	cooriented
420	Bv	AhT6.3_TR50833|c0_g1_i3:1471-2122(-)	Bvchr1.sca003	262095	267513	+	Bv1_010320_xwgp.t1	AhT6.3_TR50833|c0_g1_i3:56-955(+)	Bvchr1.sca003	272966	274320	-	Bv1_010330_akxd.t1	5454	non_ovl	convergent
421	At	soap_k61scaffold4036_Locus_5814_0:1709-2087(-)	Chr1	27816814	27820078	+	AT1G73970.1	soap_k61scaffold4036_Locus_5814_0:214-729(-)	Chr1	27866667	27868368	-	AT1G74110.1	46590	non_ovl	convergent
422	Ah	AhT6.2_TR23161|c1_g1_i3:1814-2215(-)	scaffold_4	500144	502779	+	AHYPO_000920-RA.v1.0	AhT6.2_TR23161|c1_g1_i3:217-1038(-)	scaffold_4	502822	503650	+	AHYPO_000921-RA.v1.0	44	non_ovl	cooriented
422	Sl	AhT6.2_TR23161|c1_g1_i3:1814-2215(-)	SL2.40ch05	2347177	2349393	+	Solyc05g007910.2.1.iTAGv2.3	AhT6.2_TR23161|c1_g1_i3:217-1038(-)	SL2.40ch05	2350007	2351451	+	Solyc05g007920.2.1.iTAGv2.3	615	non_ovl	cooriented
424	Ah	AhT6.3_TR39867|c0_g1_i15:2587-3294(-)	scaffold_412	201748	205519	+	AHYPO_017774-RA.v1.0	AhT6.3_TR39867|c0_g1_i15:236-1423(+)	scaffold_412	206731	208253	-	AHYPO_017775-RA.v1.0	1213	non_ovl	convergent
424	At	AhT6.3_TR39867|c0_g1_i15:236-1423(+)	Chr5	4547202	4549417	+	AT5G14090.1	AhT6.3_TR39867|c0_g1_i15:2587-3294(-)	Chr5	4549438	4551843	-	AT5G14100.1	22	non_ovl	convergent
424	Bv	AhT6.3_TR39867|c0_g1_i15:236-1423(+)	Bvchr6.sca002	2763039	2765312	+	Bv6_131140_qtao.t2	AhT6.3_TR39867|c0_g1_i15:2587-3294(-)	Bvchr6.sca002	2768790	2775754	-	Bv6_131150_kpqf.t1	3479	non_ovl	convergent
427	Ah	AhT9_Tissues_TR58700|c0_g1_i1:102-953(+)	scaffold_8	373067	373725	+	AHYPO_001619-RA.v1.0	AhT9_Tissues_TR58700|c0_g1_i1:1004-1321(-)	scaffold_8	374373	376503	-	AHYPO_001620-RA.v1.0	649	non_ovl	convergent
427	Bv	AhT9_Tissues_TR58700|c0_g1_i1:1004-1321(-)	Bvchr6.sca028	163766	166139	+	Bv6_152000_hqoy.t1	AhT9_Tissues_TR58700|c0_g1_i1:102-953(+)	Bvchr6.sca028	166148	167721	-	Bv6_152010_ihox.t1	10	non_ovl	convergent
428	Ah	AhT6.2_TR57161|c1_g1_i3:108-674(-)	scaffold_29	486089	486283	-	AHYPO_004560-RA.v1.0	AhT6.2_TR57161|c1_g1_i3:1229-2128(+)	scaffold_29	487260	492446	+	AHYPO_004561-RA.v1.0	978	non_ovl	divergent
433	Ah	AhT11_Tissues_TR11531|c0_g2_i1:280-993(+)	scaffold_302	163285	171619	+	AHYPO_016268-RA.v1.0	AhT11_Tissues_TR11531|c0_g2_i1:1494-1832(-)	scaffold_302	173242	180263	-	AHYPO_016269-RA.v1.0	1624	non_ovl	convergent
455	Ah	AhT6.2_TR15012|c1_g5_i1:1117-2163(-)	scaffold_81	421465	422618	+	AHYPO_008967-RA.v1.0	AhT6.2_TR15012|c1_g5_i1:285-1091(+)	scaffold_81	422487	427662	-	AHYPO_008968-RA.v1.0	-132	not_contained	convergent
455	Bv	AhT6.2_TR15012|c1_g5_i1:1117-2163(-)	Bvchr5.sca025	1418868	1420554	+	Bv5_122560_ejsd.t1	AhT6.2_TR15012|c1_g5_i1:285-1091(+)	Bvchr5.sca025	1420619	1425023	-	Bv5_122570_rchn.t1	66	non_ovl	convergent
456	Ah	AhT6.3_TR32451|c0_g1_i1:159-2309(+)	scaffold_235	163091	165163	+	AHYPO_014900-RA.v1.0	AhT6.3_TR32451|c0_g1_i1:2359-3072(-)	scaffold_235	167665	168515	-	AHYPO_014901-RA.v1.0	2503	non_ovl	convergent
456	Gm	AhT6.3_TR32451|c0_g1_i1:159-2309(+)	Chr07	17459420	17462038	+	Glyma.07G145700.1.Wm82.a2.v1	AhT6.3_TR32451|c0_g1_i1:2359-3072(-)	Chr07	17462039	17463626	-	Glyma.07G145800.1.Wm82.a2.v1	2	non_ovl	convergent
457	Ah	AhT6.2_TR40343|c0_g1_i1:2145-3035(-)	scaffold_812	27484	32610	+	AHYPO_020732-RA.v1.0	AhT6.2_TR40343|c0_g1_i1:460-1878(+)	scaffold_812	39226	47584	-	AHYPO_020733-RA.v1.0	6617	non_ovl	convergent
458	Ah	AhT6.2_TR31969|c1_g2_i1:49-1608(+)	scaffold_99	89341	93549	+	AHYPO_010151-RA.v1.0	AhT6.2_TR31969|c1_g2_i1:2747-3106(-)	scaffold_99	94146	97306	-	AHYPO_010152-RA.v1.0	598	non_ovl	convergent
458	Bv	AhT6.2_TR31969|c1_g2_i1:49-1608(+)	Bvchr6.sca027	3632575	3636718	+	Bv6_151110_ngpk.t1	AhT6.2_TR31969|c1_g2_i1:2747-3106(-)	Bvchr6.sca027	3637016	3641710	-	Bv6_151120_dyjc.t1	299	non_ovl	convergent
461	Ah	AhT6.2_TR66848|c0_g1_i1:1439-1756(-)	scaffold_100	274397	274588	+	AHYPO_010224-RA.v1.0	AhT6.2_TR66848|c0_g1_i1:110-712(+)	scaffold_100	275186	281892	-	AHYPO_010225-RA.v1.0	599	non_ovl	convergent
461	Bv	AhT6.2_TR66848|c0_g1_i1:110-712(+)	Bvchr3.sca006	748417	751856	+	Bv3_058700_wuzj.t1	AhT6.2_TR66848|c0_g1_i1:1439-1756(-)	Bvchr3.sca006	752581	757922	-	Bv3_058710_jyzx.t1	726	non_ovl	convergent
461	Sl	AhT6.2_TR66848|c0_g1_i1:110-712(+)	SL2.40ch06	32776648	32784225	+	Solyc06g053490.2.1.iTAGv2.3	AhT6.2_TR66848|c0_g1_i1:1439-1756(-)	SL2.40ch06	32784550	32787683	-	Solyc06g053500.2.1.iTAGv2.3	326	non_ovl	convergent
462	At	AhT6.2_TR39520|c1_g1_i1:2740-3030(-)	Chr4	9394183	9395500	+	AT4G16695.3	AhT6.2_TR39520|c1_g1_i1:151-1635(+)	Chr4	9395636	9398308	-	AT4G16700.1	137	non_ovl	convergent
462	Bv	AhT6.2_TR39520|c1_g1_i1:2740-3030(-)	Bvchr5.sca003	186433	188276	+	Bv5_104520_ffms.t1	AhT6.2_TR39520|c1_g1_i1:151-1635(+)	Bvchr5.sca003	189474	194518	-	Bv5_104530_wqrr.t1	1199	non_ovl	convergent
470	Bv	soap_k53scaffold7347_Locus_14562_0:820-1589(-)	Bvchr5_un.sca009	80306	95071	+	Bv5_124730_iijz.t1	soap_k53scaffold7347_Locus_14562_0:111-470(+)	Bvchr5_un.sca009	95645	99361	-	Bv5_124740_pxph.t1	575	non_ovl	convergent
471	Ah	AhT10_Tissues_TR48124|c0_g1_i1:235-978(+)	scaffold_1087	5088	10905	+	AHYPO_021699-RA.v1.0	AhT10_Tissues_TR48124|c0_g1_i1:2116-2988(-)	scaffold_1087	11061	12915	-	AHYPO_021700-RA.v1.0	157	non_ovl	convergent
473	Ah	AhT6.2_TR143487|c0_g1_i1:2918-4351(-)	scaffold_253	306537	311421	+	AHYPO_015276-RA.v1.0	AhT6.2_TR143487|c0_g1_i1:605-2227(+)	scaffold_253	311599	317076	-	AHYPO_015277-RA.v1.0	179	non_ovl	convergent
473	At	AhT6.2_TR143487|c0_g1_i1:2918-4351(-)	Chr2	17301695	17304211	+	AT2G41490.1	AhT6.2_TR143487|c0_g1_i1:605-2227(+)	Chr2	17304130	17307426	-	AT2G41500.1	-82	not_contained	convergent
473	Bv	AhT6.2_TR143487|c0_g1_i1:605-2227(+)	Bvchr3.sca010	1132984	1138290	+	Bv3_062190_ufco.t1	AhT6.2_TR143487|c0_g1_i1:2918-4351(-)	Bvchr3.sca010	1139335	1145069	-	Bv3_062200_tsph.t1	1046	non_ovl	convergent
473	Sl	AhT6.2_TR143487|c0_g1_i1:605-2227(+)	SL2.40ch04	7335360	7338722	+	Solyc04g016510.2.1.iTAGv2.3	AhT6.2_TR143487|c0_g1_i1:2918-4351(-)	SL2.40ch04	7338776	7344302	-	Solyc04g016520.2.1.iTAGv2.3	55	non_ovl	convergent
474	Ah	AhT6.2_TR79331|c0_g1_i1:358-1539(+)	scaffold_92	576131	580995	+	AHYPO_009637-RA.v1.0	AhT6.2_TR79331|c0_g1_i1:2245-4959(-)	scaffold_92	581184	591337	-	AHYPO_009638-RA.v1.0	190	non_ovl	convergent
475	Ah	AhT6.3_TR23832|c7_g3_i1:287-1492(+)	scaffold_92	576131	580995	+	AHYPO_009637-RA.v1.0	AhT6.3_TR23832|c7_g3_i1:2197-4137(-)	scaffold_92	581184	591337	-	AHYPO_009638-RA.v1.0	190	non_ovl	convergent
478	Bv	AhT10_Tissues_TR63250|c1_g1_i1:96-638(+)	0020.scaffold00069	140726	141914	+	Bv_000610_snsi.t1	AhT10_Tissues_TR63250|c1_g1_i1:818-1294(-)	0020.scaffold00069	142387	152321	-	Bv_000620_mgia.t1	474	non_ovl	convergent
481	Bv	AhT6.3_TR45730|c3_g4_i15:1572-2891(-)	Bvchr2.sca018	496094	506955	-	Bv2_042740_ycfq.t1	AhT6.3_TR45730|c3_g4_i15:3116-5404(+)	Bvchr2.sca018	507050	530269	+	Bv2_042750_xhgx.t1	96	non_ovl	divergent
489	Bv	AhT6.3_TR22854|c0_g1_i6:66-1007(+)	Bvchr4.sca001	2904661	2907413	+	Bv4_073770_rodr.t1	AhT6.3_TR22854|c0_g1_i6:1309-2493(-)	Bvchr4.sca001	2907420	2914016	-	Bv4_073780_mxoe.t2	8	non_ovl	convergent
490	Ah	AhT6.2_TR105491|c0_g1_i1:65-1249(+)	scaffold_127	465411	469822	+	AHYPO_011580-RA.v1.0	AhT6.2_TR105491|c0_g1_i1:1317-2351(-)	scaffold_127	470004	470954	-	AHYPO_011581-RA.v1.0	183	non_ovl	convergent
490	Bv	AhT6.2_TR105491|c0_g1_i1:65-1249(+)	Bvchr1.sca001	2001645	2006483	+	Bv1_001890_okfa.t1	AhT6.2_TR105491|c0_g1_i1:1317-2351(-)	Bvchr1.sca001	2006485	2007530	-	Bv1_001900_cdth.t1	3	non_ovl	convergent
491	Ah	AhT6.2_TR120650|c0_g1_i1:1805-2308(-)	scaffold_555	158747	162118	+	AHYPO_019234-RA.v1.0	AhT6.2_TR120650|c0_g1_i1:116-775(+)	scaffold_555	162932	172419	-	AHYPO_019235-RA.v1.0	815	non_ovl	convergent
491	Bv	AhT6.2_TR120650|c0_g1_i1:1805-2308(-)	Bvchr5.sca002	6150378	6155614	+	Bv5_103260_qjdc.t1	AhT6.2_TR120650|c0_g1_i1:116-775(+)	Bvchr5.sca002	6158589	6165873	-	Bv5_103270_xkuj.t1	2976	non_ovl	convergent
493	Ah	AhT6.3_TR35334|c4_g1_i1:3458-3823(-)	scaffold_20	1261727	1262050	+	AHYPO_003435-RA.v1.0	AhT6.3_TR35334|c4_g1_i1:1934-2737(+)	scaffold_20	1262846	1263715	-	AHYPO_003436-RA.v1.0	797	non_ovl	convergent
493	Bv	AhT6.3_TR35334|c4_g1_i1:3458-3823(-)	Bvchr2.sca005	740430	741105	+	Bv2_033850_twsm.t1	AhT6.3_TR35334|c4_g1_i1:1934-2737(+)	Bvchr2.sca005	742015	744455	-	Bv2_033860_qcyc.t1	911	non_ovl	convergent
493	Gm	AhT6.3_TR35334|c4_g1_i1:1934-2737(+)	Chr06	4229044	4231989	+	Glyma.06G056000.1.Wm82.a2.v1	AhT6.3_TR35334|c4_g1_i1:3458-3823(-)	Chr06	4233532	4235715	-	Glyma.06G056100.1.Wm82.a2.v1	1544	non_ovl	convergent
504	Ah	AhT6.3_TR76302|c0_g2_i4:1428-1757(+)	scaffold_232	182127	189050	+	AHYPO_014837-RA.v1.0	AhT6.3_TR76302|c0_g2_i4:2036-3082(-)	scaffold_232	188776	193589	-	AHYPO_014838-RA.v1.0	-275	not_contained	convergent
504	Bv	AhT6.3_TR76302|c0_g2_i4:1428-1757(+)	Bvchr7.sca021	7110222	7116670	+	Bv7_173430_ytoz.t1	AhT6.3_TR76302|c0_g2_i4:2036-3082(-)	Bvchr7.sca021	7116935	7120647	-	Bv7_173440_nxea.t2	266	non_ovl	convergent
504	Gm	AhT6.3_TR76302|c0_g2_i4:1428-1757(+)	Chr15	2830678	2835534	+	Glyma.15G035600.1.Wm82.a2.v1	AhT6.3_TR76302|c0_g2_i4:2036-3082(-)	Chr15	2836778	2840795	-	Glyma.15G035700.1.Wm82.a2.v1	1245	non_ovl	convergent
504	Gm	AhT6.3_TR76302|c0_g2_i4:2036-3082(-)	Chr13	43110252	43113828	+	Glyma.13G338600.1.Wm82.a2.v1	AhT6.3_TR76302|c0_g2_i4:1428-1757(+)	Chr13	43115470	43119709	-	Glyma.13G338700.1.Wm82.a2.v1	1643	non_ovl	convergent
508	Ah	AhT6.2_TR23175|c0_g1_i1:1571-3268(-)	scaffold_49	713710	727024	+	AHYPO_006615-RA.v1.0	AhT6.2_TR23175|c0_g1_i1:160-1131(+)	scaffold_49	727278	733403	-	AHYPO_006616-RA.v1.0	255	non_ovl	convergent
508	Bv	AhT6.2_TR23175|c0_g1_i1:1571-3268(-)	Bvchr6.sca026	692729	701343	+	Bv6_147240_jnfj.t1	AhT6.2_TR23175|c0_g1_i1:160-1131(+)	Bvchr6.sca026	724580	732534	-	Bv6_147260_ihnw.t1	23238	non_ovl	convergent
508	Sl	AhT6.2_TR23175|c0_g1_i1:1571-3268(-)	SL2.40ch05	7120501	7123975	+	Solyc05g013810.2.1.iTAGv2.3	AhT6.2_TR23175|c0_g1_i1:160-1131(+)	SL2.40ch05	7123897	7132363	-	Solyc05g013820.2.1.iTAGv2.3	-79	not_contained	convergent
509	Ah	AhT6.3_TR42957|c11_g2_i6:2370-2915(+)	scaffold_17	368666	374099	+	AHYPO_002990-RA.v1.0	AhT6.3_TR42957|c11_g2_i6:3532-4776(-)	scaffold_17	374390	381070	-	AHYPO_002991-RA.v1.0	292	non_ovl	convergent
509	Bv	AhT6.3_TR42957|c11_g2_i6:2370-2915(+)	Bvchr2.sca001	3890570	3895648	+	Bv2_027050_tseg.t1	AhT6.3_TR42957|c11_g2_i6:3532-4776(-)	Bvchr2.sca001	3896511	3901615	-	Bv2_027060_ykxn.t1	864	non_ovl	convergent
512	Ah	soap_k61scaffold2351_Locus_3048_0:1256-1552(-)	scaffold_61	129534	130168	+	AHYPO_007575-RA.v1.0	soap_k61scaffold2351_Locus_3048_0:416-829(-)	scaffold_61	130326	130577	+	AHYPO_007576-RA.v1.0	159	non_ovl	cooriented
513	Ah	AhT6.3_TR28855|c0_g3_i1:500-1165(-)	scaffold_95	304362	304859	-	AHYPO_009844-RA.v1.0	AhT6.3_TR28855|c0_g3_i1:1338-1634(-)	scaffold_95	306292	307536	-	AHYPO_009845-RA.v1.0	1434	non_ovl	cooriented
517	Ah	AhT6.3_TR28817|c2_g5_i10:2823-3779(+)	scaffold_194	16723	21066	+	AHYPO_013921-RA.v1.0	AhT6.3_TR28817|c2_g5_i10:4205-7792(-)	scaffold_194	21714	27938	-	AHYPO_013922-RA.v1.0	649	non_ovl	convergent
517	Ah	AhT6.3_TR28817|c2_g5_i10:2823-3779(+)	scaffold_295	142978	147084	+	AHYPO_016112-RA.v1.0	AhT6.3_TR28817|c2_g5_i10:4205-7792(-)	scaffold_295	147600	153132	-	AHYPO_016113-RA.v1.0	517	non_ovl	convergent
517	At	AhT6.3_TR28817|c2_g5_i10:2823-3779(+)	Chr2	13530350	13532562	+	AT2G31820.1	AhT6.3_TR28817|c2_g5_i10:4205-7792(-)	Chr2	13532680	13537741	-	AT2G31830.2	119	non_ovl	convergent
517	Bv	AhT6.3_TR28817|c2_g5_i10:2823-3779(+)	Bvchr3.sca006	2013480	2017249	+	Bv3_059190_spom.t1	AhT6.3_TR28817|c2_g5_i10:4205-7792(-)	Bvchr3.sca006	2017633	2023475	-	Bv3_059200_pzry.t1	385	non_ovl	convergent
517	Sl	AhT6.3_TR28817|c2_g5_i10:2823-3779(+)	SL2.40ch08	4696885	4699796	+	Solyc08g014570.2.1.iTAGv2.3	AhT6.3_TR28817|c2_g5_i10:4205-7792(-)	SL2.40ch08	4700365	4706701	-	Solyc08g014580.2.1.iTAGv2.3	570	non_ovl	convergent
517	Sl	AhT6.3_TR28817|c2_g5_i10:4205-7792(-)	SL2.40ch12	63821175	63829114	+	Solyc12g096660.1.1.iTAGv2.3	AhT6.3_TR28817|c2_g5_i10:2823-3779(+)	SL2.40ch12	63842032	63845331	-	Solyc12g096670.1.1.iTAGv2.3	12919	non_ovl	convergent
520	Ah	AhT6.2_TR61624|c0_g1_i2:210-824(+)	scaffold_95	78444	89062	+	AHYPO_009824-RA.v1.0	AhT6.2_TR61624|c0_g1_i2:1089-3131(-)	scaffold_95	89432	92406	-	AHYPO_009825-RA.v1.0	371	non_ovl	convergent
521	Ah	AhT6.2_TR4239|c0_g2_i1:1387-2469(-)	scaffold_63	664787	670363	+	AHYPO_007787-RA.v1.0	AhT6.2_TR4239|c0_g2_i1:255-863(+)	scaffold_63	670713	672890	-	AHYPO_007788-RA.v1.0	351	non_ovl	convergent
523	Ah	AhT6.2_TR25559|c9_g8_i1:129-728(+)	scaffold_52	112828	115213	+	AHYPO_006815-RA.v1.0	AhT6.2_TR25559|c9_g8_i1:1002-2510(-)	scaffold_52	115625	120337	-	AHYPO_006816-RA.v1.0	413	non_ovl	convergent
523	At	AhT6.2_TR25559|c9_g8_i1:129-728(+)	Chr2	11140809	11143360	+	AT2G26170.1	AhT6.2_TR25559|c9_g8_i1:1002-2510(-)	Chr2	11143290	11145103	-	AT2G26180.1	-71	not_contained	convergent
523	Bv	AhT6.2_TR25559|c9_g8_i1:1002-2510(-)	Bvchr2.sca005	1836004	1838724	+	Bv2_034470_mznu.t1	AhT6.2_TR25559|c9_g8_i1:129-728(+)	Bvchr2.sca005	1838825	1862229	-	Bv2_034480_wkro.t2	102	non_ovl	convergent
523	Gm	AhT6.2_TR25559|c9_g8_i1:129-728(+)	Chr04	4228426	4236652	+	Glyma.04G052100.1.Wm82.a2.v1	AhT6.2_TR25559|c9_g8_i1:1002-2510(-)	Chr04	4237046	4239567	-	Glyma.04G052200.1.Wm82.a2.v1	395	non_ovl	convergent
523	Gm	AhT6.2_TR25559|c9_g8_i1:129-728(+)	Chr06	3981500	3992391	+	Glyma.06G052700.1.Wm82.a2.v1	AhT6.2_TR25559|c9_g8_i1:1002-2510(-)	Chr06	3991249	3993778	-	Glyma.06G052800.1.Wm82.a2.v1	-1143	not_contained	convergent
523	Gm	AhT6.2_TR25559|c9_g8_i1:129-728(+)	Chr14	9125256	9128024	+	Glyma.14G096900.1.Wm82.a2.v1	AhT6.2_TR25559|c9_g8_i1:1002-2510(-)	Chr14	9127848	9131260	-	Glyma.14G097000.1.Wm82.a2.v1	-177	not_contained	convergent
523	Sl	AhT6.2_TR25559|c9_g8_i1:1002-2510(-)	SL2.40ch08	49582645	49584764	+	Solyc08g062940.2.1.iTAGv2.3	AhT6.2_TR25559|c9_g8_i1:129-728(+)	SL2.40ch08	49585014	49587278	-	Solyc08g062950.2.1.iTAGv2.3	251	non_ovl	convergent
524	Ah	AhT6.3_TR56159|c1_g1_i4:253-1881(+)	scaffold_125	343324	347162	+	AHYPO_011492-RA.v1.0	AhT6.3_TR56159|c1_g1_i4:2454-3687(-)	scaffold_125	347654	352215	-	AHYPO_011493-RA.v1.0	493	non_ovl	convergent
524	Bv	AhT6.3_TR56159|c1_g1_i4:2454-3687(-)	0010.scaffold00043	242646	245841	+	Bv_000240_jaqn.t1	AhT6.3_TR56159|c1_g1_i4:253-1881(+)	0010.scaffold00043	245867	250171	-	Bv_000250_ipex.t1	27	non_ovl	convergent
528	Ah	AhT11_Tissues_TR54512|c0_g2_i1:3191-5194(-)	scaffold_121	19630	20247	+	AHYPO_011278-RA.v1.0	AhT11_Tissues_TR54512|c0_g2_i1:601-2529(+)	scaffold_121	30190	41546	-	AHYPO_011280-RA.v1.0	9944	non_ovl	convergent
528	Bv	AhT11_Tissues_TR54512|c0_g2_i1:3191-5194(-)	Bvchr5.sca008	7032827	7049330	+	Bv5_109040_dspa.t1	AhT11_Tissues_TR54512|c0_g2_i1:601-2529(+)	Bvchr5.sca008	7049348	7061042	-	Bv5_109050_pakw.t1	19	non_ovl	convergent
528	Gm	AhT11_Tissues_TR54512|c0_g2_i1:3191-5194(-)	Chr02	34996700	35006704	+	Glyma.02G188200.1.Wm82.a2.v1	AhT11_Tissues_TR54512|c0_g2_i1:601-2529(+)	Chr02	35008552	35027979	-	Glyma.02G188300.1.Wm82.a2.v1	1849	non_ovl	convergent
528	Gm	AhT11_Tissues_TR54512|c0_g2_i1:3191-5194(-)	Chr10	11167597	11174503	+	Glyma.10G086700.1.Wm82.a2.v1	AhT11_Tissues_TR54512|c0_g2_i1:601-2529(+)	Chr10	11176581	11187232	-	Glyma.10G086800.3.Wm82.a2.v1	2079	non_ovl	convergent
529	Ah	AhT6.3_TR71312|c5_g2_i1:1561-2919(-)	scaffold_511	50978	53965	+	AHYPO_018789-RA.v1.0	AhT6.3_TR71312|c5_g2_i1:220-1077(+)	scaffold_511	54593	56897	-	AHYPO_018790-RA.v1.0	629	non_ovl	convergent
529	Ah	AhT6.3_TR71312|c5_g2_i1:1561-2919(-)	scaffold_80	770418	772745	+	AHYPO_008928-RA.v1.0	AhT6.3_TR71312|c5_g2_i1:220-1077(+)	scaffold_80	772870	774643	-	AHYPO_008929-RA.v1.0	126	non_ovl	convergent
529	At	AhT6.3_TR71312|c5_g2_i1:1561-2919(-)	Chr3	21076505	21078443	+	AT3G56940.1	AhT6.3_TR71312|c5_g2_i1:220-1077(+)	Chr3	21078297	21079856	-	AT3G56950.2	-147	not_contained	convergent
529	Bv	AhT6.3_TR71312|c5_g2_i1:1561-2919(-)	Bvchr3.sca011	281920	285824	+	Bv3_064120_iiqg.t1	AhT6.3_TR71312|c5_g2_i1:220-1077(+)	Bvchr3.sca011	287241	290515	-	Bv3_064130_qzqg.t1	1418	non_ovl	convergent
529	Gm	AhT6.3_TR71312|c5_g2_i1:220-1077(+)	Chr03	33035207	33038218	+	Glyma.03G119300.1.Wm82.a2.v1	AhT6.3_TR71312|c5_g2_i1:1561-2919(-)	Chr03	33055261	33058413	-	Glyma.03G119500.1.Wm82.a2.v1	17044	non_ovl	convergent
529	Gm	AhT6.3_TR71312|c5_g2_i1:220-1077(+)	Chr19	38159905	38162342	+	Glyma.19G123600.1.Wm82.a2.v1	AhT6.3_TR71312|c5_g2_i1:1561-2919(-)	Chr19	38168154	38171282	-	Glyma.19G123800.1.Wm82.a2.v1	5813	non_ovl	convergent
533	Ah	AhT6.2_TR14876|c0_g2_i1:174-743(-)	scaffold_52	286885	287367	-	AHYPO_006834-RA.v1.0	AhT6.2_TR14876|c0_g2_i1:1002-1373(-)	scaffold_52	293721	302551	-	AHYPO_006836-RA.v1.0	6355	non_ovl	cooriented
536	Ah	AhT6.2_TR56815|c8_g1_i1:194-817(+)	scaffold_275	304601	305326	+	AHYPO_015750-RA.v1.0	AhT6.2_TR56815|c8_g1_i1:1478-1702(-)	scaffold_275	307968	310783	-	AHYPO_015751-RA.v1.0	2643	non_ovl	convergent
536	Bv	AhT6.2_TR56815|c8_g1_i1:1478-1702(-)	Bvchr2.sca001	6478403	6480857	+	Bv2_029580_kixe.t2	AhT6.2_TR56815|c8_g1_i1:194-817(+)	Bvchr2.sca001	6481267	6484528	-	Bv2_029590_xzkt.t1	411	non_ovl	convergent
537	Ah	AhT6.3_TR71266|c0_g2_i12:235-2181(+)	scaffold_762	78019	88344	+	AHYPO_020476-RA.v1.0	AhT6.3_TR71266|c0_g2_i12:2525-4372(-)	scaffold_762	89058	103573	-	AHYPO_020477-RA.v1.0	715	non_ovl	convergent
537	Ah	AhT6.3_TR71266|c0_g2_i12:2525-4372(-)	scaffold_369	194287	204907	+	AHYPO_017203-RA.v1.0	AhT6.3_TR71266|c0_g2_i12:235-2181(+)	scaffold_369	206441	214437	-	AHYPO_017204-RA.v1.0	1535	non_ovl	convergent
537	At	AhT6.3_TR71266|c0_g2_i12:2525-4372(-)	Chr1	11712162	11715112	+	AT1G32440.1	AhT6.3_TR71266|c0_g2_i12:235-2181(+)	Chr1	11715150	11719970	-	AT1G32450.1	39	non_ovl	convergent
537	Bv	AhT6.3_TR71266|c0_g2_i12:2525-4372(-)	Bvchr5.sca007	1122476	1133847	+	Bv5_106250_gkpo.t1	AhT6.3_TR71266|c0_g2_i12:235-2181(+)	Bvchr5.sca007	1134387	1144421	-	Bv5_106260_djqt.t1	541	non_ovl	convergent
537	Gm	AhT6.3_TR71266|c0_g2_i12:235-2181(+)	Chr01	53383512	53390082	+	Glyma.01G200100.1.Wm82.a2.v1	AhT6.3_TR71266|c0_g2_i12:2525-4372(-)	Chr01	53391283	53397698	-	Glyma.01G200200.2.Wm82.a2.v1	1202	non_ovl	convergent
538	Ah	AhT11_Tissues_TR26267|c1_g1_i1:2476-4536(-)	scaffold_482	5135	9079	+	AHYPO_018534-RA.v1.0	AhT11_Tissues_TR26267|c1_g1_i1:247-1800(+)	scaffold_482	9277	12015	-	AHYPO_018535-RA.v1.0	199	non_ovl	convergent
538	Bv	AhT11_Tissues_TR26267|c1_g1_i1:2476-4536(-)	Bvchr4.sca003	436364	440213	+	Bv4_076950_qikh.t1	AhT11_Tissues_TR26267|c1_g1_i1:247-1800(+)	Bvchr4.sca003	440833	444169	-	Bv4_076960_rneg.t1	621	non_ovl	convergent
540	Ah	AhT6.2_TR31605|c0_g1_i1:2383-4365(-)	scaffold_89	488382	504478	+	AHYPO_009462-RA.v1.0	AhT6.2_TR31605|c0_g1_i1:127-1830(+)	scaffold_89	504936	509275	-	AHYPO_009463-RA.v1.0	459	non_ovl	convergent
540	Bv	AhT6.2_TR31605|c0_g1_i1:127-1830(+)	Bvchr7_un.sca005	126896	132881	+	Bv7_177900_udmo.t1	AhT6.2_TR31605|c0_g1_i1:2383-4365(-)	Bvchr7_un.sca005	159076	166560	+	Bv7_177940_mudg.t2	26196	non_ovl	cooriented
541	Ah	AhT6.3_TR56143|c4_g1_i13:123-959(+)	scaffold_48	616113	619520	+	AHYPO_006494-RA.v1.0	AhT6.3_TR56143|c4_g1_i13:1361-2776(-)	scaffold_48	619982	622490	-	AHYPO_006495-RA.v1.0	463	non_ovl	convergent
541	At	AhT6.3_TR56143|c4_g1_i13:1361-2776(-)	Chr1	8503234	8505460	+	AT1G24030.1	AhT6.3_TR56143|c4_g1_i13:123-959(+)	Chr1	8503777	8506795	-	AT1G24040.1	-1684	not_contained	convergent
541	Gm	AhT6.3_TR56143|c4_g1_i13:1361-2776(-)	Chr01	3564064	3569598	+	Glyma.01G034100.1.Wm82.a2.v1	AhT6.3_TR56143|c4_g1_i13:123-959(+)	Chr01	3565380	3572358	-	Glyma.01G034200.2.Wm82.a2.v1	-4219	not_contained	convergent
542	Ah	AhT8_Tissues_TR44366|c1_g1_i3:1072-1977(+)	scaffold_48	957400	959720	+	AHYPO_006530-RA.v1.0	AhT8_Tissues_TR44366|c1_g1_i3:2170-3603(-)	scaffold_48	960017	965121	-	AHYPO_006531-RA.v1.0	298	non_ovl	convergent
542	Bv	AhT8_Tissues_TR44366|c1_g1_i3:2170-3603(-)	Bvchr6.sca027	319503	329628	+	Bv6_148730_ujrk.t1	AhT8_Tissues_TR44366|c1_g1_i3:1072-1977(+)	Bvchr6.sca027	329942	333348	-	Bv6_148740_tdqn.t1	315	non_ovl	convergent
542	Gm	AhT8_Tissues_TR44366|c1_g1_i3:1072-1977(+)	Chr18	20816420	20820079	+	Glyma.18G139000.1.Wm82.a2.v1	AhT8_Tissues_TR44366|c1_g1_i3:2170-3603(-)	Chr18	20820169	20828364	-	Glyma.18G139100.1.Wm82.a2.v1	91	non_ovl	convergent
542	Gm	AhT8_Tissues_TR44366|c1_g1_i3:2170-3603(-)	Chr08	39549436	39557630	+	Glyma.08G285700.2.Wm82.a2.v1	AhT8_Tissues_TR44366|c1_g1_i3:1072-1977(+)	Chr08	39558587	39562181	-	Glyma.08G285800.1.Wm82.a2.v1	958	non_ovl	convergent
545	Ah	AhT10_Tissues_TR1763|c3_g1_i1:1817-2215(+)	scaffold_39	407234	409491	+	AHYPO_005683-RA.v1.0	AhT10_Tissues_TR1763|c3_g1_i1:2679-3401(-)	scaffold_39	410181	410937	-	AHYPO_005684-RA.v1.0	691	non_ovl	convergent
545	Bv	AhT10_Tissues_TR1763|c3_g1_i1:2679-3401(-)	Bvchr4.sca001	254785	257749	+	Bv4_071080_dotf.t1	AhT10_Tissues_TR1763|c3_g1_i1:1817-2215(+)	Bvchr4.sca001	260368	263310	-	Bv4_071100_wjwr.t1	2620	non_ovl	convergent
546	Ah	AhT6.3_TR20200|c0_g1_i1:1757-4666(-)	scaffold_686	8880	11639	+	AHYPO_020060-RA.v1.0	AhT6.3_TR20200|c0_g1_i1:217-1041(+)	scaffold_686	12415	13176	-	AHYPO_020061-RA.v1.0	777	non_ovl	convergent
546	Bv	AhT6.3_TR20200|c0_g1_i1:217-1041(+)	Bvchr3.sca005	2418137	2420026	+	Bv3_057140_cxdc.t1	AhT6.3_TR20200|c0_g1_i1:1757-4666(-)	Bvchr3.sca005	2422575	2426022	-	Bv3_057150_zsqe.t1	2550	non_ovl	convergent
548	Ah	AhT6.2_TR54364|c0_g1_i1:1197-1544(-)	scaffold_385	120825	121157	+	AHYPO_017423-RA.v1.0	AhT6.2_TR54364|c0_g1_i1:512-820(-)	scaffold_385	121540	122058	+	AHYPO_017424-RA.v1.0	384	non_ovl	cooriented
548	Sl	AhT6.2_TR54364|c0_g1_i1:512-820(-)	SL2.40ch05	3166052	3168712	+	Solyc05g008960.2.1.iTAGv2.3	AhT6.2_TR54364|c0_g1_i1:1197-1544(-)	SL2.40ch05	3177653	3180493	+	Solyc05g008990.2.1.iTAGv2.3	8942	non_ovl	cooriented
551	Ah	AhT6.3_TR27701|c0_g13_i10:303-599(+)	scaffold_941	36817	37739	+	AHYPO_021252-RA.v1.0	AhT6.3_TR27701|c0_g13_i10:1-223(-)	scaffold_941	37598	38866	-	AHYPO_021253-RA.v1.0	-142	not_contained	convergent
551	Sl	AhT6.3_TR27701|c0_g13_i10:1-223(-)	SL2.40ch01	1897411	1898354	-	Solyc01g007700.2.1.iTAGv2.3	AhT6.3_TR27701|c0_g13_i10:303-599(+)	SL2.40ch01	1898412	1898954	+	Solyc01g007710.2.1.iTAGv2.3	59	non_ovl	divergent
552	Bv	AhT9_Tissues_TR34750|c0_g1_i2:1853-2098(-)	Bvchr4_un.sca009	225022	226771	-	Bv4_093650_iyaw.t1	AhT9_Tissues_TR34750|c0_g1_i2:2105-2611(-)	Bvchr4_un.sca009	235986	236581	-	Bv4_093660_ywms.t1	9216	non_ovl	cooriented
552	Bv	AhT9_Tissues_TR34750|c0_g1_i2:237-749(-)	Bvchr4_un.sca009	222887	224651	-	Bv4_093640_apwc.t1	AhT9_Tissues_TR34750|c0_g1_i2:1853-2098(-)	Bvchr4_un.sca009	225022	226771	-	Bv4_093650_iyaw.t1	372	non_ovl	cooriented
552	Sl	AhT9_Tissues_TR34750|c0_g1_i2:237-749(-)	SL2.40ch01	1876603	1878202	-	Solyc01g007580.2.1.iTAGv2.3	AhT9_Tissues_TR34750|c0_g1_i2:1853-2098(-)	SL2.40ch01	1879619	1881527	-	Solyc01g007610.2.1.iTAGv2.3	1418	non_ovl	cooriented
552	Zm	AhT9_Tissues_TR34750|c0_g1_i2:237-749(-)	Pt	79038	79409	-	GRMZM5G804776_T01.v6a	AhT9_Tissues_TR34750|c0_g1_i2:1853-2098(-)	Pt	81113	82518	-	GRMZM5G838396_T01.v6a	1705	non_ovl	cooriented
553	Sl	soap_k53scaffold11701_Locus_25841_0:2255-2806(-)	SL2.40ch01	1875699	1877380	-	Solyc01g007570.2.1.iTAGv2.3	soap_k53scaffold11701_Locus_25841_0:2818-3330(-)	SL2.40ch01	1876603	1878202	-	Solyc01g007580.2.1.iTAGv2.3	-778	not_contained	cooriented
553	Sl	soap_k53scaffold11701_Locus_25841_0:450-1682(-)	SL2.40ch01	1875492	1876368	-	Solyc01g007560.2.1.iTAGv2.3	soap_k53scaffold11701_Locus_25841_0:2255-2806(-)	SL2.40ch01	1875699	1877380	-	Solyc01g007570.2.1.iTAGv2.3	-670	not_contained	cooriented
553	Zm	soap_k53scaffold11701_Locus_25841_0:2255-2806(-)	Pt	78488	78898	-	GRMZM5G845244_T01.v6a	soap_k53scaffold11701_Locus_25841_0:2818-3330(-)	Pt	79038	79409	-	GRMZM5G804776_T01.v6a	141	non_ovl	cooriented
553	Zm	soap_k53scaffold11701_Locus_25841_0:450-1682(-)	Pt	75623	77189	-	GRMZM5G879235_T01.v6a	soap_k53scaffold11701_Locus_25841_0:2255-2806(-)	Pt	78488	78898	-	GRMZM5G845244_T01.v6a	1300	non_ovl	cooriented
554	Zm	AhT6.2_TR62154|c7_g1_i2:3914-5122(+)	10	100034179	100035006	+	GRMZM2G455413_T01.v6a	AhT6.2_TR62154|c7_g1_i2:5517-6473(-)	10	100035208	100037287	+	GRMZM5G822438_T01.v6a	203	non_ovl	cooriented
554	Zm	AhT6.2_TR62154|c7_g1_i2:3914-5122(+)	5	210013736	210020059	-	GRMZM2G427369_T02.v6a	AhT6.2_TR62154|c7_g1_i2:1853-3520(+)	5	210047482	210048278	+	GRMZM2G173345_T01.v6a	27424	non_ovl	divergent
555	Ah	AhT6.2_TR62136|c2_g21_i8:1459-1806(+)	scaffold_738	14053	14253	+	AHYPO_020320-RA.v1.0	AhT6.2_TR62136|c2_g21_i8:1961-2413(+)	scaffold_738	14641	14946	+	AHYPO_020321-RA.v1.0	389	non_ovl	cooriented
555	Gm	AhT6.2_TR62136|c2_g21_i8:1961-2413(+)	Chr12	39188282	39188572	-	Glyma.12G232200.1.Wm82.a2.v1	AhT6.2_TR62136|c2_g21_i8:1459-1806(+)	Chr12	39188777	39190071	-	Glyma.12G232300.1.Wm82.a2.v1	206	non_ovl	cooriented
555	Gm	AhT6.2_TR62136|c2_g21_i8:2562-3008(-)	Chr12	39187285	39188170	+	Glyma.12G232100.1.Wm82.a2.v1	AhT6.2_TR62136|c2_g21_i8:1961-2413(+)	Chr12	39188282	39188572	-	Glyma.12G232200.1.Wm82.a2.v1	113	non_ovl	convergent
555	Sl	AhT6.2_TR62136|c2_g21_i8:1459-1806(+)	SL2.40ch01	1864967	1865167	+	Solyc01g007450.1.1.iTAGv2.3	AhT6.2_TR62136|c2_g21_i8:1961-2413(+)	SL2.40ch01	1865356	1865663	+	Solyc01g007460.2.1.iTAGv2.3	190	non_ovl	cooriented
555	Sl	AhT6.2_TR62136|c2_g21_i8:1961-2413(+)	SL2.40ch01	1865356	1865663	+	Solyc01g007460.2.1.iTAGv2.3	AhT6.2_TR62136|c2_g21_i8:2562-3008(-)	SL2.40ch01	1865878	1866264	-	Solyc01g007470.1.1.iTAGv2.3	216	non_ovl	convergent
555	Sl	AhT6.2_TR62136|c2_g21_i8:2562-3008(-)	SL2.40ch01	1865878	1866264	-	Solyc01g007470.1.1.iTAGv2.3	AhT6.2_TR62136|c2_g21_i8:3701-3964(-)	SL2.40ch01	1866963	1867205	+	Solyc01g007480.1.1.iTAGv2.3	700	non_ovl	divergent
556	Ah	AhT10_Tissues_TR68637|c0_g1_i1:3554-4162(-)	scaffold_174	285715	288789	+	AHYPO_013268-RA.v1.0	AhT10_Tissues_TR68637|c0_g1_i1:616-1596(+)	scaffold_174	289465	294765	-	AHYPO_013269-RA.v1.0	677	non_ovl	convergent
556	Bv	AhT10_Tissues_TR68637|c0_g1_i1:616-1596(+)	Bvchr1.sca001	1181616	1185708	+	Bv1_001060_ysrx.t1	AhT10_Tissues_TR68637|c0_g1_i1:3554-4162(-)	Bvchr1.sca001	1186395	1189471	-	Bv1_001070_xpyp.t1	688	non_ovl	convergent
557	Ah	AhT6.3_TR9708|c4_g4_i1:2139-2978(-)	scaffold_174	285715	288789	+	AHYPO_013268-RA.v1.0	AhT6.3_TR9708|c4_g4_i1:585-1565(+)	scaffold_174	289465	294765	-	AHYPO_013269-RA.v1.0	677	non_ovl	convergent
557	Bv	AhT6.3_TR9708|c4_g4_i1:585-1565(+)	Bvchr1.sca001	1181616	1185708	+	Bv1_001060_ysrx.t1	AhT6.3_TR9708|c4_g4_i1:2139-2978(-)	Bvchr1.sca001	1186395	1189471	-	Bv1_001070_xpyp.t1	688	non_ovl	convergent
561	Ah	AhT6.3_TR27408|c3_g3_i13:377-1033(+)	scaffold_106	664391	668267	+	AHYPO_010577-RA.v1.0	AhT6.3_TR27408|c3_g3_i13:1581-2683(-)	scaffold_106	670319	672860	-	AHYPO_010578-RA.v1.0	2053	non_ovl	convergent
561	Bv	AhT6.3_TR27408|c3_g3_i13:377-1033(+)	Bvchr4.sca001	175276	182366	+	Bv4_070950_jkpx.t1	AhT6.3_TR27408|c3_g3_i13:1581-2683(-)	Bvchr4.sca001	182474	184681	-	Bv4_070960_ziqp.t1	109	non_ovl	convergent
565	Ah	AhT6.2_TR78296|c0_g2_i1:496-1902(+)	scaffold_606	107891	110320	+	AHYPO_019602-RA.v1.0	AhT6.2_TR78296|c0_g2_i1:1983-3149(-)	scaffold_606	117227	120555	-	AHYPO_019603-RA.v1.0	6908	non_ovl	convergent
565	Bv	AhT6.2_TR78296|c0_g2_i1:496-1902(+)	Bvchr2.sca003	412595	415109	+	Bv2_032200_kztk.t1	AhT6.2_TR78296|c0_g2_i1:1983-3149(-)	Bvchr2.sca003	415249	420670	-	Bv2_032210_kpcd.t1	141	non_ovl	convergent
565	Gm	AhT6.2_TR78296|c0_g2_i1:496-1902(+)	Chr04	7002219	7006087	+	Glyma.04G083000.1.Wm82.a2.v1	AhT6.2_TR78296|c0_g2_i1:1983-3149(-)	Chr04	7006088	7009361	-	Glyma.04G083100.1.Wm82.a2.v1	2	non_ovl	convergent
565	Gm	AhT6.2_TR78296|c0_g2_i1:496-1902(+)	Chr06	6494673	6498919	+	Glyma.06G084400.2.Wm82.a2.v1	AhT6.2_TR78296|c0_g2_i1:1983-3149(-)	Chr06	6498718	6501298	-	Glyma.06G084500.1.Wm82.a2.v1	-202	not_contained	convergent
565	Sl	AhT6.2_TR78296|c0_g2_i1:1983-3149(-)	SL2.40ch08	52941333	52946188	+	Solyc08g066850.2.1.iTAGv2.3	AhT6.2_TR78296|c0_g2_i1:496-1902(+)	SL2.40ch08	52945971	52948844	-	Solyc08g066860.2.1.iTAGv2.3	-218	not_contained	convergent
567	Gm	AhT6.3_TR65720|c0_g2_i6:225-1346(+)	Chr07	43739045	43742016	+	Glyma.07G263000.1.Wm82.a2.v1	AhT6.3_TR65720|c0_g2_i6:3570-4562(-)	Chr07	43742217	43750803	-	Glyma.07G263100.1.Wm82.a2.v1	202	non_ovl	convergent
567	Gm	AhT6.3_TR65720|c0_g2_i6:3570-4562(-)	Chr17	875434	883076	+	Glyma.17G010800.1.Wm82.a2.v1	AhT6.3_TR65720|c0_g2_i6:225-1346(+)	Chr17	884145	885343	-	Glyma.17G010900.1.Wm82.a2.v1	1070	non_ovl	convergent
571	Bv	AhT10_Tissues_TR4282|c0_g2_i4:242-664(-)	0209.scaffold00572	57723	67041	-	Bv_008270_xszx.t1	AhT10_Tissues_TR4282|c0_g2_i4:1608-2774(-)	0209.scaffold00572	67297	87741	-	Bv_008280_myfx.t1	257	non_ovl	cooriented
574	Ah	AhT6.2_TR100785|c0_g1_i1:1931-4657(-)	scaffold_137	75198	85213	+	AHYPO_011988-RA.v1.0	AhT6.2_TR100785|c0_g1_i1:146-1375(+)	scaffold_137	85390	90399	-	AHYPO_011989-RA.v1.0	178	non_ovl	convergent
574	Gm	AhT6.2_TR100785|c0_g1_i1:1931-4657(-)	Chr15	16876765	16882742	+	Glyma.15G177600.1.Wm82.a2.v1	AhT6.2_TR100785|c0_g1_i1:146-1375(+)	Chr15	16892475	16897664	-	Glyma.15G177800.1.Wm82.a2.v1	9734	non_ovl	convergent
575	Ah	AhT6.3_TR41406|c0_g1_i1:242-1471(+)	scaffold_318	57938	68706	+	AHYPO_016484-RA.v1.0	AhT6.3_TR41406|c0_g1_i1:2530-2764(-)	scaffold_318	69360	71058	-	AHYPO_016485-RA.v1.0	655	non_ovl	convergent
575	Sl	AhT6.3_TR41406|c0_g1_i1:242-1471(+)	SL2.40ch12	4132345	4138535	+	Solyc12g011270.1.1.iTAGv2.3	AhT6.3_TR41406|c0_g1_i1:2530-2764(-)	SL2.40ch12	4139454	4140793	-	Solyc12g011280.1.1.iTAGv2.3	920	non_ovl	convergent
576	Ah	AhT6.2_TR22137|c2_g1_i1:1400-2053(+)	scaffold_44	863127	863633	+	AHYPO_006169-RA.v1.0	AhT6.2_TR22137|c2_g1_i1:2490-3440(-)	scaffold_44	864214	867862	-	AHYPO_006170-RA.v1.0	582	non_ovl	convergent
581	Bv	AhT11_Tissues_TR55440|c0_g2_i11:2659-3588(-)	Bvchr2.sca001	7147853	7151697	+	Bv2_030020_zwop.t1	AhT11_Tissues_TR55440|c0_g2_i11:140-1972(+)	Bvchr2.sca001	7152322	7161578	-	Bv2_030030_uode.t1	626	non_ovl	convergent
582	Ah	AhT10_Tissues_TR25982|c0_g3_i2:3043-5043(-)	scaffold_594	113850	119584	+	AHYPO_019523-RA.v1.0	AhT10_Tissues_TR25982|c0_g3_i2:191-2338(+)	scaffold_594	118981	129115	-	AHYPO_019524-RA.v1.0	-604	not_contained	convergent
582	Bv	AhT10_Tissues_TR25982|c0_g3_i2:191-2338(+)	Bvchr4.sca004	834891	852796	+	Bv4_080750_iimy.t1	AhT10_Tissues_TR25982|c0_g3_i2:3043-5043(-)	Bvchr4.sca004	852995	860226	-	Bv4_080760_ypen.t1	200	non_ovl	convergent
582	Gm	AhT10_Tissues_TR25982|c0_g3_i2:3043-5043(-)	Chr09	47282157	47287845	+	Glyma.09G252800.1.Wm82.a2.v1	AhT10_Tissues_TR25982|c0_g3_i2:191-2338(+)	Chr09	47288797	47295875	-	Glyma.09G252900.1.Wm82.a2.v1	953	non_ovl	convergent
583	Ah	AhT10_Tissues_TR25042|c0_g1_i3:280-561(+)	scaffold_21	563017	564965	+	AHYPO_003498-RA.v1.0	AhT10_Tissues_TR25042|c0_g1_i3:1638-2582(-)	scaffold_21	565563	570115	-	AHYPO_003499-RA.v1.0	599	non_ovl	convergent
583	At	AhT10_Tissues_TR25042|c0_g1_i3:280-561(+)	Chr5	20744566	20745703	+	AT5G51010.1	AhT10_Tissues_TR25042|c0_g1_i3:1638-2582(-)	Chr5	20745349	20747277	-	AT5G51020.1	-355	not_contained	convergent
583	Gm	AhT10_Tissues_TR25042|c0_g1_i3:280-561(+)	Chr04	47511762	47513445	+	Glyma.04G202300.1.Wm82.a2.v1	AhT10_Tissues_TR25042|c0_g1_i3:1638-2582(-)	Chr04	47513446	47517379	-	Glyma.04G202400.1.Wm82.a2.v1	2	non_ovl	convergent
584	Ah	AhT10_Tissues_TR25042|c0_g1_i1:134-781(+)	scaffold_21	563017	564965	+	AHYPO_003498-RA.v1.0	AhT10_Tissues_TR25042|c0_g1_i1:1704-2204(-)	scaffold_21	565563	570115	-	AHYPO_003499-RA.v1.0	599	non_ovl	convergent
584	At	AhT10_Tissues_TR25042|c0_g1_i1:134-781(+)	Chr5	20744566	20745703	+	AT5G51010.1	AhT10_Tissues_TR25042|c0_g1_i1:1704-2204(-)	Chr5	20745349	20747277	-	AT5G51020.1	-355	not_contained	convergent
584	Bv	AhT10_Tissues_TR25042|c0_g1_i1:134-781(+)	0156.scaffold00466	295564	297088	+	Bv_006130_usye.t1	AhT10_Tissues_TR25042|c0_g1_i1:1704-2204(-)	0156.scaffold00466	298190	302619	-	Bv_006140_okpf.t1	1103	non_ovl	convergent
585	Bv	AhT6.2_TR117285|c0_g1_i1:1288-3060(-)	Bvchr7_un.sca006	328312	333534	+	Bv7_178720_wqcx.t1	AhT6.2_TR117285|c0_g1_i1:546-1046(+)	Bvchr7_un.sca006	333628	334317	-	Bv7_178730_hrwd.t1	95	non_ovl	convergent
588	Ah	AhT6.2_TR120647|c0_g1_i1:183-1769(+)	scaffold_8	461546	467286	+	AHYPO_001629-RA.v1.0	AhT6.2_TR120647|c0_g1_i1:2368-3177(-)	scaffold_8	467687	471307	-	AHYPO_001630-RA.v1.0	402	non_ovl	convergent
591	Bv	AhT6.2_TR57024|c6_g1_i1:1273-2472(-)	0470.scaffold01016	17656	22064	+	Bv_013480_kqmf.t1	AhT6.2_TR57024|c6_g1_i1:219-743(+)	0470.scaffold01016	22462	23781	-	Bv_013490_psrc.t1	399	non_ovl	convergent
592	Bv	AhT6.2_TR57024|c6_g1_i2:2381-3580(-)	0470.scaffold01016	17656	22064	+	Bv_013480_kqmf.t1	AhT6.2_TR57024|c6_g1_i2:820-1851(+)	0470.scaffold01016	22462	23781	-	Bv_013490_psrc.t1	399	non_ovl	convergent
593	Ah	AhT6.2_TR14423|c0_g2_i1:1838-2353(-)	scaffold_121	491109	491477	+	AHYPO_011321-RA.v1.0	AhT6.2_TR14423|c0_g2_i1:757-1173(+)	scaffold_121	491965	494973	-	AHYPO_011322-RA.v1.0	489	non_ovl	convergent
593	Bv	AhT6.2_TR14423|c0_g2_i1:757-1173(+)	Bvchr5.sca008	5594583	5597282	+	Bv5_108580_jypk.t1	AhT6.2_TR14423|c0_g2_i1:1838-2353(-)	Bvchr5.sca008	5597471	5598658	-	Bv5_108590_gfqk.t1	190	non_ovl	convergent
597	Bv	AhT6.2_TR60383|c3_g1_i1:385-1587(+)	Bvchr1.sca001	3423037	3427411	+	Bv1_003090_gpxp.t1	AhT6.2_TR60383|c3_g1_i1:2409-8144(-)	Bvchr1.sca001	3427619	3442772	-	Bv1_003100_eozj.t1	209	non_ovl	convergent
597	Gm	AhT6.2_TR60383|c3_g1_i1:385-1587(+)	Chr07	4914970	4918402	+	Glyma.07G055800.1.Wm82.a2.v1	AhT6.2_TR60383|c3_g1_i1:2409-8144(-)	Chr07	4918984	4935365	-	Glyma.07G055900.1.Wm82.a2.v1	583	non_ovl	convergent
597	Gm	AhT6.2_TR60383|c3_g1_i1:385-1587(+)	Chr16	2370369	2373613	+	Glyma.16G024500.1.Wm82.a2.v1	AhT6.2_TR60383|c3_g1_i1:2409-8144(-)	Chr16	2374161	2391216	-	Glyma.16G024600.1.Wm82.a2.v1	549	non_ovl	convergent
597	Sl	AhT6.2_TR60383|c3_g1_i1:2409-8144(-)	SL2.40ch01	78800171	78813838	+	Solyc01g095900.2.1.iTAGv2.3	AhT6.2_TR60383|c3_g1_i1:385-1587(+)	SL2.40ch01	78815374	78823631	-	Solyc01g095910.1.1.iTAGv2.3	1537	non_ovl	convergent
598	Ah	AhT10_Tissues_TR58002|c1_g3_i1:1555-2739(-)	scaffold_30	535639	539971	+	AHYPO_004703-RA.v1.0	AhT10_Tissues_TR58002|c1_g3_i1:574-1041(+)	scaffold_30	540563	540983	-	AHYPO_004704-RA.v1.0	593	non_ovl	convergent
599	Ah	AhT6.3_TR78577|c0_g3_i6:1622-2308(-)	scaffold_35	1098635	1100591	+	AHYPO_005325-RA.v1.0	AhT6.3_TR78577|c0_g3_i6:76-1176(+)	scaffold_35	1100952	1106230	-	AHYPO_005326-RA.v1.0	362	non_ovl	convergent
599	At	AhT6.3_TR78577|c0_g3_i6:76-1176(+)	Chr2	18919316	18921229	+	AT2G45990.1	AhT6.3_TR78577|c0_g3_i6:1622-2308(-)	Chr2	18921024	18922179	-	AT2G46000.1	-206	not_contained	convergent
599	Bv	AhT6.3_TR78577|c0_g3_i6:1622-2308(-)	Bvchr1.sca001	4832026	4834528	+	Bv1_004440_nzwt.t1	AhT6.3_TR78577|c0_g3_i6:76-1176(+)	Bvchr1.sca001	4834667	4838901	-	Bv1_004450_duri.t1	140	non_ovl	convergent
599	Gm	AhT6.3_TR78577|c0_g3_i6:1622-2308(-)	Chr09	47712915	47715601	+	Glyma.09G258300.1.Wm82.a2.v1	AhT6.3_TR78577|c0_g3_i6:76-1176(+)	Chr09	47716105	47719416	-	Glyma.09G258400.1.Wm82.a2.v1	505	non_ovl	convergent
599	Gm	AhT6.3_TR78577|c0_g3_i6:76-1176(+)	Chr18	52261570	52265243	+	Glyma.18G234200.1.Wm82.a2.v1	AhT6.3_TR78577|c0_g3_i6:1622-2308(-)	Chr18	52270125	52272583	-	Glyma.18G234400.1.Wm82.a2.v1	4883	non_ovl	convergent
599	Sl	AhT6.3_TR78577|c0_g3_i6:1622-2308(-)	SL2.40ch10	5079720	5081923	+	Solyc10g012400.2.1.iTAGv2.3	AhT6.3_TR78577|c0_g3_i6:76-1176(+)	SL2.40ch10	5081971	5084911	-	Solyc10g012410.2.1.iTAGv2.3	49	non_ovl	convergent
600	Ah	AhT7_Tissues_TR41637|c0_g1_i2:1109-2080(-)	scaffold_511	50978	53965	+	AHYPO_018789-RA.v1.0	AhT7_Tissues_TR41637|c0_g1_i2:39-896(+)	scaffold_511	54593	56897	-	AHYPO_018790-RA.v1.0	629	non_ovl	convergent
600	Ah	AhT7_Tissues_TR41637|c0_g1_i2:1109-2080(-)	scaffold_80	770418	772745	+	AHYPO_008928-RA.v1.0	AhT7_Tissues_TR41637|c0_g1_i2:39-896(+)	scaffold_80	772870	774643	-	AHYPO_008929-RA.v1.0	126	non_ovl	convergent
600	At	AhT7_Tissues_TR41637|c0_g1_i2:1109-2080(-)	Chr3	21076505	21078443	+	AT3G56940.1	AhT7_Tissues_TR41637|c0_g1_i2:39-896(+)	Chr3	21078297	21079856	-	AT3G56950.2	-147	not_contained	convergent
600	Bv	AhT7_Tissues_TR41637|c0_g1_i2:1109-2080(-)	Bvchr3.sca011	281920	285824	+	Bv3_064120_iiqg.t1	AhT7_Tissues_TR41637|c0_g1_i2:39-896(+)	Bvchr3.sca011	287241	290515	-	Bv3_064130_qzqg.t1	1418	non_ovl	convergent
600	Gm	AhT7_Tissues_TR41637|c0_g1_i2:39-896(+)	Chr03	33035207	33038218	+	Glyma.03G119300.1.Wm82.a2.v1	AhT7_Tissues_TR41637|c0_g1_i2:1109-2080(-)	Chr03	33055261	33058413	-	Glyma.03G119500.1.Wm82.a2.v1	17044	non_ovl	convergent
600	Gm	AhT7_Tissues_TR41637|c0_g1_i2:39-896(+)	Chr19	38159905	38162342	+	Glyma.19G123600.1.Wm82.a2.v1	AhT7_Tissues_TR41637|c0_g1_i2:1109-2080(-)	Chr19	38168154	38171282	-	Glyma.19G123800.1.Wm82.a2.v1	5813	non_ovl	convergent
602	Bv	soap_k61scaffold9055_Locus_15220_0:2704-3111(+)	contig91707	1	951	-	Bv_017610_yxkn.t1	soap_k61scaffold9055_Locus_15220_0:3378-3665(+)	contig91707	1094	1599	-	Bv_017620_jwjt.t1	144	non_ovl	cooriented
602	Gm	soap_k61scaffold9055_Locus_15220_0:777-1067(-)	Chr16	33529239	33531183	+	Glyma.16G174400.1.Wm82.a2.v1	soap_k61scaffold9055_Locus_15220_0:2704-3111(+)	Chr16	33532929	33535530	+	Glyma.16G174500.1.Wm82.a2.v1	1747	non_ovl	cooriented
602	Sl	soap_k61scaffold9055_Locus_15220_0:452-739(+)	SL2.40ch06	14701266	14701628	+	Solyc06g024210.1.1.iTAGv2.3	soap_k61scaffold9055_Locus_15220_0:777-1067(-)	SL2.40ch06	14739594	14739794	-	Solyc06g024240.1.1.iTAGv2.3	37967	non_ovl	convergent
603	Ah	AhT11_Tissues_TR42043|c0_g1_i1:2407-3453(-)	scaffold_78	734317	739306	+	AHYPO_008787-RA.v1.0	AhT11_Tissues_TR42043|c0_g1_i1:11-1063(+)	scaffold_78	740618	763554	-	AHYPO_008789-RA.v1.0	1313	non_ovl	convergent
603	Bv	AhT11_Tissues_TR42043|c0_g1_i1:2407-3453(-)	Bvchr4.sca006	2535347	2539154	+	Bv4_083350_jsxg.t1	AhT11_Tissues_TR42043|c0_g1_i1:11-1063(+)	Bvchr4.sca006	2569501	2583215	-	Bv4_083380_fotx.t1	30348	non_ovl	convergent
607	Ah	AhT6.3_TR68447|c1_g2_i7:380-1306(+)	scaffold_1425	10558	16554	+	AHYPO_022415-RA.v1.0	AhT6.3_TR68447|c1_g2_i7:1613-2059(-)	scaffold_1425	18163	18528	-	AHYPO_022416-RA.v1.0	1610	non_ovl	convergent
607	Bv	AhT6.3_TR68447|c1_g2_i7:380-1306(+)	Bvchr5.sca008	8505754	8511796	+	Bv5_109510_qgmu.t1	AhT6.3_TR68447|c1_g2_i7:1613-2059(-)	Bvchr5.sca008	8512566	8516749	-	Bv5_109520_nnpt.t1	771	non_ovl	convergent
608	Ah	AhT6.3_TR10274|c4_g3_i8:147-1172(+)	scaffold_9	204962	208389	+	AHYPO_001785-RA.v1.0	AhT6.3_TR10274|c4_g3_i8:1920-2537(-)	scaffold_9	209283	223678	-	AHYPO_001786-RA.v1.0	895	non_ovl	convergent
610	Ah	AhT6.3_TR23947|c0_g1_i18:2491-3255(-)	scaffold_60	65007	74106	+	AHYPO_007491-RA.v1.0	AhT6.3_TR23947|c0_g1_i18:1-2032(+)	scaffold_60	75241	79520	-	AHYPO_007492-RA.v1.0	1136	non_ovl	convergent
610	Bv	AhT6.3_TR23947|c0_g1_i18:2491-3255(-)	Bvchr5_un.sca018	75636	81116	+	Bv5_125850_cmxi.t1	AhT6.3_TR23947|c0_g1_i18:1-2032(+)	Bvchr5_un.sca018	81206	87811	-	Bv5_125860_otnx.t1	91	non_ovl	convergent
612	Ah	AhT7_Tissues_TR60502|c6_g1_i7:349-759(+)	scaffold_275	304601	305326	+	AHYPO_015750-RA.v1.0	AhT7_Tissues_TR60502|c6_g1_i7:1225-2562(-)	scaffold_275	307968	310783	-	AHYPO_015751-RA.v1.0	2643	non_ovl	convergent
612	Bv	AhT7_Tissues_TR60502|c6_g1_i7:1225-2562(-)	Bvchr2.sca001	6478403	6480857	+	Bv2_029580_kixe.t2	AhT7_Tissues_TR60502|c6_g1_i7:349-759(+)	Bvchr2.sca001	6481267	6484528	-	Bv2_029590_xzkt.t1	411	non_ovl	convergent
612	Sl	AhT7_Tissues_TR60502|c6_g1_i7:1225-2562(-)	SL2.40ch06	29980646	29982486	+	Solyc06g050720.2.1.iTAGv2.3	AhT7_Tissues_TR60502|c6_g1_i7:349-759(+)	SL2.40ch06	29994029	29995792	-	Solyc06g050730.2.1.iTAGv2.3	11544	non_ovl	convergent
617	Ah	AhT6.2_TR163697|c0_g1_i1:1-547(+)	scaffold_49	923730	926545	+	AHYPO_006637-RA.v1.0	AhT6.2_TR163697|c0_g1_i1:1174-2703(-)	scaffold_49	926786	936435	-	AHYPO_006638-RA.v1.0	242	non_ovl	convergent
618	Ah	AhT11_Tissues_TR12714|c0_g1_i3:1-1089(+)	scaffold_17	334588	338012	+	AHYPO_002985-RA.v1.0	AhT11_Tissues_TR12714|c0_g1_i3:1859-3280(-)	scaffold_17	338446	340890	-	AHYPO_002986-RA.v1.0	435	non_ovl	convergent
618	Bv	AhT11_Tissues_TR12714|c0_g1_i3:1859-3280(-)	Bvchr2.sca001	4064670	4067011	+	Bv2_027280_wuzk.t1	AhT11_Tissues_TR12714|c0_g1_i3:1-1089(+)	Bvchr2.sca001	4067151	4073895	-	Bv2_027290_turx.t1	141	non_ovl	convergent
621	Ah	AhT7_Tissues_TR11423|c0_g1_i1:27-1592(+)	scaffold_188	352327	357881	+	AHYPO_013751-RA.v1.0	AhT7_Tissues_TR11423|c0_g1_i1:1702-2184(-)	scaffold_188	358782	367119	-	AHYPO_013752-RA.v1.0	902	non_ovl	convergent
628	Ah	AhT6.2_TR14376|c0_g1_i1:1997-2902(-)	scaffold_71	817326	834501	+	AHYPO_008314-RA.v1.0	AhT6.2_TR14376|c0_g1_i1:138-1292(+)	scaffold_71	834710	840489	-	AHYPO_008315-RA.v1.0	210	non_ovl	convergent
631	Bv	AhT6.2_TR11638|c6_g1_i1:229-960(+)	Bvchr9.sca026	7101117	7102189	+	Bv9_222980_gskt.t1	AhT6.2_TR11638|c6_g1_i1:985-1962(-)	Bvchr9.sca026	7102198	7105872	-	Bv9_222990_oeiz.t1	10	non_ovl	convergent
632	Bv	AhT11_Tissues_TR198|c0_g1_i3:21-752(+)	Bvchr9.sca026	7101117	7102189	+	Bv9_222980_gskt.t1	AhT11_Tissues_TR198|c0_g1_i3:777-1695(-)	Bvchr9.sca026	7102198	7105872	-	Bv9_222990_oeiz.t1	10	non_ovl	convergent
638	Ah	AhT7_Tissues_TR20688|c0_g2_i1:1620-2465(-)	scaffold_106	662126	663138	+	AHYPO_010576-RA.v1.0	AhT7_Tissues_TR20688|c0_g2_i1:50-1072(+)	scaffold_106	670319	672860	-	AHYPO_010578-RA.v1.0	7182	non_ovl	convergent
638	Bv	AhT7_Tissues_TR20688|c0_g2_i1:1620-2465(-)	Bvchr4.sca001	175276	182366	+	Bv4_070950_jkpx.t1	AhT7_Tissues_TR20688|c0_g2_i1:50-1072(+)	Bvchr4.sca001	182474	184681	-	Bv4_070960_ziqp.t1	109	non_ovl	convergent
639	Ah	AhT6.2_TR78795|c0_g3_i3:1104-3137(-)	scaffold_476	191184	199857	+	AHYPO_018465-RA.v1.0	AhT6.2_TR78795|c0_g3_i3:279-1034(+)	scaffold_476	200074	202249	-	AHYPO_018466-RA.v1.0	218	non_ovl	convergent
639	Bv	AhT6.2_TR78795|c0_g3_i3:1104-3137(-)	Bvchr4.sca003	2405152	2411916	+	Bv4_078650_rzmp.t1	AhT6.2_TR78795|c0_g3_i3:279-1034(+)	Bvchr4.sca003	2424843	2428007	-	Bv4_078670_puyq.t1	12928	non_ovl	convergent
639	Gm	AhT6.2_TR78795|c0_g3_i3:1104-3137(-)	Chr04	48185628	48192057	+	Glyma.04G209700.1.Wm82.a2.v1	AhT6.2_TR78795|c0_g3_i3:279-1034(+)	Chr04	48198362	48201137	-	Glyma.04G209900.1.Wm82.a2.v1	6306	non_ovl	convergent
639	Gm	AhT6.2_TR78795|c0_g3_i3:279-1034(+)	Chr06	12809997	12812765	+	Glyma.06G156100.1.Wm82.a2.v1	AhT6.2_TR78795|c0_g3_i3:1104-3137(-)	Chr06	12816990	12823610	-	Glyma.06G156300.1.Wm82.a2.v1	4226	non_ovl	convergent
640	Bv	AhT6.3_TR1848|c0_g6_i1:1574-1855(-)	Bvchr6.sca027	4498601	4500283	+	Bv6_151670_uqpc.t1	AhT6.3_TR1848|c0_g6_i1:356-1291(+)	Bvchr6.sca027	4500416	4501476	-	Bv6_151680_drnm.t1	134	non_ovl	convergent
644	Bv	AhT6.3_TR78580|c2_g1_i7:205-561(+)	Bvchr7.sca021	3681112	3686037	+	Bv7_170400_nzch.t1	AhT6.3_TR78580|c2_g1_i7:769-1272(-)	Bvchr7.sca021	3683617	3686747	-	Bv7_170410_zhgp.t1	-2421	not_contained	convergent
646	Ah	AhT6.2_TR55290|c3_g1_i1:1982-2560(-)	scaffold_41	31375	36810	-	AHYPO_005833-RA.v1.0	AhT6.2_TR55290|c3_g1_i1:4751-6625(-)	scaffold_41	38200	42649	-	AHYPO_005834-RA.v1.0	1391	non_ovl	cooriented
647	Bv	AhT10_Tissues_TR9403|c3_g2_i1:99-2081(+)	Bvchr4.sca003	2405152	2411916	+	Bv4_078650_rzmp.t1	AhT10_Tissues_TR9403|c3_g2_i1:2202-3641(-)	Bvchr4.sca003	2412204	2416127	-	Bv4_078660_owha.t1	289	non_ovl	convergent
647	Gm	AhT10_Tissues_TR9403|c3_g2_i1:2202-3641(-)	Chr06	12813798	12818740	+	Glyma.06G156200.1.Wm82.a2.v1	AhT10_Tissues_TR9403|c3_g2_i1:99-2081(+)	Chr06	12816990	12823610	-	Glyma.06G156300.1.Wm82.a2.v1	-1751	not_contained	convergent
647	Gm	AhT10_Tissues_TR9403|c3_g2_i1:99-2081(+)	Chr04	48185628	48192057	+	Glyma.04G209700.1.Wm82.a2.v1	AhT10_Tissues_TR9403|c3_g2_i1:2202-3641(-)	Chr04	48192080	48195828	-	Glyma.04G209800.1.Wm82.a2.v1	24	non_ovl	convergent
649	Ah	AhT10_Tissues_TR81534|c0_g1_i1:105-2522(+)	scaffold_141	52356	56488	+	AHYPO_012152-RA.v1.0	AhT10_Tissues_TR81534|c0_g1_i1:4351-5184(-)	scaffold_141	58377	74234	-	AHYPO_012153-RA.v1.0	1890	non_ovl	convergent
650	At	AhT6.2_TR66746|c0_g1_i1:71-1771(+)	Chr1	22261888	22264408	+	AT1G60420.1	AhT6.2_TR66746|c0_g1_i1:2618-3748(-)	Chr1	22305831	22308229	-	AT1G60550.1	41424	non_ovl	convergent
650	Gm	AhT6.2_TR66746|c0_g1_i1:2618-3748(-)	Chr08	39521849	39526684	+	Glyma.08G285500.1.Wm82.a2.v1	AhT6.2_TR66746|c0_g1_i1:71-1771(+)	Chr08	39563979	39567244	-	Glyma.08G285900.1.Wm82.a2.v1	37296	non_ovl	convergent
654	Gm	AhT6.2_TR61709|c1_g1_i1:3808-5724(-)	Chr08	38707723	38713794	+	Glyma.08G282100.1.Wm82.a2.v1	AhT6.2_TR61709|c1_g1_i1:393-2567(+)	Chr08	38715367	38719542	-	Glyma.08G282300.1.Wm82.a2.v1	1574	non_ovl	convergent
654	Gm	AhT6.2_TR61709|c1_g1_i1:393-2567(+)	Chr18	23302211	23305728	+	Glyma.18G144000.1.Wm82.a2.v1	AhT6.2_TR61709|c1_g1_i1:3808-5724(-)	Chr18	23306379	23312679	-	Glyma.18G144100.1.Wm82.a2.v1	652	non_ovl	convergent
654	Sl	AhT6.2_TR61709|c1_g1_i1:393-2567(+)	SL2.40ch05	6718426	6723728	+	Solyc05g013500.2.1.iTAGv2.3	AhT6.2_TR61709|c1_g1_i1:3808-5724(-)	SL2.40ch05	6724684	6728136	-	Solyc05g013510.2.1.iTAGv2.3	957	non_ovl	convergent
670	At	AhT10_Tissues_TR12817|c0_g2_i1:1129-1965(-)	Chr4	6650724	6654712	+	AT4G10830.1	AhT10_Tissues_TR12817|c0_g2_i1:102-572(-)	Chr4	6681722	6682462	-	AT4G10865.1	27011	non_ovl	convergent
678	Ah	AhT6.2_TR53563|c1_g1_i1:1-417(-)	scaffold_868	9769	10576	-	AHYPO_020959-RA.v1.0	AhT6.2_TR53563|c1_g1_i1:1696-2052(-)	scaffold_868	10631	14024	-	AHYPO_020960-RA.v1.0	56	non_ovl	cooriented
702	At	AhT6.2_TR22355|c0_g1_i1:842-1034(-)	Chr3	14330084	14334031	+	AT3G42174.1	AhT6.2_TR22355|c0_g1_i1:1-367(-)	Chr3	14356952	14359522	-	AT3G42186.1	22922	non_ovl	convergent
708	Ah	AhT6.2_TR37818|c2_g2_i1:122-790(+)	scaffold_16	1548064	1550395	+	AHYPO_002944-RA.v1.0	AhT6.2_TR37818|c2_g2_i1:949-1345(-)	scaffold_16	1548070	1556409	-	AHYPO_002945-RA.v1.0	-2326	not_contained	convergent
708	Bv	AhT6.2_TR37818|c2_g2_i1:122-790(+)	Bvchr3.sca003	1774964	1778288	+	Bv3_052690_izpp.t1	AhT6.2_TR37818|c2_g2_i1:949-1345(-)	Bvchr3.sca003	1788764	1794318	+	Bv3_052730_hknh.t1	10477	non_ovl	cooriented
709	Bv	AhT11_Tissues_TR46679|c4_g3_i8:1038-1469(-)	Bvchr7_un.sca014	323107	323697	-	Bv7_180210_mxfx.t1	AhT11_Tissues_TR46679|c4_g3_i8:135-482(+)	Bvchr7_un.sca014	323956	324667	-	Bv7_180220_zaaj.t1	260	non_ovl	cooriented
710	Ah	AhT10_Tissues_TR63035|c0_g2_i1:2567-4891(-)	scaffold_13	1452255	1454276	+	AHYPO_002557-RA.v1.0	AhT10_Tissues_TR63035|c0_g2_i1:1-1978(+)	scaffold_13	1455140	1458707	-	AHYPO_002558-RA.v1.0	865	non_ovl	convergent
710	Bv	AhT10_Tissues_TR63035|c0_g2_i1:2567-4891(-)	Bvchr4.sca001	3178193	3180994	+	Bv4_074060_zais.t1	AhT10_Tissues_TR63035|c0_g2_i1:1-1978(+)	Bvchr4.sca001	3182410	3187308	-	Bv4_074080_qjaa.t1	1417	non_ovl	convergent
714	Ah	AhT6.2_TR51775|c0_g1_i1:5-1126(+)	scaffold_109	182791	183786	+	AHYPO_010673-RA.v1.0	AhT6.2_TR51775|c0_g1_i1:1421-3466(-)	scaffold_109	184195	189735	-	AHYPO_010674-RA.v1.0	410	non_ovl	convergent
714	At	AhT6.2_TR51775|c0_g1_i1:1421-3466(-)	Chr5	21395944	21398636	+	AT5G52800.2	AhT6.2_TR51775|c0_g1_i1:5-1126(+)	Chr5	21399331	21400603	+	AT5G52810.1	696	non_ovl	cooriented
714	Bv	AhT6.2_TR51775|c0_g1_i1:1421-3466(-)	Bvchr3.sca003	2279169	2286686	+	Bv3_053160_pnte.t1	AhT6.2_TR51775|c0_g1_i1:5-1126(+)	Bvchr3.sca003	2287304	2288434	-	Bv3_053170_ppah.t1	619	non_ovl	convergent
715	Bv	AhT6.3_TR67827|c5_g3_i9:298-1092(-)	Bvchr1.sca002	3398846	3400212	-	Bv1_008880_kiqi.t1	AhT6.3_TR67827|c5_g3_i9:2641-4314(-)	Bvchr1.sca002	3401318	3404472	-	Bv1_008900_pnio.t1	1107	non_ovl	cooriented
715	Sl	AhT6.3_TR67827|c5_g3_i9:2641-4314(-)	SL2.40ch01	1869602	1871620	+	Solyc01g007500.2.1.iTAGv2.3	AhT6.3_TR67827|c5_g3_i9:298-1092(-)	SL2.40ch01	1872279	1874091	+	Solyc01g007530.2.1.iTAGv2.3	660	non_ovl	cooriented
715	Sl	AhT6.3_TR67827|c5_g3_i9:4582-5316(+)	SL2.40ch01	1867188	1869330	-	Solyc01g007490.2.1.iTAGv2.3	AhT6.3_TR67827|c5_g3_i9:2641-4314(-)	SL2.40ch01	1869602	1871620	+	Solyc01g007500.2.1.iTAGv2.3	273	non_ovl	divergent
715	Sl	AhT6.3_TR67827|c5_g3_i9:6869-7321(-)	SL2.40ch01	1865356	1865663	+	Solyc01g007460.2.1.iTAGv2.3	AhT6.3_TR67827|c5_g3_i9:4582-5316(+)	SL2.40ch01	1867188	1869330	-	Solyc01g007490.2.1.iTAGv2.3	1526	non_ovl	convergent
715	Zm	AhT6.3_TR67827|c5_g3_i9:2641-4314(-)	5	209988181	209995650	-	GRMZM2G427557_T01.v6a	AhT6.3_TR67827|c5_g3_i9:4582-5316(+)	5	209990119	210003548	+	GRMZM2G427444_T06.v6a	-5532	not_contained	divergent
715	Zm	AhT6.3_TR67827|c5_g3_i9:2641-4314(-)	Pt	70706	72490	+	GRMZM5G808939_T01.v6a	AhT6.3_TR67827|c5_g3_i9:298-1092(-)	Pt	73845	74543	+	GRMZM5G800780_T01.v6a	1356	non_ovl	cooriented
715	Zm	AhT6.3_TR67827|c5_g3_i9:4582-5316(+)	Pt	66312	70204	-	GRMZM5G804708_T01.v6a	AhT6.3_TR67827|c5_g3_i9:2641-4314(-)	Pt	70706	72490	+	GRMZM5G808939_T01.v6a	503	non_ovl	divergent
722	Ah	AhT6.2_TR51592|c0_g1_i1:2263-3213(-)	scaffold_60	65007	74106	+	AHYPO_007491-RA.v1.0	AhT6.2_TR51592|c0_g1_i1:1-1804(+)	scaffold_60	75241	79520	-	AHYPO_007492-RA.v1.0	1136	non_ovl	convergent
722	Bv	AhT6.2_TR51592|c0_g1_i1:2263-3213(-)	Bvchr5_un.sca018	75636	81116	+	Bv5_125850_cmxi.t1	AhT6.2_TR51592|c0_g1_i1:1-1804(+)	Bvchr5_un.sca018	81206	87811	-	Bv5_125860_otnx.t1	91	non_ovl	convergent
724	Ah	AhT6.3_TR10273|c2_g5_i15:2281-10032(-)	scaffold_974	899	11751	+	AHYPO_021364-RA.v1.0	AhT6.3_TR10273|c2_g5_i15:774-1061(+)	scaffold_974	52623	54853	-	AHYPO_021366-RA.v1.0	40873	non_ovl	convergent
724	Bv	AhT6.3_TR10273|c2_g5_i15:774-1061(+)	Bvchr2.sca018	1933995	1936026	+	Bv2_043790_oacs.t1	AhT6.3_TR10273|c2_g5_i15:2281-10032(-)	Bvchr2.sca018	1936706	1982530	-	Bv2_043800_fipx.t1	681	non_ovl	convergent
724	Gm	AhT6.3_TR10273|c2_g5_i15:774-1061(+)	Chr06	5750390	5752387	+	Glyma.06G074500.1.Wm82.a2.v1	AhT6.3_TR10273|c2_g5_i15:2281-10032(-)	Chr06	5758402	5786537	-	Glyma.06G074700.1.Wm82.a2.v1	6016	non_ovl	convergent
724	Sl	AhT6.3_TR10273|c2_g5_i15:774-1061(+)	SL2.40ch08	54257816	54260443	+	Solyc08g067980.1.1.iTAGv2.3	AhT6.3_TR10273|c2_g5_i15:2281-10032(-)	SL2.40ch08	54281098	54304777	-	Solyc08g068010.1.1.iTAGv2.3	20656	non_ovl	convergent
725	Ah	AhT7_Tissues_TR17477|c1_g1_i3:2734-9237(-)	scaffold_113	620564	631714	+	AHYPO_010924-RA.v1.0	AhT7_Tissues_TR17477|c1_g1_i3:253-2106(+)	scaffold_113	632230	637236	-	AHYPO_010925-RA.v1.0	517	non_ovl	convergent
725	Bv	AhT7_Tissues_TR17477|c1_g1_i3:253-2106(+)	Bvchr5.sca003	37646	45400	+	Bv5_104410_qmwx.t1	AhT7_Tissues_TR17477|c1_g1_i3:2734-9237(-)	Bvchr5.sca003	47947	67421	-	Bv5_104420_piyx.t1	2548	non_ovl	convergent
726	Ah	AhT7_Tissues_TR27525|c0_g1_i1:2055-5642(-)	scaffold_17	1398778	1400666	+	AHYPO_003095-RA.v1.0	AhT7_Tissues_TR27525|c0_g1_i1:76-1656(+)	scaffold_17	1402181	1410069	-	AHYPO_003097-RA.v1.0	1516	non_ovl	convergent
731	Bv	soap_k53scaffold7983_Locus_16147_0:3195-3536(-)	Bvchr1.sca001	5390442	5394116	-	Bv1_004920_expa.t1	soap_k53scaffold7983_Locus_16147_0:156-3122(-)	Bvchr1.sca001	5410891	5414517	+	Bv1_004930_wapg.t1	16776	non_ovl	divergent
733	Ah	AhT7_Tissues_TR53116|c3_g1_i1:1176-1487(+)	scaffold_162	168010	171791	+	AHYPO_012923-RA.v1.0	AhT7_Tissues_TR53116|c3_g1_i1:2033-6310(-)	scaffold_162	171926	190546	-	AHYPO_012924-RA.v1.0	136	non_ovl	convergent
735	Bv	AhT10_Tissues_TR9417|c2_g1_i1:313-1257(+)	Bvchr5.sca025	1170296	1171424	+	Bv5_122230_sssd.t1	AhT10_Tissues_TR9417|c2_g1_i1:1651-5895(-)	Bvchr5.sca025	1171438	1191811	-	Bv5_122240_exck.t1	15	non_ovl	convergent
739	Ah	AhT6.2_TR66843|c0_g1_i1:1079-1759(+)	scaffold_3	354039	356101	+	AHYPO_000741-RA.v1.0	AhT6.2_TR66843|c0_g1_i1:2314-6252(-)	scaffold_3	356281	366959	-	AHYPO_000742-RA.v1.0	181	non_ovl	convergent
739	Bv	AhT6.2_TR66843|c0_g1_i1:1079-1759(+)	Bvchr3.sca001	901074	907021	+	Bv3_048810_ezwx.t1	AhT6.2_TR66843|c0_g1_i1:2314-6252(-)	Bvchr3.sca001	907285	915549	-	Bv3_048820_czpy.t2	265	non_ovl	convergent
739	Gm	AhT6.2_TR66843|c0_g1_i1:2314-6252(-)	Chr10	407576	417156	+	Glyma.10G004100.1.Wm82.a2.v1	AhT6.2_TR66843|c0_g1_i1:1079-1759(+)	Chr10	418669	421898	-	Glyma.10G004200.1.Wm82.a2.v1	1514	non_ovl	convergent
741	Bv	AhT6.2_TR28592|c12_g1_i5:819-1397(-)	Bvchr6.sca027	1388825	1394522	-	Bv6_149560_mhix.t1	AhT6.2_TR28592|c12_g1_i5:3234-5567(-)	Bvchr6.sca027	1396761	1397592	-	Bv6_149570_atec.t1	2240	non_ovl	cooriented
742	Ah	AhT6.3_TR10328|c3_g2_i1:1-1760(+)	scaffold_3	635754	641946	+	AHYPO_000766-RA.v1.0	AhT6.3_TR10328|c3_g2_i1:2129-5335(-)	scaffold_3	642396	650823	-	AHYPO_000767-RA.v1.0	451	non_ovl	convergent
742	Ah	AhT6.3_TR10328|c3_g2_i1:2129-5335(-)	scaffold_345	235890	240720	+	AHYPO_016899-RA.v1.0	AhT6.3_TR10328|c3_g2_i1:1-1760(+)	scaffold_345	240929	253261	-	AHYPO_016900-RA.v1.0	210	non_ovl	convergent
742	Bv	AhT6.3_TR10328|c3_g2_i1:2129-5335(-)	Bvchr3.sca001	511717	517006	+	Bv3_048530_akyq.t1	AhT6.3_TR10328|c3_g2_i1:1-1760(+)	Bvchr3.sca001	517132	530752	-	Bv3_048540_hrgg.t1	127	non_ovl	convergent
742	Sl	AhT6.3_TR10328|c3_g2_i1:1-1760(+)	SL2.40ch09	65329293	65336164	+	Solyc09g090470.2.1.iTAGv2.3	AhT6.3_TR10328|c3_g2_i1:2129-5335(-)	SL2.40ch09	65336422	65341225	-	Solyc09g090480.2.1.iTAGv2.3	259	non_ovl	convergent
743	Ah	AhT6.2_TR22082|c0_g1_i2:1936-5826(-)	scaffold_72	398656	410026	+	AHYPO_008346-RA.v1.0	AhT6.2_TR22082|c0_g1_i2:83-1318(+)	scaffold_72	411405	415060	-	AHYPO_008347-RA.v1.0	1380	non_ovl	convergent
743	Bv	AhT6.2_TR22082|c0_g1_i2:1936-5826(-)	Bvchr6.sca004	2185896	2205141	+	Bv6_136210_omoa.t1	AhT6.2_TR22082|c0_g1_i2:83-1318(+)	Bvchr6.sca004	2205347	2210071	-	Bv6_136220_xwyj.t1	207	non_ovl	convergent
746	Ah	AhT11_Tissues_TR65605|c0_g2_i1:5071-5550(-)	scaffold_1	516708	523061	+	AHYPO_000264-RA.v1.0	AhT11_Tissues_TR65605|c0_g2_i1:108-1388(+)	scaffold_1	523061	525948	-	AHYPO_000265-RA.v1.0	1	non_ovl	convergent
746	Bv	AhT11_Tissues_TR65605|c0_g2_i1:108-1388(+)	Bvchr6.sca027	4275024	4278228	+	Bv6_151450_cndk.t1	AhT11_Tissues_TR65605|c0_g2_i1:5071-5550(-)	Bvchr6.sca027	4289083	4295729	-	Bv6_151470_psmf.t1	10856	non_ovl	convergent
749	Ah	AhT10_Tissues_TR33312|c5_g3_i7:262-2307(+)	scaffold_24	52409	54313	+	AHYPO_003831-RA.v1.0	AhT10_Tissues_TR33312|c5_g3_i7:3346-6549(-)	scaffold_24	56337	64584	-	AHYPO_003832-RA.v1.0	2025	non_ovl	convergent
749	Bv	AhT10_Tissues_TR33312|c5_g3_i7:3346-6549(-)	Bvchr3_un.sca007	692759	701202	+	Bv3_069220_kryd.t1	AhT10_Tissues_TR33312|c5_g3_i7:262-2307(+)	Bvchr3_un.sca007	734555	737124	-	Bv3_069230_gakn.t1	33354	non_ovl	convergent
751	Ah	AhT10_Tissues_TR32392|c0_g1_i1:983-3715(-)	scaffold_1	602330	607150	+	AHYPO_000276-RA.v1.0	AhT10_Tissues_TR32392|c0_g1_i1:458-766(+)	scaffold_1	607493	609505	-	AHYPO_000277-RA.v1.0	344	non_ovl	convergent
751	Bv	AhT10_Tissues_TR32392|c0_g1_i1:458-766(+)	Bvchr6.sca027	3982087	3986918	+	Bv6_151240_gucc.t1	AhT10_Tissues_TR32392|c0_g1_i1:983-3715(-)	Bvchr6.sca027	4008068	4013612	-	Bv6_151250_nkyw.t1	21151	non_ovl	convergent
754	Ah	soap_k45scaffold11214_Locus_31200_0:2194-2559(-)	scaffold_41	302259	304691	-	AHYPO_005846-RA.v1.0	soap_k45scaffold11214_Locus_31200_0:2970-3683(+)	scaffold_41	304023	306715	+	AHYPO_005847-RA.v1.0	-669	not_contained	divergent
754	Bv	soap_k45scaffold11214_Locus_31200_0:2970-3683(+)	Bvchr1.sca001	7821043	7821611	-	Bv1_007031z18.t1	soap_k45scaffold11214_Locus_31200_0:2194-2559(-)	Bvchr1.sca001	7821796	7830092	+	Bv1_007040_cedm.t1	186	non_ovl	divergent
755	Ah	AhT6.2_TR23205|c0_g1_i1:2243-5023(-)	scaffold_176	299276	302038	+	AHYPO_013332-RA.v1.0	AhT6.2_TR23205|c0_g1_i1:100-2019(+)	scaffold_176	302406	304172	-	AHYPO_013333-RA.v1.0	369	non_ovl	convergent
755	Bv	AhT6.2_TR23205|c0_g1_i1:2243-5023(-)	Bvchr8.sca002	153266	156430	+	Bv8_183160_thff.t1	AhT6.2_TR23205|c0_g1_i1:100-2019(+)	Bvchr8.sca002	158048	160331	-	Bv8_183170_jaju.t1	1619	non_ovl	convergent
757	Sl	AhT6.3_TR42994|c0_g2_i2:3356-3910(-)	SL2.40ch02	28059526	28060793	+	Solyc02g061920.1.1.iTAGv2.3	AhT6.3_TR42994|c0_g2_i2:604-2013(-)	SL2.40ch02	28065879	28066522	+	Solyc02g061930.1.1.iTAGv2.3	5087	non_ovl	cooriented
758	Sl	AhT6.3_TR42994|c0_g2_i5:3532-4086(-)	SL2.40ch02	28059526	28060793	+	Solyc02g061920.1.1.iTAGv2.3	AhT6.3_TR42994|c0_g2_i5:780-2189(-)	SL2.40ch02	28065879	28066522	+	Solyc02g061930.1.1.iTAGv2.3	5087	non_ovl	cooriented
759	Bv	AhT6.3_TR60054|c0_g1_i8:1226-4564(-)	Bvchr7.sca021	2073821	2088515	+	Bv7_169480_uxot.t1	AhT6.3_TR60054|c0_g1_i8:252-764(+)	Bvchr7.sca021	2089139	2091706	-	Bv7_169490_drkt.t1	625	non_ovl	convergent
759	Gm	AhT6.3_TR60054|c0_g1_i8:252-764(+)	Chr07	3614217	3615260	+	Glyma.07G043600.1.Wm82.a2.v1	AhT6.3_TR60054|c0_g1_i8:1226-4564(-)	Chr07	3615401	3622456	-	Glyma.07G043700.1.Wm82.a2.v1	142	non_ovl	convergent
759	Sl	AhT6.3_TR60054|c0_g1_i8:1226-4564(-)	SL2.40ch03	64408487	64419085	+	Solyc03g123530.2.1.iTAGv2.3	AhT6.3_TR60054|c0_g1_i8:252-764(+)	SL2.40ch03	64419768	64420397	-	Solyc03g123540.2.1.iTAGv2.3	684	non_ovl	convergent
762	Bv	AhT6.3_TR35355|c0_g1_i14:2789-5341(-)	Bvchr2_un.sca003	183065	196073	+	Bv2_045760_wmnk.t1	AhT6.3_TR35355|c0_g1_i14:1567-1884(+)	Bvchr2_un.sca003	196823	198980	-	Bv2_045770_fjxp.t1	751	non_ovl	convergent
764	Ah	AhT6.3_TR74210|c6_g2_i1:295-975(+)	scaffold_62	284015	284695	+	AHYPO_007665-RA.v1.0	AhT6.3_TR74210|c6_g2_i1:1871-4756(-)	scaffold_62	285305	290541	-	AHYPO_007666-RA.v1.0	611	non_ovl	convergent
764	Bv	AhT6.3_TR74210|c6_g2_i1:1871-4756(-)	Bvchr2.sca001	3824960	3829815	+	Bv2_026990_kaff.t1	AhT6.3_TR74210|c6_g2_i1:295-975(+)	Bvchr2.sca001	3830641	3831955	-	Bv2_027000_wkex.t1	827	non_ovl	convergent
766	Bv	AhT11_Tissues_TR79786|c0_g1_i1:3316-5118(-)	Bvchr1.sca001	4710757	4719419	+	Bv1_004340_twtp.t1	AhT11_Tissues_TR79786|c0_g1_i1:54-1445(+)	Bvchr1.sca001	4720158	4724462	-	Bv1_004350_wtoo.t1	740	non_ovl	convergent
766	Gm	AhT11_Tissues_TR79786|c0_g1_i1:3316-5118(-)	Chr07	6200187	6208590	+	Glyma.07G068700.1.Wm82.a2.v1	AhT11_Tissues_TR79786|c0_g1_i1:54-1445(+)	Chr07	6211775	6221107	-	Glyma.07G068800.1.Wm82.a2.v1	3186	non_ovl	convergent
766	Gm	AhT11_Tissues_TR79786|c0_g1_i1:3316-5118(-)	Chr16	3242522	3250501	+	Glyma.16G034500.1.Wm82.a2.v1	AhT11_Tissues_TR79786|c0_g1_i1:54-1445(+)	Chr16	3254425	3263715	-	Glyma.16G034600.1.Wm82.a2.v1	3925	non_ovl	convergent
767	Bv	AhT8_Tissues_TR39935|c0_g2_i2:2159-4768(-)	Bvchr1.sca001	4710757	4719419	+	Bv1_004340_twtp.t1	AhT8_Tissues_TR39935|c0_g2_i2:656-1702(+)	Bvchr1.sca001	4720158	4724462	-	Bv1_004350_wtoo.t1	740	non_ovl	convergent
767	Gm	AhT8_Tissues_TR39935|c0_g2_i2:2159-4768(-)	Chr07	6200187	6208590	+	Glyma.07G068700.1.Wm82.a2.v1	AhT8_Tissues_TR39935|c0_g2_i2:656-1702(+)	Chr07	6211775	6221107	-	Glyma.07G068800.1.Wm82.a2.v1	3186	non_ovl	convergent
767	Gm	AhT8_Tissues_TR39935|c0_g2_i2:2159-4768(-)	Chr16	3242522	3250501	+	Glyma.16G034500.1.Wm82.a2.v1	AhT8_Tissues_TR39935|c0_g2_i2:656-1702(+)	Chr16	3254425	3263715	-	Glyma.16G034600.1.Wm82.a2.v1	3925	non_ovl	convergent
770	Ah	AhT10_Tissues_TR20667|c0_g1_i1:191-2221(+)	scaffold_812	69481	72588	+	AHYPO_020735-RA.v1.0	AhT10_Tissues_TR20667|c0_g1_i1:2820-5375(-)	scaffold_812	76409	78655	-	AHYPO_020736-RA.v1.0	3822	non_ovl	convergent
770	Bv	AhT10_Tissues_TR20667|c0_g1_i1:2820-5375(-)	Bvchr6.sca003	936385	941149	+	Bv6_132710_gapx.t1	AhT10_Tissues_TR20667|c0_g1_i1:191-2221(+)	Bvchr6.sca003	941165	943670	-	Bv6_132720_wdsj.t1	17	non_ovl	convergent
773	Gm	AhT9_Tissues_TR49988|c4_g6_i1:219-2576(-)	Chr03	36260002	36270141	-	Glyma.03G147000.1.Wm82.a2.v1	AhT9_Tissues_TR49988|c4_g6_i1:2592-2918(-)	Chr03	36270701	36271244	-	Glyma.03G147100.1.Wm82.a2.v1	561	non_ovl	cooriented
773	Gm	AhT9_Tissues_TR49988|c4_g6_i1:219-2576(-)	Chr19	41079177	41086888	-	Glyma.19G150400.1.Wm82.a2.v1	AhT9_Tissues_TR49988|c4_g6_i1:2592-2918(-)	Chr19	41087197	41088519	-	Glyma.19G150500.1.Wm82.a2.v1	310	non_ovl	cooriented
775	Bv	AhT6.2_TR38468|c0_g1_i1:580-1122(+)	Bvchr4.sca003	1996365	1997155	+	Bv4_078400_ycsz.t1	AhT6.2_TR38468|c0_g1_i1:1277-3631(-)	Bvchr4.sca003	1997163	2002980	-	Bv4_078410_jasg.t1	9	non_ovl	convergent
775	Gm	AhT6.2_TR38468|c0_g1_i1:580-1122(+)	Chr05	38009486	38010751	+	Glyma.05G195800.1.Wm82.a2.v1	AhT6.2_TR38468|c0_g1_i1:1277-3631(-)	Chr05	38010671	38015701	-	Glyma.05G195900.1.Wm82.a2.v1	-81	not_contained	convergent
779	Bv	AhT6.2_TR24803|c0_g2_i3:2062-4350(-)	Bvchr6.sca003	2770415	2785479	+	Bv6_134310_nhdz.t2	AhT6.2_TR24803|c0_g2_i3:236-1510(+)	Bvchr6.sca003	2786079	2798030	-	Bv6_134320_xjns.t1	601	non_ovl	convergent
779	Sl	AhT6.2_TR24803|c0_g2_i3:236-1510(+)	SL2.40ch02	46756836	46759506	+	Solyc02g090630.2.1.iTAGv2.3	AhT6.2_TR24803|c0_g2_i3:2062-4350(-)	SL2.40ch02	46767099	46775768	-	Solyc02g090650.2.1.iTAGv2.3	7594	non_ovl	convergent
783	Gm	AhT11_Tissues_TR23085|c0_g1_i11:3180-5390(-)	Chr18	23302211	23305728	+	Glyma.18G144000.1.Wm82.a2.v1	AhT11_Tissues_TR23085|c0_g1_i11:950-1939(+)	Chr18	23306379	23312679	-	Glyma.18G144100.1.Wm82.a2.v1	652	non_ovl	convergent
783	Gm	AhT11_Tissues_TR23085|c0_g1_i11:950-1939(+)	Chr08	38707723	38713794	+	Glyma.08G282100.1.Wm82.a2.v1	AhT11_Tissues_TR23085|c0_g1_i11:3180-5390(-)	Chr08	38715367	38719542	-	Glyma.08G282300.1.Wm82.a2.v1	1574	non_ovl	convergent
783	Sl	AhT11_Tissues_TR23085|c0_g1_i11:3180-5390(-)	SL2.40ch05	6718426	6723728	+	Solyc05g013500.2.1.iTAGv2.3	AhT11_Tissues_TR23085|c0_g1_i11:950-1939(+)	SL2.40ch05	6724684	6728136	-	Solyc05g013510.2.1.iTAGv2.3	957	non_ovl	convergent
785	Bv	AhT6.2_TR99229|c0_g1_i1:665-1819(+)	Bvchr3.sca003	4542322	4544883	+	Bv3_055120_zrjy.t1	AhT6.2_TR99229|c0_g1_i1:1979-4207(-)	Bvchr3.sca003	4545051	4550357	-	Bv3_055130_kmjt.t1	169	non_ovl	convergent
785	Sl	AhT6.2_TR99229|c0_g1_i1:665-1819(+)	SL2.40ch03	7254829	7258560	+	Solyc03g025460.2.1.iTAGv2.3	AhT6.2_TR99229|c0_g1_i1:1979-4207(-)	SL2.40ch03	7257641	7262656	-	Solyc03g025470.2.1.iTAGv2.3	-920	not_contained	convergent
791	Ah	AhT6.2_TR65645|c0_g1_i1:1134-3260(-)	scaffold_41	57656	65126	+	AHYPO_005835-RA.v1.0	AhT6.2_TR65645|c0_g1_i1:82-660(+)	scaffold_41	65648	66996	-	AHYPO_005836-RA.v1.0	523	non_ovl	convergent
791	Bv	AhT6.2_TR65645|c0_g1_i1:82-660(+)	Bvchr1.sca001	8049103	8051977	+	Bv1_007180_tpth.t1	AhT6.2_TR65645|c0_g1_i1:1134-3260(-)	Bvchr1.sca001	8068420	8081638	-	Bv1_007200_exhj.t1	16444	non_ovl	convergent
792	Ah	AhT6.3_TR55760|c4_g6_i8:151-1872(+)	scaffold_27	596753	603748	+	AHYPO_004311-RA.v1.0	AhT6.3_TR55760|c4_g6_i8:2417-4558(-)	scaffold_27	603964	614032	-	AHYPO_004312-RA.v1.0	217	non_ovl	convergent
792	Bv	AhT6.3_TR55760|c4_g6_i8:151-1872(+)	Bvchr8.sca001	248743	254351	+	Bv8_181020_apin.t1	AhT6.3_TR55760|c4_g6_i8:2417-4558(-)	Bvchr8.sca001	254585	263578	-	Bv8_181030_xssw.t2	235	non_ovl	convergent
792	Sl	AhT6.3_TR55760|c4_g6_i8:2417-4558(-)	SL2.40ch02	36256850	36260407	+	Solyc02g072490.2.1.iTAGv2.3	AhT6.3_TR55760|c4_g6_i8:151-1872(+)	SL2.40ch02	36260474	36264848	-	Solyc02g072500.2.1.iTAGv2.3	68	non_ovl	convergent
793	Bv	AhT6.3_TR9678|c5_g2_i9:834-1535(-)	Bvchr6.sca004	3187642	3195872	-	Bv6_136790_ukwe.t1	AhT6.3_TR9678|c5_g2_i9:2251-3525(-)	Bvchr6.sca004	3196118	3200382	-	Bv6_136800_tukd.t1	247	non_ovl	cooriented
794	Ah	AhT6.3_TR78661|c0_g3_i2:1-1304(+)	scaffold_13	1452255	1454276	+	AHYPO_002557-RA.v1.0	AhT6.3_TR78661|c0_g3_i2:2435-4420(-)	scaffold_13	1455140	1458707	-	AHYPO_002558-RA.v1.0	865	non_ovl	convergent
794	Bv	AhT6.3_TR78661|c0_g3_i2:1-1304(+)	Bvchr4.sca001	3178193	3180994	+	Bv4_074060_zais.t1	AhT6.3_TR78661|c0_g3_i2:2435-4420(-)	Bvchr4.sca001	3182410	3187308	-	Bv4_074080_qjaa.t1	1417	non_ovl	convergent
795	Bv	AhT11_Tissues_TR55455|c0_g2_i3:67-1233(+)	Bvchr9.sca026	7516726	7518208	+	Bv9_223510_dzsj.t1	AhT11_Tissues_TR55455|c0_g2_i3:1272-3467(-)	Bvchr9.sca026	7518220	7536221	-	Bv9_223520_nfen.t1	13	non_ovl	convergent
796	Ah	AhT6.2_TR38491|c0_g1_i2:794-2215(+)	scaffold_20	345911	353303	+	AHYPO_003370-RA.v1.0	AhT6.2_TR38491|c0_g1_i2:2837-4828(-)	scaffold_20	353508	368084	-	AHYPO_003371-RA.v1.0	206	non_ovl	convergent
796	Bv	AhT6.2_TR38491|c0_g1_i2:2837-4828(-)	Bvchr2.sca006	29017	39511	-	Bv2_034750_ftmw.t2	AhT6.2_TR38491|c0_g1_i2:794-2215(+)	Bvchr2.sca006	59009	70571	-	Bv2_034760_pyct.t1	19499	non_ovl	cooriented
797	Ah	AhT6.2_TR96055|c0_g1_i1:185-1408(+)	scaffold_240	202462	204915	+	AHYPO_015007-RA.v1.0	AhT6.2_TR96055|c0_g1_i1:2053-4041(-)	scaffold_240	205542	210436	-	AHYPO_015008-RA.v1.0	628	non_ovl	convergent
797	At	AhT6.2_TR96055|c0_g1_i1:185-1408(+)	Chr5	22519911	22521858	+	AT5G55590.1	AhT6.2_TR96055|c0_g1_i1:2053-4041(-)	Chr5	22521843	22524796	-	AT5G55600.2	-16	not_contained	convergent
797	Sl	AhT6.2_TR96055|c0_g1_i1:185-1408(+)	SL2.40ch07	64378881	64381522	+	Solyc07g065360.1.1.iTAGv2.3	AhT6.2_TR96055|c0_g1_i1:2053-4041(-)	SL2.40ch07	64381656	64386573	-	Solyc07g065370.2.1.iTAGv2.3	135	non_ovl	convergent
802	Gm	AhT6.3_TR71321|c2_g1_i3:2232-2807(-)	Chr03	36260002	36270141	-	Glyma.03G147000.1.Wm82.a2.v1	AhT6.3_TR71321|c2_g1_i3:2823-3149(-)	Chr03	36270701	36271244	-	Glyma.03G147100.1.Wm82.a2.v1	561	non_ovl	cooriented
802	Gm	AhT6.3_TR71321|c2_g1_i3:2232-2807(-)	Chr19	41079177	41086888	-	Glyma.19G150400.1.Wm82.a2.v1	AhT6.3_TR71321|c2_g1_i3:2823-3149(-)	Chr19	41087197	41088519	-	Glyma.19G150500.1.Wm82.a2.v1	310	non_ovl	cooriented
804	Ah	AhT10_Tissues_TR17629|c0_g1_i2:125-556(+)	scaffold_70	625804	628959	+	AHYPO_008237-RA.v1.0	AhT10_Tissues_TR17629|c0_g1_i2:978-2867(-)	scaffold_70	629431	639093	-	AHYPO_008238-RA.v1.0	473	non_ovl	convergent
804	Bv	AhT10_Tissues_TR17629|c0_g1_i2:978-2867(-)	Bvchr2.sca003	1600283	1617346	+	Bv2_032830_ucfs.t2	AhT10_Tissues_TR17629|c0_g1_i2:125-556(+)	Bvchr2.sca003	1617895	1622299	-	Bv2_032840_xxkc.t1	550	non_ovl	convergent
805	Ah	AhT11_Tissues_TR55650|c1_g2_i10:428-871(+)	scaffold_403	5280	6699	+	AHYPO_017676-RA.v1.0	AhT11_Tissues_TR55650|c1_g2_i10:2450-4666(-)	scaffold_403	12710	15695	-	AHYPO_017679-RA.v1.0	6012	non_ovl	convergent
813	Ah	AhT6.3_TR40830|c0_g1_i2:562-1692(+)	scaffold_492	6204	13957	+	AHYPO_018632-RA.v1.0	AhT6.3_TR40830|c0_g1_i2:3190-3768(-)	scaffold_492	14016	22488	-	AHYPO_018633-RA.v1.0	60	non_ovl	convergent
813	Bv	AhT6.3_TR40830|c0_g1_i2:562-1692(+)	Bvchr7.sca021	2339189	2344883	+	Bv7_169680_ipgy.t1	AhT6.3_TR40830|c0_g1_i2:3190-3768(-)	Bvchr7.sca021	2346450	2355724	-	Bv7_169700_ytqs.t1	1568	non_ovl	convergent
813	Gm	AhT6.3_TR40830|c0_g1_i2:3190-3768(-)	Chr16	900853	907173	+	Glyma.16G010100.1.Wm82.a2.v1	AhT6.3_TR40830|c0_g1_i2:562-1692(+)	Chr16	907347	910519	-	Glyma.16G010200.1.Wm82.a2.v1	175	non_ovl	convergent
814	Ah	AhT10_Tissues_TR25658|c0_g1_i11:329-841(+)	scaffold_131	387449	389849	+	AHYPO_011725-RA.v1.0	AhT10_Tissues_TR25658|c0_g1_i11:1384-3477(-)	scaffold_131	387966	399092	-	AHYPO_011726-RA.v1.0	-1884	not_contained	convergent
814	Bv	AhT10_Tissues_TR25658|c0_g1_i11:329-841(+)	Bvchr6.sca003	3517865	3522959	+	Bv6_134710_xdkd.t1	AhT10_Tissues_TR25658|c0_g1_i11:1384-3477(-)	Bvchr6.sca003	3525612	3542336	-	Bv6_134720_kton.t2	2654	non_ovl	convergent
815	Bv	AhT11_Tissues_TR49009|c0_g2_i1:421-1071(+)	Bvchr6.sca010	285860	288137	+	Bv6_141920_ttsr.t2	AhT11_Tissues_TR49009|c0_g2_i1:1488-3326(-)	Bvchr6.sca010	288161	292585	-	Bv6_141930_jcst.t1	25	non_ovl	convergent
818	Ah	AhT6.2_TR5530|c2_g1_i1:7317-9377(-)	scaffold_24	185866	189961	+	AHYPO_003841-RA.v1.0	AhT6.2_TR5530|c2_g1_i1:101-4189(+)	scaffold_24	190655	201868	-	AHYPO_003842-RA.v1.0	695	non_ovl	convergent
818	Bv	AhT6.2_TR5530|c2_g1_i1:7317-9377(-)	Bvchr5_un.sca005	88666	91170	+	Bv5_124120_dfss.t1	AhT6.2_TR5530|c2_g1_i1:101-4189(+)	Bvchr5_un.sca005	91967	110671	-	Bv5_124130_mofi.t1	798	non_ovl	convergent
818	Gm	AhT6.2_TR5530|c2_g1_i1:101-4189(+)	Chr15	8035793	8045356	+	Glyma.15G102800.1.Wm82.a2.v1	AhT6.2_TR5530|c2_g1_i1:7317-9377(-)	Chr15	8052549	8055002	-	Glyma.15G103100.1.Wm82.a2.v1	7194	non_ovl	convergent
818	Sl	AhT6.2_TR5530|c2_g1_i1:7317-9377(-)	SL2.40ch01	71913612	71915846	+	Solyc01g080190.2.1.iTAGv2.3	AhT6.2_TR5530|c2_g1_i1:101-4189(+)	SL2.40ch01	71915886	71927533	-	Solyc01g080200.2.1.iTAGv2.3	41	non_ovl	convergent
821	Bv	AhT6.2_TR123365|c0_g1_i1:209-595(+)	Bvchr8.sca018	5740461	5743288	+	Bv8_197520_dxie.t1	AhT6.2_TR123365|c0_g1_i1:1346-3052(-)	Bvchr8.sca018	5748742	5761176	-	Bv8_197530_spet.t1	5455	non_ovl	convergent
821	Gm	AhT6.2_TR123365|c0_g1_i1:1346-3052(-)	Chr01	774324	780026	+	Glyma.01G007900.1.Wm82.a2.v1	AhT6.2_TR123365|c0_g1_i1:209-595(+)	Chr01	779555	783740	-	Glyma.01G008000.1.Wm82.a2.v1	-472	not_contained	convergent
821	Gm	AhT6.2_TR123365|c0_g1_i1:209-595(+)	Chr16	8071647	8074974	+	Glyma.16G078300.2.Wm82.a2.v1	AhT6.2_TR123365|c0_g1_i1:1346-3052(-)	Chr16	8075263	8081447	-	Glyma.16G078400.1.Wm82.a2.v1	290	non_ovl	convergent
821	Sl	AhT6.2_TR123365|c0_g1_i1:209-595(+)	SL2.40ch12	1884634	1886386	+	Solyc12g008470.1.1.iTAGv2.3	AhT6.2_TR123365|c0_g1_i1:1346-3052(-)	SL2.40ch12	1892113	1901586	-	Solyc12g008490.1.1.iTAGv2.3	5728	non_ovl	convergent
823	Ah	AhT6.2_TR82076|c0_g2_i1:98-1408(+)	scaffold_49	378061	382823	+	AHYPO_006577-RA.v1.0	AhT6.2_TR82076|c0_g2_i1:1816-3588(-)	scaffold_49	383330	387661	-	AHYPO_006578-RA.v1.0	508	non_ovl	convergent
823	Bv	AhT6.2_TR82076|c0_g2_i1:1816-3588(-)	Bvchr6.sca026	3487706	3497384	+	Bv6_148090_xmwz.t1	AhT6.2_TR82076|c0_g2_i1:98-1408(+)	Bvchr6.sca026	3498357	3502601	-	Bv6_148100_kmws.t1	974	non_ovl	convergent
825	Ah	AhT10_Tissues_TR19969|c2_g1_i1:865-2430(+)	scaffold_1	1611083	1614853	+	AHYPO_000367-RA.v1.0	AhT10_Tissues_TR19969|c2_g1_i1:3880-6636(-)	scaffold_1	1615049	1617841	-	AHYPO_000368-RA.v1.0	197	non_ovl	convergent
826	At	AhT6.2_TR78881|c0_g3_i1:2384-4222(-)	Chr5	26195689	26198322	+	AT5G65540.1	AhT6.2_TR78881|c0_g3_i1:300-1832(+)	Chr5	26198304	26199827	-	AT5G65550.1	-19	not_contained	convergent
826	Bv	AhT6.2_TR78881|c0_g3_i1:2384-4222(-)	Bvchr6.sca003	2302096	2307726	+	Bv6_133880_ddxm.t1	AhT6.2_TR78881|c0_g3_i1:300-1832(+)	Bvchr6.sca003	2307737	2309541	-	Bv6_133890_apox.t1	12	non_ovl	convergent
826	Sl	AhT6.2_TR78881|c0_g3_i1:300-1832(+)	SL2.40ch05	60777402	60778811	+	Solyc05g051360.1.1.iTAGv2.3	AhT6.2_TR78881|c0_g3_i1:2384-4222(-)	SL2.40ch05	60779163	60786323	-	Solyc05g051370.2.1.iTAGv2.3	353	non_ovl	convergent
827	Bv	AhT6.2_TR16763|c0_g2_i1:2406-4244(-)	Bvchr7_un.sca006	159926	165313	+	Bv7_178590_nftd.t1	AhT6.2_TR16763|c0_g2_i1:426-1946(+)	Bvchr7_un.sca006	167264	168821	-	Bv7_178600_wzzn.t1	1952	non_ovl	convergent
833	At	AhT11_Tissues_TR69018|c0_g2_i1:1-2530(-)	Chr4	1975544	1976947	+	AT4G04120.1	AhT11_Tissues_TR69018|c0_g2_i1:2744-3242(-)	Chr4	1989668	1993894	+	AT4G04145.1	12722	non_ovl	cooriented
833	At	AhT11_Tissues_TR69018|c0_g2_i1:2744-3242(-)	Chr5	12332885	12335557	-	AT5G32702.1	AhT11_Tissues_TR69018|c0_g2_i1:1-2530(-)	Chr5	12373306	12373893	-	AT5G32900.1	37750	non_ovl	cooriented
834	Ah	AhT6.2_TR3148|c0_g1_i1:1339-3135(-)	scaffold_27	437412	439061	+	AHYPO_004296-RA.v1.0	AhT6.2_TR3148|c0_g1_i1:256-651(+)	scaffold_27	439375	441166	+	AHYPO_004297-RA.v1.0	315	non_ovl	cooriented
836	Bv	soap_k29scaffold11557_Locus_28765_1:1219-2961(-)	Bvchr6.sca002	738427	742008	+	Bv6_129370_taex.t1	soap_k29scaffold11557_Locus_28765_1:488-829(+)	Bvchr6.sca002	742555	744482	-	Bv6_129380_msqq.t1	548	non_ovl	convergent
837	Ah	AhT10_Tissues_TR30683|c0_g1_i2:107-934(+)	scaffold_109	152200	154694	+	AHYPO_010669-RA.v1.0	AhT10_Tissues_TR30683|c0_g1_i2:2226-2876(-)	scaffold_109	154791	161169	-	AHYPO_010670-RA.v1.0	98	non_ovl	convergent
842	Ah	AhT6.3_TR22830|c0_g2_i14:2752-3645(-)	scaffold_49	957942	964226	+	AHYPO_006642-RA.v1.0	AhT6.3_TR22830|c0_g2_i14:449-802(+)	scaffold_49	964136	967029	-	AHYPO_006643-RA.v1.0	-91	not_contained	convergent
842	Bv	AhT6.3_TR22830|c0_g2_i14:2752-3645(-)	Bvchr6.sca026	2116161	2122053	+	Bv6_147620_pjsq.t1	AhT6.3_TR22830|c0_g2_i14:449-802(+)	Bvchr6.sca026	2126136	2140506	-	Bv6_147640_rcie.t1	4084	non_ovl	convergent
843	Ah	AhT6.3_TR9650|c6_g2_i11:1213-1467(+)	scaffold_330	1675	22330	+	AHYPO_016670-RA.v1.0	AhT6.3_TR9650|c6_g2_i11:1991-3484(-)	scaffold_330	16692	22354	-	AHYPO_016671-RA.v1.0	-5639	not_contained	convergent
843	Bv	AhT6.3_TR9650|c6_g2_i11:1213-1467(+)	Bvchr7_un.sca003	283898	294044	+	Bv7_177670_ygfs.t1	AhT6.3_TR9650|c6_g2_i11:1991-3484(-)	Bvchr7_un.sca003	294309	298223	-	Bv7_177680_ufjh.t1	266	non_ovl	convergent
843	Gm	AhT6.3_TR9650|c6_g2_i11:1213-1467(+)	Chr08	18038277	18058503	+	Glyma.08G222200.1.Wm82.a2.v1	AhT6.3_TR9650|c6_g2_i11:1991-3484(-)	Chr08	18059686	18063561	-	Glyma.08G222300.1.Wm82.a2.v1	1184	non_ovl	convergent
843	Gm	AhT6.3_TR9650|c6_g2_i11:1991-3484(-)	Chr07	310152	314089	+	Glyma.07G004200.1.Wm82.a2.v1	AhT6.3_TR9650|c6_g2_i11:1213-1467(+)	Chr07	316198	318599	-	Glyma.07G004300.4.Wm82.a2.v1	2110	non_ovl	convergent
843	Gm	AhT6.3_TR9650|c6_g2_i11:532-792(+)	Chr09	5763910	5785292	+	Glyma.09G061200.2.Wm82.a2.v1	AhT6.3_TR9650|c6_g2_i11:1991-3484(-)	Chr09	5791276	5794267	-	Glyma.09G061300.2.Wm82.a2.v1	5985	non_ovl	convergent
843	Gm	AhT6.3_TR9650|c6_g2_i11:532-792(+)	Chr15	133766	151635	+	Glyma.15G001300.1.Wm82.a2.v1	AhT6.3_TR9650|c6_g2_i11:1991-3484(-)	Chr15	151772	155099	-	Glyma.15G001400.1.Wm82.a2.v1	138	non_ovl	convergent
843	Sl	AhT6.3_TR9650|c6_g2_i11:1991-3484(-)	SL2.40ch07	3059386	3064846	-	Solyc07g008290.2.1.iTAGv2.3	AhT6.3_TR9650|c6_g2_i11:532-792(+)	SL2.40ch07	3079524	3097721	-	Solyc07g008320.2.1.iTAGv2.3	14679	non_ovl	cooriented
843	Zm	AhT6.3_TR9650|c6_g2_i11:532-792(+)	7	135180500	135238697	+	GRMZM2G340139_T01.v6a	AhT6.3_TR9650|c6_g2_i11:1991-3484(-)	7	135242017	135245316	-	GRMZM2G044968_T01.v6a	3321	non_ovl	convergent
844	Ah	AhT6.3_TR22789|c4_g3_i2:410-1042(+)	scaffold_163	289416	292241	+	AHYPO_012955-RA.v1.0	AhT6.3_TR22789|c4_g3_i2:1956-3494(-)	scaffold_163	292923	296945	-	AHYPO_012956-RA.v1.0	683	non_ovl	convergent
844	Gm	AhT6.3_TR22789|c4_g3_i2:1956-3494(-)	Chr08	17793108	17796564	+	Glyma.08G218800.1.Wm82.a2.v1	AhT6.3_TR22789|c4_g3_i2:410-1042(+)	Chr08	17796580	17798681	-	Glyma.08G218900.1.Wm82.a2.v1	17	non_ovl	convergent
844	Gm	AhT6.3_TR22789|c4_g3_i2:410-1042(+)	Chr07	1759795	1761820	+	Glyma.07G022900.1.Wm82.a2.v1	AhT6.3_TR22789|c4_g3_i2:1956-3494(-)	Chr07	1761821	1765888	-	Glyma.07G023000.1.Wm82.a2.v1	2	non_ovl	convergent
846	At	AhT8_Tissues_TR38208|c0_g1_i7:891-3407(-)	Chr5	12616563	12621331	+	AT5G33382.1	AhT8_Tissues_TR38208|c0_g1_i7:3810-4823(-)	Chr5	12667639	12668028	+	AT5G33398.1	46309	non_ovl	cooriented
847	Ah	AhT6.2_TR71088|c1_g1_i1:3398-4837(-)	scaffold_224	144561	150393	+	AHYPO_014648-RA.v1.0	AhT6.2_TR71088|c1_g1_i1:1-2764(+)	scaffold_224	150799	153201	-	AHYPO_014649-RA.v1.0	407	non_ovl	convergent
848	Ah	AhT6.2_TR46615|c0_g2_i1:480-995(+)	scaffold_20	147550	151664	+	AHYPO_003359-RA.v1.0	AhT6.2_TR46615|c0_g2_i1:1285-2913(-)	scaffold_20	151918	154182	-	AHYPO_003360-RA.v1.0	255	non_ovl	convergent
849	Ah	AhT6.2_TR46615|c0_g2_i4:1-1179(+)	scaffold_20	147550	151664	+	AHYPO_003359-RA.v1.0	AhT6.2_TR46615|c0_g2_i4:1469-3097(-)	scaffold_20	151918	154182	-	AHYPO_003360-RA.v1.0	255	non_ovl	convergent
850	Ah	AhT6.3_TR27397|c6_g3_i1:1341-2864(-)	scaffold_23	109584	115446	+	AHYPO_003722-RA.v1.0	AhT6.3_TR27397|c6_g3_i1:118-867(+)	scaffold_23	116025	118414	-	AHYPO_003723-RA.v1.0	580	non_ovl	convergent
850	Bv	AhT6.3_TR27397|c6_g3_i1:1341-2864(-)	Bvchr7.sca021	9216906	9222865	+	Bv7_175540_mdof.t1	AhT6.3_TR27397|c6_g3_i1:118-867(+)	Bvchr7.sca021	9223717	9226741	-	Bv7_175550_ydrf.t1	853	non_ovl	convergent
852	Ah	AhT6.2_TR71088|c1_g2_i2:3398-4834(-)	scaffold_224	144561	150393	+	AHYPO_014648-RA.v1.0	AhT6.2_TR71088|c1_g2_i2:1-2764(+)	scaffold_224	150799	153201	-	AHYPO_014649-RA.v1.0	407	non_ovl	convergent
855	Ah	AhT10_Tissues_TR1777|c0_g1_i10:2574-3980(-)	scaffold_586	45719	54728	+	AHYPO_019444-RA.v1.0	AhT10_Tissues_TR1777|c0_g1_i10:400-1815(+)	scaffold_586	54859	67757	-	AHYPO_019445-RA.v1.0	132	non_ovl	convergent
856	Ah	AhT6.3_TR76121|c2_g1_i9:1457-2851(-)	scaffold_208	337914	340795	+	AHYPO_014251-RA.v1.0	AhT6.3_TR76121|c2_g1_i9:148-1167(+)	scaffold_208	340880	344079	-	AHYPO_014252-RA.v1.0	86	non_ovl	convergent
856	At	AhT6.3_TR76121|c2_g1_i9:148-1167(+)	Chr5	7301231	7303418	+	AT5G22050.2	AhT6.3_TR76121|c2_g1_i9:1457-2851(-)	Chr5	7303622	7305797	-	AT5G22060.1	205	non_ovl	convergent
856	Bv	AhT6.3_TR76121|c2_g1_i9:1457-2851(-)	Bvchr7.sca021	5007720	5011764	+	Bv7_171270_mgfh.t1	AhT6.3_TR76121|c2_g1_i9:148-1167(+)	Bvchr7.sca021	5012258	5015755	-	Bv7_171280_inrt.t1	495	non_ovl	convergent
858	Ah	AhT6.2_TR15465|c5_g7_i1:1832-3220(-)	scaffold_973	4069	13557	+	AHYPO_021359-RA.v1.0	AhT6.2_TR15465|c5_g7_i1:443-1291(+)	scaffold_973	10678	16447	-	AHYPO_021360-RA.v1.0	-2880	not_contained	convergent
859	Ah	AhT11_Tissues_TR25232|c0_g1_i2:100-909(+)	scaffold_109	152200	154694	+	AHYPO_010669-RA.v1.0	AhT11_Tissues_TR25232|c0_g1_i2:1147-2955(-)	scaffold_109	154791	161169	-	AHYPO_010670-RA.v1.0	98	non_ovl	convergent
860	Ah	AhT6.2_TR73715|c0_g1_i1:1024-2616(-)	scaffold_129	308012	318039	+	AHYPO_011642-RA.v1.0	AhT6.2_TR73715|c0_g1_i1:342-749(+)	scaffold_129	318271	319289	-	AHYPO_011643-RA.v1.0	233	non_ovl	convergent
860	At	AhT6.2_TR73715|c0_g1_i1:342-749(+)	Chr5	22735915	22737311	+	AT5G56170.1	AhT6.2_TR73715|c0_g1_i1:1024-2616(-)	Chr5	22737325	22741016	-	AT5G56180.2	15	non_ovl	convergent
860	Gm	AhT6.2_TR73715|c0_g1_i1:342-749(+)	Chr04	12607567	12609981	+	Glyma.04G112500.1.Wm82.a2.v1	AhT6.2_TR73715|c0_g1_i1:1024-2616(-)	Chr04	12610633	12620549	-	Glyma.04G112600.1.Wm82.a2.v1	653	non_ovl	convergent
861	Ah	AhT6.2_TR132847|c0_g1_i1:1560-2978(-)	scaffold_61	477615	481250	+	AHYPO_007600-RA.v1.0	AhT6.2_TR132847|c0_g1_i1:282-839(+)	scaffold_61	482615	488518	-	AHYPO_007601-RA.v1.0	1366	non_ovl	convergent
861	Bv	AhT6.2_TR132847|c0_g1_i1:1560-2978(-)	Bvchr1.sca004	4108075	4117689	+	Bv1_011740_hsjw.t1	AhT6.2_TR132847|c0_g1_i1:282-839(+)	Bvchr1.sca004	4133154	4139197	+	Bv1_011750_gpjd.t1	15466	non_ovl	cooriented
861	Gm	AhT6.2_TR132847|c0_g1_i1:1560-2978(-)	Chr10	45479863	45493565	+	Glyma.10G224000.1.Wm82.a2.v1	AhT6.2_TR132847|c0_g1_i1:282-839(+)	Chr10	45494198	45496872	+	Glyma.10G224100.1.Wm82.a2.v1	634	non_ovl	cooriented
861	Gm	AhT6.2_TR132847|c0_g1_i1:282-839(+)	Chr20	40552450	40555329	-	Glyma.20G167700.7.Wm82.a2.v1	AhT6.2_TR132847|c0_g1_i1:1560-2978(-)	Chr20	40563725	40566841	-	Glyma.20G167800.1.Wm82.a2.v1	8397	non_ovl	cooriented
861	Sl	AhT6.2_TR132847|c0_g1_i1:1560-2978(-)	SL2.40ch04	56129194	56133184	+	Solyc04g071550.2.1.iTAGv2.3	AhT6.2_TR132847|c0_g1_i1:282-839(+)	SL2.40ch04	56133865	56137308	+	Solyc04g071560.2.1.iTAGv2.3	682	non_ovl	cooriented
862	Ah	AhT6.3_TR76292|c8_g1_i2:687-1175(+)	scaffold_6	113247	128468	+	AHYPO_001269-RA.v1.0	AhT6.3_TR76292|c8_g1_i2:1495-3279(-)	scaffold_6	128917	134011	-	AHYPO_001270-RA.v1.0	450	non_ovl	convergent
868	Ah	AhT10_Tissues_TR21842|c0_g1_i10:308-1717(+)	scaffold_491	108788	112908	+	AHYPO_018621-RA.v1.0	AhT10_Tissues_TR21842|c0_g1_i10:2050-3411(-)	scaffold_491	113394	117555	-	AHYPO_018622-RA.v1.0	487	non_ovl	convergent
868	Bv	AhT10_Tissues_TR21842|c0_g1_i10:308-1717(+)	Bvchr1.sca001	5228056	5230659	+	Bv1_004790_geew.t1	AhT10_Tissues_TR21842|c0_g1_i10:2050-3411(-)	Bvchr1.sca001	5230887	5233881	-	Bv1_004800_nafi.t1	229	non_ovl	convergent
872	Ah	AhT6.3_TR42961|c2_g1_i5:2897-4255(-)	scaffold_52	788886	798436	+	AHYPO_006873-RA.v1.0	AhT6.3_TR42961|c2_g1_i5:1850-2383(+)	scaffold_52	798676	804233	-	AHYPO_006874-RA.v1.0	241	non_ovl	convergent
872	Bv	AhT6.3_TR42961|c2_g1_i5:1850-2383(+)	Bvchr2.sca006	486619	497423	+	Bv2_034990_twny.t1	AhT6.3_TR42961|c2_g1_i5:2897-4255(-)	Bvchr2.sca006	501900	515494	-	Bv2_035000_grct.t1	4478	non_ovl	convergent
874	Ah	AhT7_Tissues_TR48418|c0_g2_i1:357-2036(+)	scaffold_17	1477655	1486571	+	AHYPO_003108-RA.v1.0	AhT7_Tissues_TR48418|c0_g2_i1:2710-3984(-)	scaffold_17	1486738	1489112	-	AHYPO_003109-RA.v1.0	168	non_ovl	convergent
874	Bv	AhT7_Tissues_TR48418|c0_g2_i1:357-2036(+)	Bvchr2.sca001	6114054	6123892	+	Bv2_029230_tpcj.t1	AhT7_Tissues_TR48418|c0_g2_i1:2710-3984(-)	Bvchr2.sca001	6124135	6129539	-	Bv2_029240_eqxu.t1	244	non_ovl	convergent
875	Ah	AhT7_Tissues_TR46123|c9_g7_i1:1-455(+)	scaffold_611	14486	26784	+	AHYPO_019634-RA.v1.0	AhT7_Tissues_TR46123|c9_g7_i1:1008-2447(-)	scaffold_611	26822	34645	-	AHYPO_019635-RA.v1.0	39	non_ovl	convergent
875	Gm	AhT7_Tissues_TR46123|c9_g7_i1:1-455(+)	Chr03	38638878	38643557	+	Glyma.03G171900.1.Wm82.a2.v1	AhT7_Tissues_TR46123|c9_g7_i1:1008-2447(-)	Chr03	38644973	38650068	-	Glyma.03G172100.1.Wm82.a2.v1	1417	non_ovl	convergent
875	Gm	AhT7_Tissues_TR46123|c9_g7_i1:1-455(+)	Chr19	43351479	43355523	+	Glyma.19G172800.1.Wm82.a2.v1	AhT7_Tissues_TR46123|c9_g7_i1:1008-2447(-)	Chr19	43357447	43361980	-	Glyma.19G173000.1.Wm82.a2.v1	1925	non_ovl	convergent
875	Sl	AhT7_Tissues_TR46123|c9_g7_i1:1008-2447(-)	SL2.40ch09	3830689	3838026	+	Solyc09g010470.2.1.iTAGv2.3	AhT7_Tissues_TR46123|c9_g7_i1:1-455(+)	SL2.40ch09	3883077	3887813	-	Solyc09g010510.2.1.iTAGv2.3	45052	non_ovl	convergent
877	Ah	AhT6.3_TR31345|c0_g2_i3:2491-4134(-)	scaffold_1	2384440	2389805	+	AHYPO_000437-RA.v1.0	AhT6.3_TR31345|c0_g2_i3:154-2025(+)	scaffold_1	2391260	2393098	-	AHYPO_000438-RA.v1.0	1456	non_ovl	convergent
877	Bv	AhT6.3_TR31345|c0_g2_i3:154-2025(+)	Bvchr6.sca028	4050573	4052507	+	Bv6_154870_esmc.t1	AhT6.3_TR31345|c0_g2_i3:2491-4134(-)	Bvchr6.sca028	4052799	4062068	-	Bv6_154880_psaj.t2	293	non_ovl	convergent
877	Gm	AhT6.3_TR31345|c0_g2_i3:2491-4134(-)	Chr08	40993962	41001629	+	Glyma.08G294800.1.Wm82.a2.v1	AhT6.3_TR31345|c0_g2_i3:154-2025(+)	Chr08	41002768	41005138	-	Glyma.08G294900.1.Wm82.a2.v1	1140	non_ovl	convergent
877	Sl	AhT6.3_TR31345|c0_g2_i3:2491-4134(-)	SL2.40ch05	1400482	1407165	+	Solyc05g006780.2.1.iTAGv2.3	AhT6.3_TR31345|c0_g2_i3:154-2025(+)	SL2.40ch05	1416310	1418118	-	Solyc05g006800.1.1.iTAGv2.3	9146	non_ovl	convergent
878	Ah	AhT11_Tissues_TR69085|c4_g3_i1:2575-4080(-)	scaffold_127	126125	127848	+	AHYPO_011548-RA.v1.0	AhT11_Tissues_TR69085|c4_g3_i1:768-1475(+)	scaffold_127	129829	130995	-	AHYPO_011549-RA.v1.0	1982	non_ovl	convergent
878	Bv	AhT11_Tissues_TR69085|c4_g3_i1:2575-4080(-)	Bvchr1.sca001	1589645	1592257	+	Bv1_001480_uati.t1	AhT11_Tissues_TR69085|c4_g3_i1:768-1475(+)	Bvchr1.sca001	1592888	1595010	-	Bv1_001490_cedf.t1	632	non_ovl	convergent
879	Ah	AhT6.3_TR50801|c0_g4_i1:833-1933(+)	scaffold_17	23847	26453	+	AHYPO_002953-RA.v1.0	AhT6.3_TR50801|c0_g4_i1:2364-3731(-)	scaffold_17	26504	31477	-	AHYPO_002954-RA.v1.0	52	non_ovl	convergent
880	Ah	AhT6.3_TR457|c1_g3_i10:46-675(+)	scaffold_185	363491	366404	+	AHYPO_013639-RA.v1.0	AhT6.3_TR457|c1_g3_i10:1248-2579(-)	scaffold_185	366800	368458	-	AHYPO_013640-RA.v1.0	397	non_ovl	convergent
880	Gm	AhT6.3_TR457|c1_g3_i10:1248-2579(-)	Chr13	36187051	36191478	+	Glyma.13G256600.2.Wm82.a2.v1	AhT6.3_TR457|c1_g3_i10:46-675(+)	Chr13	36191583	36192925	-	Glyma.13G256700.1.Wm82.a2.v1	106	non_ovl	convergent
881	Bv	AhT6.2_TR25605|c6_g1_i1:700-1053(+)	Bvchr7_un.sca005	3256	4008	+	Bv7_177810_yjso.t1	AhT6.2_TR25605|c6_g1_i1:2366-2932(-)	Bvchr7_un.sca005	4017	38071	-	Bv7_177820_ggqo.t1	10	non_ovl	convergent
882	Ah	AhT6.2_TR81427|c1_g2_i1:45-545(+)	scaffold_497	96984	101941	+	AHYPO_018685-RA.v1.0	AhT6.2_TR81427|c1_g2_i1:1709-2290(-)	scaffold_497	102004	103891	-	AHYPO_018686-RA.v1.0	64	non_ovl	convergent
884	Bv	soap_k29scaffold19170_Locus_61387_0:2230-3486(-)	Bvchr3.sca005	484668	487662	+	Bv3_056240_yegx.t1	soap_k29scaffold19170_Locus_61387_0:228-2093(+)	Bvchr3.sca005	491439	494903	-	Bv3_056260_sror.t1	3778	non_ovl	convergent
884	Gm	soap_k29scaffold19170_Locus_61387_0:228-2093(+)	Chr19	36448481	36452160	+	Glyma.19G110600.2.Wm82.a2.v1	soap_k29scaffold19170_Locus_61387_0:2230-3486(-)	Chr19	36454181	36456897	-	Glyma.19G110700.1.Wm82.a2.v1	2022	non_ovl	convergent
885	At	AhT6.2_TR29447|c0_g1_i1:263-1057(+)	Chr1	20451083	20452671	+	AT1G54830.1	AhT6.2_TR29447|c0_g1_i1:1885-3294(-)	Chr1	20452593	20454249	-	AT1G54840.1	-79	not_contained	convergent
885	Bv	AhT6.2_TR29447|c0_g1_i1:1885-3294(-)	Bvchr4.sca004	2282086	2285403	+	Bv4_081700_cuea.t1	AhT6.2_TR29447|c0_g1_i1:263-1057(+)	Bvchr4.sca004	2286207	2293941	-	Bv4_081710_ifnk.t1	805	non_ovl	convergent
885	Gm	AhT6.2_TR29447|c0_g1_i1:1885-3294(-)	Chr10	39020803	39023442	+	Glyma.10G155800.1.Wm82.a2.v1	AhT6.2_TR29447|c0_g1_i1:263-1057(+)	Chr10	39024935	39026590	-	Glyma.10G155900.1.Wm82.a2.v1	1494	non_ovl	convergent
885	Gm	AhT6.2_TR29447|c0_g1_i1:263-1057(+)	Chr20	46589507	46590298	+	Glyma.20G232400.1.Wm82.a2.v1	AhT6.2_TR29447|c0_g1_i1:1885-3294(-)	Chr20	46592959	46595460	-	Glyma.20G232500.1.Wm82.a2.v1	2662	non_ovl	convergent
887	Ah	AhT6.3_TR23811|c9_g4_i1:1296-2660(-)	scaffold_56	452836	454021	+	AHYPO_007191-RA.v1.0	AhT6.3_TR23811|c9_g4_i1:366-782(+)	scaffold_56	454731	455126	-	AHYPO_007192-RA.v1.0	711	non_ovl	convergent
888	Ah	AhT6.3_TR27364|c0_g3_i8:1482-2762(-)	scaffold_4	738476	742277	+	AHYPO_000947-RA.v1.0	AhT6.3_TR27364|c0_g3_i8:329-724(+)	scaffold_4	742631	747239	-	AHYPO_000948-RA.v1.0	355	non_ovl	convergent
888	Bv	AhT6.3_TR27364|c0_g3_i8:329-724(+)	Bvchr7.sca019	1149608	1177453	+	Bv7_167580_sucz.t1	AhT6.3_TR27364|c0_g3_i8:1482-2762(-)	Bvchr7.sca019	1178680	1184033	-	Bv7_167590_rcis.t1	1228	non_ovl	convergent
888	Sl	AhT6.3_TR27364|c0_g3_i8:1482-2762(-)	SL2.40ch09	53199293	53204655	+	Solyc09g060100.2.1.iTAGv2.3	AhT6.3_TR27364|c0_g3_i8:329-724(+)	SL2.40ch09	53204483	53209344	-	Solyc09g060110.2.1.iTAGv2.3	-173	not_contained	convergent
890	At	AhT8_Tissues_TR17162|c0_g1_i1:1512-1874(-)	Chr3	16759253	16761266	+	AT3G45650.1	AhT8_Tissues_TR17162|c0_g1_i1:320-652(-)	Chr3	16809432	16813871	-	AT3G45775.1	48167	non_ovl	convergent
891	Ah	soap_k25scaffold3681_Locus_6158_1:2153-2755(-)	scaffold_7	882015	885088	+	AHYPO_001492-RA.v1.0	soap_k25scaffold3681_Locus_6158_1:1-820(+)	scaffold_7	885309	889573	-	AHYPO_001493-RA.v1.0	222	non_ovl	convergent
891	Bv	soap_k25scaffold3681_Locus_6158_1:1-820(+)	Bvchr5.sca025	1228906	1233251	+	Bv5_122330_pnoy.t1	soap_k25scaffold3681_Locus_6158_1:2153-2755(-)	Bvchr5.sca025	1233307	1236121	-	Bv5_122340_gsnu.t1	57	non_ovl	convergent
891	Sl	soap_k25scaffold3681_Locus_6158_1:2153-2755(-)	SL2.40ch01	69442214	69447222	+	Solyc01g068000.2.1.iTAGv2.3	soap_k25scaffold3681_Locus_6158_1:1-820(+)	SL2.40ch01	69454142	69456938	-	Solyc01g068020.2.1.iTAGv2.3	6921	non_ovl	convergent
892	Ah	AhT11_Tissues_TR64920|c1_g3_i1:3834-5012(-)	scaffold_132	299207	303713	+	AHYPO_011758-RA.v1.0	AhT11_Tissues_TR64920|c1_g3_i1:921-3425(+)	scaffold_132	303778	309409	-	AHYPO_011759-RA.v1.0	66	non_ovl	convergent
892	Bv	AhT11_Tissues_TR64920|c1_g3_i1:921-3425(+)	Bvchr9.sca026	8523219	8527251	+	Bv9_224340_fpui.t1	AhT11_Tissues_TR64920|c1_g3_i1:3834-5012(-)	Bvchr9.sca026	8527378	8532314	-	Bv9_224350_gwah.t1	128	non_ovl	convergent
896	Ah	AhT6.3_TR26133|c0_g2_i10:3744-4898(-)	scaffold_435	193641	197855	+	AHYPO_018015-RA.v1.0	AhT6.3_TR26133|c0_g2_i10:3139-3546(+)	scaffold_435	198197	208742	-	AHYPO_018016-RA.v1.0	343	non_ovl	convergent
896	Bv	AhT6.3_TR26133|c0_g2_i10:3744-4898(-)	Bvchr6.sca005	3505092	3510562	+	Bv6_139300_nkrh.t1	AhT6.3_TR26133|c0_g2_i10:3139-3546(+)	Bvchr6.sca005	3510863	3518637	-	Bv6_139310_njqn.t1	302	non_ovl	convergent
897	Ah	AhT7_Tissues_TR47073|c8_g1_i1:879-2000(-)	scaffold_1425	10558	16554	+	AHYPO_022415-RA.v1.0	AhT7_Tissues_TR47073|c8_g1_i1:129-575(+)	scaffold_1425	18163	18528	-	AHYPO_022416-RA.v1.0	1610	non_ovl	convergent
897	Bv	AhT7_Tissues_TR47073|c8_g1_i1:879-2000(-)	Bvchr5.sca008	8505754	8511796	+	Bv5_109510_qgmu.t1	AhT7_Tissues_TR47073|c8_g1_i1:129-575(+)	Bvchr5.sca008	8512566	8516749	-	Bv5_109520_nnpt.t1	771	non_ovl	convergent
900	Ah	AhT6.3_TR51727|c0_g1_i1:4131-4910(-)	scaffold_398	194924	198461	+	AHYPO_017608-RA.v1.0	AhT6.3_TR51727|c0_g1_i1:35-799(+)	scaffold_398	198698	203004	-	AHYPO_017609-RA.v1.0	238	non_ovl	convergent
900	Bv	AhT6.3_TR51727|c0_g1_i1:35-799(+)	Bvchr8.sca018	2164884	2168869	+	Bv8_194510_emsh.t2	AhT6.3_TR51727|c0_g1_i1:4131-4910(-)	Bvchr8.sca018	2169376	2172339	-	Bv8_194520_eojt.t1	508	non_ovl	convergent
902	Ah	AhT6.2_TR68781|c0_g2_i1:333-932(+)	scaffold_39	430250	430636	+	AHYPO_005686-RA.v1.0	AhT6.2_TR68781|c0_g2_i1:1145-2323(-)	scaffold_39	432013	435158	-	AHYPO_005687-RA.v1.0	1378	non_ovl	convergent
902	Bv	AhT6.2_TR68781|c0_g2_i1:1145-2323(-)	Bvchr4.sca001	67026	69740	+	Bv4_070870_fzrx.t1	AhT6.2_TR68781|c0_g2_i1:333-932(+)	Bvchr4.sca001	69747	72181	-	Bv4_070880_rshz.t1	8	non_ovl	convergent
903	Ah	AhT11_Tissues_TR69025|c2_g11_i12:6357-6632(-)	scaffold_261	214521	217754	+	AHYPO_015456-RA.v1.0	AhT11_Tissues_TR69025|c2_g11_i12:7-3483(+)	scaffold_261	220907	224158	-	AHYPO_015458-RA.v1.0	3154	non_ovl	convergent
911	Ah	AhT8_Tissues_TR41311|c0_g1_i1:1338-2504(-)	scaffold_9	1462849	1463166	+	AHYPO_001921-RA.v1.0	AhT8_Tissues_TR41311|c0_g1_i1:1-551(+)	scaffold_9	1472290	1478882	-	AHYPO_001923-RA.v1.0	9125	non_ovl	convergent
911	Sl	AhT8_Tissues_TR41311|c0_g1_i1:1338-2504(-)	SL2.40ch07	60505700	60510259	+	Solyc07g055050.2.1.iTAGv2.3	AhT8_Tissues_TR41311|c0_g1_i1:1-551(+)	SL2.40ch07	60510756	60518074	-	Solyc07g055060.2.1.iTAGv2.3	498	non_ovl	convergent
916	Ah	AhT6.2_TR11472|c2_g1_i2:366-1847(+)	scaffold_94	327967	337815	+	AHYPO_009775-RA.v1.0	AhT6.2_TR11472|c2_g1_i2:2249-3382(-)	scaffold_94	338316	339776	-	AHYPO_009776-RA.v1.0	502	non_ovl	convergent
916	Bv	AhT6.2_TR11472|c2_g1_i2:2249-3382(-)	Bvchr7.sca015	602243	603880	+	Bv7_166670_maiz.t1	AhT6.2_TR11472|c2_g1_i2:366-1847(+)	Bvchr7.sca015	603934	615008	-	Bv7_166680_zegj.t1	55	non_ovl	convergent
925	Ah	AhT7_Tissues_TR63008|c1_g1_i2:2081-3280(-)	scaffold_1	208734	209321	+	AHYPO_000226-RA.v1.0	AhT7_Tissues_TR63008|c1_g1_i2:1014-1658(+)	scaffold_1	209870	215590	-	AHYPO_000227-RA.v1.0	550	non_ovl	convergent
925	Ah	AhT7_Tissues_TR63008|c1_g1_i2:2081-3280(-)	scaffold_49	668986	670128	+	AHYPO_006610-RA.v1.0	AhT7_Tissues_TR63008|c1_g1_i2:1014-1658(+)	scaffold_49	670525	675434	-	AHYPO_006611-RA.v1.0	398	non_ovl	convergent
925	Bv	AhT7_Tissues_TR63008|c1_g1_i2:1014-1658(+)	Bvchr6.sca025	1292795	1297107	+	Bv6_147030_qnas.t1	AhT7_Tissues_TR63008|c1_g1_i2:2081-3280(-)	Bvchr6.sca025	1297717	1298420	-	Bv6_147040_yywj.t1	611	non_ovl	convergent
926	Ah	AhT6.3_TR42949|c10_g16_i12:42-902(+)	scaffold_79	99102	104052	+	AHYPO_008799-RA.v1.0	AhT6.3_TR42949|c10_g16_i12:1929-3002(-)	scaffold_79	104258	118648	-	AHYPO_008800-RA.v1.0	207	non_ovl	convergent
926	Sl	AhT6.3_TR42949|c10_g16_i12:42-902(+)	SL2.40ch01	69042078	69046945	+	Solyc01g067710.2.1.iTAGv2.3	AhT6.3_TR42949|c10_g16_i12:1929-3002(-)	SL2.40ch01	69048806	69053954	-	Solyc01g067720.2.1.iTAGv2.3	1862	non_ovl	convergent
927	At	AhT9_Tissues_TR61128|c0_g1_i16:2136-3140(-)	Chr1	9801082	9804092	+	AT1G28100.1	AhT9_Tissues_TR61128|c0_g1_i16:1374-2054(+)	Chr1	9801082	9804394	+	AT1G28100.2	-3011	contained	cooriented
928	Ah	AhT6.3_TR9065|c0_g1_i10:280-1179(+)	scaffold_119	66876	71601	+	AHYPO_011187-RA.v1.0	AhT6.3_TR9065|c0_g1_i10:1407-2525(-)	scaffold_119	72172	76575	-	AHYPO_011188-RA.v1.0	572	non_ovl	convergent
928	Bv	AhT6.3_TR9065|c0_g1_i10:280-1179(+)	Bvchr1_un.sca002	1860345	1864629	+	Bv1_018150_pujq.t1	AhT6.3_TR9065|c0_g1_i10:1407-2525(-)	Bvchr1_un.sca002	1893126	1899440	-	Bv1_018180_maun.t1	28498	non_ovl	convergent
939	Ah	AhT10_Tissues_TR24979|c0_g1_i2:1316-1885(+)	scaffold_223	273173	273595	+	AHYPO_014631-RA.v1.0	AhT10_Tissues_TR24979|c0_g1_i2:2136-3062(-)	scaffold_223	273602	280007	-	AHYPO_014632-RA.v1.0	8	non_ovl	convergent
939	Bv	AhT10_Tissues_TR24979|c0_g1_i2:1316-1885(+)	Bvchr6.sca002	3303969	3308256	+	Bv6_131740_cpod.t2	AhT10_Tissues_TR24979|c0_g1_i2:2136-3062(-)	Bvchr6.sca002	3308250	3311194	-	Bv6_131760_yfte.t1	-7	not_contained	convergent
940	Ah	AhT6.2_TR82870|c0_g1_i1:3068-4009(-)	scaffold_301	228047	234417	+	AHYPO_016244-RA.v1.0	AhT6.2_TR82870|c0_g1_i1:215-2521(+)	scaffold_301	234547	241506	-	AHYPO_016245-RA.v1.0	131	non_ovl	convergent
940	At	AhT6.2_TR82870|c0_g1_i1:3068-4009(-)	Chr3	13489518	13490849	+	AT3G32930.1	AhT6.2_TR82870|c0_g1_i1:215-2521(+)	Chr3	13490945	13493787	-	AT3G32940.1	97	non_ovl	convergent
940	Bv	AhT6.2_TR82870|c0_g1_i1:215-2521(+)	Bvchr4.sca001	456092	461216	+	Bv4_071370_coje.t1	AhT6.2_TR82870|c0_g1_i1:3068-4009(-)	Bvchr4.sca001	461788	464357	-	Bv4_071380_rxdg.t1	573	non_ovl	convergent
940	Sl	AhT6.2_TR82870|c0_g1_i1:215-2521(+)	SL2.40ch01	671174	678641	+	Solyc01g006010.2.1.iTAGv2.3	AhT6.2_TR82870|c0_g1_i1:3068-4009(-)	SL2.40ch01	679453	682301	-	Solyc01g006020.2.1.iTAGv2.3	813	non_ovl	convergent
942	Ah	AhT11_Tissues_TR25668|c0_g1_i1:828-1940(-)	scaffold_8	1584157	1585577	+	AHYPO_001745-RA.v1.0	AhT11_Tissues_TR25668|c0_g1_i1:1-547(+)	scaffold_8	1585377	1590047	-	AHYPO_001746-RA.v1.0	-201	not_contained	convergent
942	At	AhT11_Tissues_TR25668|c0_g1_i1:828-1940(-)	Chr2	278127	279296	+	AT2G01620.1	AhT11_Tissues_TR25668|c0_g1_i1:1-547(+)	Chr2	279282	282123	-	AT2G01630.1	-15	not_contained	convergent
942	Gm	AhT11_Tissues_TR25668|c0_g1_i1:1-547(+)	Chr05	41238685	41241746	+	Glyma.05G235700.3.Wm82.a2.v1	AhT11_Tissues_TR25668|c0_g1_i1:828-1940(-)	Chr05	41243188	41245090	-	Glyma.05G235800.1.Wm82.a2.v1	1443	non_ovl	convergent
943	Ah	AhT6.2_TR16767|c1_g1_i1:155-739(+)	scaffold_52	820699	821238	+	AHYPO_006877-RA.v1.0	AhT6.2_TR16767|c1_g1_i1:1649-2461(-)	scaffold_52	821649	826422	-	AHYPO_006878-RA.v1.0	412	non_ovl	convergent
944	Ah	AhT6.2_TR77620|c0_g1_i6:1831-2844(-)	scaffold_265	96038	100114	+	AHYPO_015521-RA.v1.0	AhT6.2_TR77620|c0_g1_i6:299-1336(-)	scaffold_265	101853	102743	+	AHYPO_015522-RA.v1.0	1740	non_ovl	cooriented
944	Bv	AhT6.2_TR77620|c0_g1_i6:299-1336(-)	Bvchr1.sca002	446513	447507	-	Bv1_007600_pdws.t1	AhT6.2_TR77620|c0_g1_i6:1831-2844(-)	Bvchr1.sca002	447768	453597	-	Bv1_007610_ciai.t1	262	non_ovl	cooriented
945	Ah	AhT11_Tissues_TR55412|c0_g2_i2:2247-2996(-)	scaffold_265	96038	100114	+	AHYPO_015521-RA.v1.0	AhT11_Tissues_TR55412|c0_g2_i2:112-1149(-)	scaffold_265	101853	102743	+	AHYPO_015522-RA.v1.0	1740	non_ovl	cooriented
945	Bv	AhT11_Tissues_TR55412|c0_g2_i2:112-1149(-)	Bvchr1.sca002	446513	447507	-	Bv1_007600_pdws.t1	AhT11_Tissues_TR55412|c0_g2_i2:2247-2996(-)	Bvchr1.sca002	447768	453597	-	Bv1_007610_ciai.t1	262	non_ovl	cooriented
946	Ah	AhT6.3_TR40758|c8_g16_i2:2174-2354(-)	scaffold_124	52480	60523	+	AHYPO_011425-RA.v1.0	AhT6.3_TR40758|c8_g16_i2:87-743(+)	scaffold_124	60821	62181	-	AHYPO_011426-RA.v1.0	299	non_ovl	convergent
946	Bv	AhT6.3_TR40758|c8_g16_i2:2174-2354(-)	Bvchr7_un.sca005	511462	523176	+	Bv7_178090_dicz.t1	AhT6.3_TR40758|c8_g16_i2:87-743(+)	Bvchr7_un.sca005	522966	524267	-	Bv7_178100_crdf.t1	-211	not_contained	convergent
948	Ah	AhT6.3_TR22366|c3_g2_i3:3893-4768(-)	scaffold_34	329418	331409	+	AHYPO_005140-RA.v1.0	AhT6.3_TR22366|c3_g2_i3:1830-3215(+)	scaffold_34	331515	340036	-	AHYPO_005141-RA.v1.0	107	non_ovl	convergent
948	Bv	AhT6.3_TR22366|c3_g2_i3:3893-4768(-)	Bvchr9.sca026	5393287	5396818	+	Bv9_221460_zwrp.t1	AhT6.3_TR22366|c3_g2_i3:1830-3215(+)	Bvchr9.sca026	5397246	5405302	-	Bv9_221470_drfm.t1	429	non_ovl	convergent
948	Gm	AhT6.3_TR22366|c3_g2_i3:3893-4768(-)	Chr08	5184050	5187585	+	Glyma.08G067600.1.Wm82.a2.v1	AhT6.3_TR22366|c3_g2_i3:1830-3215(+)	Chr08	5187288	5196482	-	Glyma.08G067700.1.Wm82.a2.v1	-298	not_contained	convergent
948	Sl	AhT6.3_TR22366|c3_g2_i3:1830-3215(+)	SL2.40ch01	85744268	85753629	+	Solyc01g105990.2.1.iTAGv2.3	AhT6.3_TR22366|c3_g2_i3:3893-4768(-)	SL2.40ch01	85753870	85755546	-	Solyc01g106000.2.1.iTAGv2.3	242	non_ovl	convergent
951	Ah	AhT6.3_TR27640|c4_g1_i1:1-677(+)	scaffold_217	55744	58057	+	AHYPO_014428-RA.v1.0	AhT6.3_TR27640|c4_g1_i1:1172-2140(-)	scaffold_217	58689	60957	-	AHYPO_014429-RA.v1.0	633	non_ovl	convergent
951	Bv	AhT6.3_TR27640|c4_g1_i1:1-677(+)	Bvchr8.sca018	6776456	6779450	+	Bv8_198380_ihoy.t1	AhT6.3_TR27640|c4_g1_i1:1172-2140(-)	Bvchr8.sca018	6779957	6782121	-	Bv8_198390_oafh.t1	508	non_ovl	convergent
952	Ah	AhT6.2_TR30835|c0_g1_i1:45-1100(+)	scaffold_78	193206	205862	+	AHYPO_008755-RA.v1.0	AhT6.2_TR30835|c0_g1_i1:1783-2649(-)	scaffold_78	205902	212119	-	AHYPO_008756-RA.v1.0	41	non_ovl	convergent
952	Gm	AhT6.2_TR30835|c0_g1_i1:1783-2649(-)	Chr10	50016450	50020441	+	Glyma.10G278100.1.Wm82.a2.v1	AhT6.2_TR30835|c0_g1_i1:45-1100(+)	Chr10	50041816	50044697	+	Glyma.10G278500.1.Wm82.a2.v1	21376	non_ovl	cooriented
952	Sl	AhT6.2_TR30835|c0_g1_i1:1783-2649(-)	SL2.40ch11	1363332	1367317	+	Solyc11g006780.1.1.iTAGv2.3	AhT6.2_TR30835|c0_g1_i1:45-1100(+)	SL2.40ch11	1409759	1414468	+	Solyc11g006860.1.1.iTAGv2.3	42443	non_ovl	cooriented
956	Ah	AhT6.3_TR17573|c0_g1_i5:99-557(+)	scaffold_12	387521	392756	+	AHYPO_002312-RA.v1.0	AhT6.3_TR17573|c0_g1_i5:1067-2059(-)	scaffold_12	393407	394202	-	AHYPO_002313-RA.v1.0	652	non_ovl	convergent
956	Bv	AhT6.3_TR17573|c0_g1_i5:99-557(+)	Bvchr9.sca026	5116541	5121325	+	Bv9_221170_mhoj.t1	AhT6.3_TR17573|c0_g1_i5:1067-2059(-)	Bvchr9.sca026	5126932	5129896	-	Bv9_221180_cecn.t1	5608	non_ovl	convergent
957	Ah	AhT6.3_TR27690|c1_g2_i2:1213-2115(-)	scaffold_812	27484	32610	+	AHYPO_020732-RA.v1.0	AhT6.3_TR27690|c1_g2_i2:317-946(+)	scaffold_812	39226	47584	-	AHYPO_020733-RA.v1.0	6617	non_ovl	convergent
958	Ah	AhT6.2_TR11273|c0_g2_i1:13-966(+)	scaffold_0	2003555	2009494	+	AHYPO_000165-RA.v1.0	AhT6.2_TR11273|c0_g2_i1:1908-2681(-)	scaffold_0	2009730	2013455	-	AHYPO_000166-RA.v1.0	237	non_ovl	convergent
958	Bv	AhT6.2_TR11273|c0_g2_i1:1908-2681(-)	Bvchr3.sca009	12606	17176	+	Bv3_059910_csuc.t1	AhT6.2_TR11273|c0_g2_i1:13-966(+)	Bvchr3.sca009	38495	41511	-	Bv3_059950_rqwu.t1	21320	non_ovl	convergent
958	Gm	AhT6.2_TR11273|c0_g2_i1:13-966(+)	Chr19	40969043	40972630	+	Glyma.19G149400.1.Wm82.a2.v1	AhT6.2_TR11273|c0_g2_i1:1908-2681(-)	Chr19	40988690	40992589	+	Glyma.19G149700.1.Wm82.a2.v1	16061	non_ovl	cooriented
958	Sl	AhT6.2_TR11273|c0_g2_i1:13-966(+)	SL2.40ch10	61124345	61128371	+	Solyc10g080560.1.1.iTAGv2.3	AhT6.2_TR11273|c0_g2_i1:1908-2681(-)	SL2.40ch10	61134357	61136377	+	Solyc10g080580.1.1.iTAGv2.3	5987	non_ovl	cooriented
966	Ah	AhT6.3_TR76186|c2_g1_i3:1734-2051(-)	scaffold_74	365469	368587	+	AHYPO_008468-RA.v1.0	AhT6.3_TR76186|c2_g1_i3:118-693(+)	scaffold_74	368561	370828	-	AHYPO_008469-RA.v1.0	-27	not_contained	convergent
968	At	AhT6.2_TR168525|c0_g1_i1:1-290(-)	Chr4	1262245	1264101	+	AT4G02830.2	AhT6.2_TR168525|c0_g1_i1:330-1043(-)	Chr4	1312547	1316983	-	AT4G02960.1	48447	non_ovl	convergent
969	Ah	AhT6.3_TR10318|c5_g9_i1:1505-2413(-)	scaffold_374	42352	47363	+	AHYPO_017268-RA.v1.0	AhT6.3_TR10318|c5_g9_i1:137-580(+)	scaffold_374	48225	48644	-	AHYPO_017269-RA.v1.0	863	non_ovl	convergent
970	Bv	AhT6.2_TR23253|c1_g2_i1:2248-3048(-)	Bvchr4.sca001	776247	779017	+	Bv4_071720_fwxs.t1	AhT6.2_TR23253|c1_g2_i1:437-1966(+)	Bvchr4.sca001	779177	785442	-	Bv4_071730_jjxm.t1	161	non_ovl	convergent
970	Sl	AhT6.2_TR23253|c1_g2_i1:437-1966(+)	SL2.40ch03	31323009	31329595	-	Solyc03g063270.2.1.iTAGv2.3	AhT6.2_TR23253|c1_g2_i1:2248-3048(-)	SL2.40ch03	31335389	31336428	-	Solyc03g063290.2.1.iTAGv2.3	5795	non_ovl	cooriented
985	Bv	AhT6.2_TR57092|c0_g1_i4:3159-3890(-)	Bvchr4.sca001	2904661	2907413	+	Bv4_073770_rodr.t1	AhT6.2_TR57092|c0_g1_i4:308-2863(+)	Bvchr4.sca001	2907420	2914016	-	Bv4_073780_mxoe.t2	8	non_ovl	convergent
989	At	AhT6.2_TR22707|c0_g1_i1:174-515(+)	Chr4	13482074	13484849	+	AT4G26770.1	AhT6.2_TR22707|c0_g1_i1:964-1592(-)	Chr4	13484839	13486771	-	AT4G26780.1	-11	not_contained	convergent
989	Bv	AhT6.2_TR22707|c0_g1_i1:964-1592(-)	Bvchr4.sca017	1854412	1858601	+	Bv4_089100_jhnr.t1	AhT6.2_TR22707|c0_g1_i1:174-515(+)	Bvchr4.sca017	1873183	1882197	-	Bv4_089130_owrs.t1	14583	non_ovl	convergent
990	Ah	AhT6.3_TR60143|c2_g2_i10:2412-2738(-)	scaffold_76	73679	81755	+	AHYPO_008602-RA.v1.0	AhT6.3_TR60143|c2_g2_i10:812-1306(+)	scaffold_76	82346	86186	-	AHYPO_008603-RA.v1.0	592	non_ovl	convergent
990	Bv	AhT6.3_TR60143|c2_g2_i10:812-1306(+)	Bvchr2.sca001	7810124	7815060	+	Bv2_030580_yqaq.t1	AhT6.3_TR60143|c2_g2_i10:2412-2738(-)	Bvchr2.sca001	7816150	7823359	-	Bv2_030590_mryg.t1	1091	non_ovl	convergent
991	Ah	AhT6.3_TR78407|c0_g2_i1:639-899(+)	scaffold_1419	31654	32076	+	AHYPO_022407-RA.v1.0	AhT6.3_TR78407|c0_g2_i1:1140-1988(-)	scaffold_1419	32409	33474	-	AHYPO_022408-RA.v1.0	334	non_ovl	convergent
991	Bv	AhT6.3_TR78407|c0_g2_i1:639-899(+)	Bvchr7.sca021	5416646	5418074	+	Bv7_171590_nfzf.t1	AhT6.3_TR78407|c0_g2_i1:1140-1988(-)	Bvchr7.sca021	5418489	5421211	-	Bv7_171600_cjxi.t1	416	non_ovl	convergent
991	Bv	AhT6.3_TR78407|c0_g2_i1:78-527(+)	Bvchr7.sca021	5409656	5411349	+	Bv7_171580_kowz.t1	AhT6.3_TR78407|c0_g2_i1:639-899(+)	Bvchr7.sca021	5416646	5418074	+	Bv7_171590_nfzf.t1	5298	non_ovl	cooriented
993	Ah	AhT6.2_TR6859|c1_g1_i2:1399-2151(-)	scaffold_1	1625393	1628839	+	AHYPO_000370-RA.v1.0	AhT6.2_TR6859|c1_g1_i2:123-734(+)	scaffold_1	1629512	1631158	-	AHYPO_000371-RA.v1.0	674	non_ovl	convergent
994	Ah	AhT6.2_TR25907|c0_g1_i1:214-546(+)	scaffold_393	240949	252014	+	AHYPO_017554-RA.v1.0	AhT6.2_TR25907|c0_g1_i1:1039-1695(-)	scaffold_393	251782	261705	-	AHYPO_017555-RA.v1.0	-233	not_contained	convergent
994	Bv	AhT6.2_TR25907|c0_g1_i1:214-546(+)	Bvchr1_un.sca002	1785385	1786572	+	Bv1_018080_nqzf.t1	AhT6.2_TR25907|c0_g1_i1:1039-1695(-)	Bvchr1_un.sca002	1824466	1831050	-	Bv1_018120_cdad.t1	37895	non_ovl	convergent
996	Ah	AhT11_Tissues_TR81957|c1_g1_i1:2739-3665(-)	scaffold_24	544535	549779	+	AHYPO_003875-RA.v1.0	AhT11_Tissues_TR81957|c1_g1_i1:249-1790(+)	scaffold_24	547453	561441	-	AHYPO_003876-RA.v1.0	-2327	not_contained	convergent
998	Ah	AhT6.3_TR29880|c0_g1_i2:165-701(+)	scaffold_27	22137	22584	+	AHYPO_004252-RA.v1.0	AhT6.3_TR29880|c0_g1_i2:1133-1975(-)	scaffold_27	23153	24485	-	AHYPO_004253-RA.v1.0	570	non_ovl	convergent
998	Bv	AhT6.3_TR29880|c0_g1_i2:1133-1975(-)	Bvchr8.sca002	2292472	2294104	+	Bv8_184390_ieds.t1	AhT6.3_TR29880|c0_g1_i2:165-701(+)	Bvchr8.sca002	2294169	2296017	-	Bv8_184400_tuix.t1	66	non_ovl	convergent
999	Ah	AhT6.3_TR30032|c2_g2_i1:1365-2051(-)	scaffold_51	955654	956202	+	AHYPO_006800-RA.v1.0	AhT6.3_TR30032|c2_g2_i1:359-811(+)	scaffold_51	956486	967165	-	AHYPO_006801-RA.v1.0	285	non_ovl	convergent
999	Bv	AhT6.3_TR30032|c2_g2_i1:1365-2051(-)	Bvchr5.sca025	403471	404222	+	Bv5_121460_tiqs.t1	AhT6.3_TR30032|c2_g2_i1:359-811(+)	Bvchr5.sca025	404285	413526	-	Bv5_121470_qmtp.t1	64	non_ovl	convergent
999	Gm	AhT6.3_TR30032|c2_g2_i1:359-811(+)	Chr02	1283257	1291016	+	Glyma.02G014200.1.Wm82.a2.v1	AhT6.3_TR30032|c2_g2_i1:1365-2051(-)	Chr02	1291551	1292596	-	Glyma.02G014300.1.Wm82.a2.v1	536	non_ovl	convergent
1003	Bv	AhT8_Tissues_TR38568|c0_g1_i1:1153-1878(-)	Bvchr6.sca004	3186577	3187487	+	Bv6_136780_rzjz.t1	AhT8_Tissues_TR38568|c0_g1_i1:367-1083(+)	Bvchr6.sca004	3187642	3195872	-	Bv6_136790_ukwe.t1	156	non_ovl	convergent
1006	Ah	AhT6.2_TR51243|c1_g1_i1:1216-1965(-)	scaffold_48	209056	212799	+	AHYPO_006446-RA.v1.0	AhT6.2_TR51243|c1_g1_i1:1-225(+)	scaffold_48	212987	217330	-	AHYPO_006447-RA.v1.0	189	non_ovl	convergent
1006	At	AhT6.2_TR51243|c1_g1_i1:1-225(+)	Chr1	26348721	26350697	-	AT1G69960.1	AhT6.2_TR51243|c1_g1_i1:1216-1965(-)	Chr1	26356356	26357667	-	AT1G69980.1	5660	non_ovl	cooriented
1006	Bv	AhT6.2_TR51243|c1_g1_i1:1216-1965(-)	Bvchr6.sca028	4592246	4604150	+	Bv6_155310_ftpj.t1	AhT6.2_TR51243|c1_g1_i1:1-225(+)	Bvchr6.sca028	4627071	4632511	-	Bv6_155320_fduu.t1	22922	non_ovl	convergent
1006	Sl	AhT6.2_TR51243|c1_g1_i1:1216-1965(-)	SL2.40ch05	1210946	1213877	+	Solyc05g006580.2.1.iTAGv2.3	AhT6.2_TR51243|c1_g1_i1:1-225(+)	SL2.40ch05	1214286	1219211	-	Solyc05g006590.2.1.iTAGv2.3	410	non_ovl	convergent
1007	Ah	AhT6.2_TR71471|c0_g6_i1:3038-3616(-)	scaffold_112	207115	207561	+	AHYPO_010810-RA.v1.0	AhT6.2_TR71471|c0_g6_i1:26-1147(+)	scaffold_112	209260	214169	-	AHYPO_010811-RA.v1.0	1700	non_ovl	convergent
1010	Ah	AhT8_Tissues_TR41145|c1_g1_i8:958-1581(-)	scaffold_275	304601	305326	+	AHYPO_015750-RA.v1.0	AhT8_Tissues_TR41145|c1_g1_i8:225-476(+)	scaffold_275	307968	310783	-	AHYPO_015751-RA.v1.0	2643	non_ovl	convergent
1010	Bv	AhT8_Tissues_TR41145|c1_g1_i8:225-476(+)	Bvchr2.sca001	6478403	6480857	+	Bv2_029580_kixe.t2	AhT8_Tissues_TR41145|c1_g1_i8:958-1581(-)	Bvchr2.sca001	6481267	6484528	-	Bv2_029590_xzkt.t1	411	non_ovl	convergent
1013	Ah	AhT6.3_TR39226|c1_g2_i1:996-1613(-)	scaffold_58	408950	409445	+	AHYPO_007372-RA.v1.0	AhT6.3_TR39226|c1_g2_i1:38-535(+)	scaffold_58	410018	414870	-	AHYPO_007373-RA.v1.0	574	non_ovl	convergent
1013	At	AhT6.3_TR39226|c1_g2_i1:38-535(+)	Chr4	15608912	15612285	+	AT4G32330.1	AhT6.3_TR39226|c1_g2_i1:996-1613(-)	Chr4	15612584	15614305	-	AT4G32340.1	300	non_ovl	convergent
1013	Bv	AhT6.3_TR39226|c1_g2_i1:38-535(+)	Bvchr2.sca001	7468715	7474559	+	Bv2_030310_xfcj.t1	AhT6.3_TR39226|c1_g2_i1:996-1613(-)	Bvchr2.sca001	7474638	7475360	-	Bv2_030320_wdqa.t1	80	non_ovl	convergent
1013	Zm	AhT6.3_TR39226|c1_g2_i1:38-535(+)	9	91842724	91847914	+	GRMZM2G056166_T05.v6a	AhT6.3_TR39226|c1_g2_i1:996-1613(-)	9	91847251	91849515	-	GRMZM2G056093_T01.v6a	-664	not_contained	convergent
1019	Ah	AhT6.3_TR29518|c0_g2_i1:206-727(+)	scaffold_555	158747	162118	+	AHYPO_019234-RA.v1.0	AhT6.3_TR29518|c0_g2_i1:1754-2272(-)	scaffold_555	162932	172419	-	AHYPO_019235-RA.v1.0	815	non_ovl	convergent
1019	Bv	AhT6.3_TR29518|c0_g2_i1:206-727(+)	Bvchr5.sca002	6150378	6155614	+	Bv5_103260_qjdc.t1	AhT6.3_TR29518|c0_g2_i1:1754-2272(-)	Bvchr5.sca002	6158589	6165873	-	Bv5_103270_xkuj.t1	2976	non_ovl	convergent
1021	Ah	AhT11_Tissues_TR37385|c0_g1_i1:193-573(+)	scaffold_27	22137	22584	+	AHYPO_004252-RA.v1.0	AhT11_Tissues_TR37385|c0_g1_i1:1023-1652(-)	scaffold_27	23153	24485	-	AHYPO_004253-RA.v1.0	570	non_ovl	convergent
1021	Bv	AhT11_Tissues_TR37385|c0_g1_i1:1023-1652(-)	Bvchr8.sca002	2292472	2294104	+	Bv8_184390_ieds.t1	AhT11_Tissues_TR37385|c0_g1_i1:193-573(+)	Bvchr8.sca002	2294169	2296017	-	Bv8_184400_tuix.t1	66	non_ovl	convergent
1026	Ah	AhT6.3_TR26128|c8_g3_i10:3667-4332(-)	scaffold_96	105106	110509	+	AHYPO_009906-RA.v1.0	AhT6.3_TR26128|c8_g3_i10:148-1623(-)	scaffold_96	112000	118993	+	AHYPO_009908-RA.v1.0	1492	non_ovl	cooriented
1026	Bv	AhT6.3_TR26128|c8_g3_i10:148-1623(-)	Bvchr3.sca012	540970	546926	-	Bv3_065820_ekpa.t1	AhT6.3_TR26128|c8_g3_i10:3667-4332(-)	Bvchr3.sca012	553682	556636	-	Bv3_065840_uspi.t1	6757	non_ovl	cooriented
1026	Gm	AhT6.3_TR26128|c8_g3_i10:148-1623(-)	Chr05	34750949	34755301	+	Glyma.05G154200.2.Wm82.a2.v1	AhT6.3_TR26128|c8_g3_i10:3667-4332(-)	Chr05	34762070	34766161	-	Glyma.05G154300.1.Wm82.a2.v1	6770	non_ovl	convergent
1028	Ah	AhT11_Tissues_TR64958|c3_g7_i1:129-737(-)	scaffold_17	407374	409779	-	AHYPO_002994-RA.v1.0	AhT11_Tissues_TR64958|c3_g7_i1:2587-3030(-)	scaffold_17	412134	412739	-	AHYPO_002996-RA.v1.0	2356	non_ovl	cooriented
1032	Ah	AhT6.2_TR98179|c0_g1_i1:256-1728(+)	scaffold_767	115363	124845	+	AHYPO_020501-RA.v1.0	AhT6.2_TR98179|c0_g1_i1:2285-2728(-)	scaffold_767	124808	127225	-	AHYPO_020502-RA.v1.0	-38	not_contained	convergent
1032	Bv	AhT6.2_TR98179|c0_g1_i1:2285-2728(-)	Bvchr3.sca005	1482477	1484396	+	Bv3_056620_aehg.t1	AhT6.2_TR98179|c0_g1_i1:256-1728(+)	Bvchr3.sca005	1484465	1490572	-	Bv3_056630_pkeo.t1	70	non_ovl	convergent
1036	Bv	AhT10_Tissues_TR63204|c0_g3_i4:31-1647(+)	Bvchr7.sca011	429986	453780	+	Bv7_165220_nxta.t1	AhT10_Tissues_TR63204|c0_g3_i4:2524-3045(-)	Bvchr7.sca011	454767	468691	-	Bv7_165230_giwo.t1	988	non_ovl	convergent
1040	Ah	AhT11_Tissues_TR87022|c0_g1_i1:3-407(+)	scaffold_85	129089	134281	+	AHYPO_009173-RA.v1.0	AhT11_Tissues_TR87022|c0_g1_i1:896-1396(-)	scaffold_85	134616	134927	-	AHYPO_009174-RA.v1.0	336	non_ovl	convergent
1040	Ah	AhT11_Tissues_TR87022|c0_g1_i1:3-407(+)	scaffold_9	741445	742772	+	AHYPO_001848-RA.v1.0	AhT11_Tissues_TR87022|c0_g1_i1:896-1396(-)	scaffold_9	744116	744514	-	AHYPO_001849-RA.v1.0	1345	non_ovl	convergent
1040	Bv	AhT11_Tissues_TR87022|c0_g1_i1:896-1396(-)	Bvchr9.sca013	999736	1000460	+	Bv9_207960_fpfc.t1	AhT11_Tissues_TR87022|c0_g1_i1:3-407(+)	Bvchr9.sca013	1002057	1007791	-	Bv9_207970_zpmp.t1	1598	non_ovl	convergent
1048	Ah	AhT6.3_TR30062|c1_g1_i1:1955-2440(-)	scaffold_94	626322	626690	+	AHYPO_009804-RA.v1.0	AhT6.3_TR30062|c1_g1_i1:55-1830(+)	scaffold_94	627114	638902	-	AHYPO_009805-RA.v1.0	425	non_ovl	convergent
1054	Ah	AhT6.3_TR45219|c3_g1_i3:2175-2573(-)	scaffold_598	96955	99560	-	AHYPO_019549-RA.v1.0	AhT6.3_TR45219|c3_g1_i3:3135-3461(-)	scaffold_598	99569	102372	-	AHYPO_019550-RA.v1.0	10	non_ovl	cooriented
1054	Bv	AhT6.3_TR45219|c3_g1_i3:3135-3461(-)	Bvchr6.sca014	2019828	2021862	+	Bv6_143260_qgzy.t1	AhT6.3_TR45219|c3_g1_i3:2175-2573(-)	Bvchr6.sca014	2021959	2022933	-	Bv6_143270_hxfo.t1	98	non_ovl	convergent
1057	Bv	AhT6.3_TR23909|c0_g1_i14:7-585(+)	Bvchr9.sca026	2364002	2365962	+	Bv9_218660_cfci.t1	AhT6.3_TR23909|c0_g1_i14:686-1069(-)	Bvchr9.sca026	2366000	2373097	-	Bv9_218670_catm.t2	39	non_ovl	convergent
1058	Bv	AhT6.3_TR70243|c4_g1_i2:1761-2117(-)	Bvchr7_un.sca005	3256	4008	+	Bv7_177810_yjso.t1	AhT6.3_TR70243|c4_g1_i2:263-1630(+)	Bvchr7_un.sca005	4017	38071	-	Bv7_177820_ggqo.t1	10	non_ovl	convergent
1068	Ah	AhT6.2_TR66679|c0_g1_i1:1569-1913(-)	scaffold_224	83055	83869	+	AHYPO_014641-RA.v1.0	AhT6.2_TR66679|c0_g1_i1:202-1308(+)	scaffold_224	83778	87315	-	AHYPO_014642-RA.v1.0	-92	not_contained	convergent
1068	Bv	AhT6.2_TR66679|c0_g1_i1:202-1308(+)	Bvchr8.sca004	325072	329514	+	Bv8_185400_fwpc.t1	AhT6.2_TR66679|c0_g1_i1:1569-1913(-)	Bvchr8.sca004	329710	330907	-	Bv8_185410_jpnt.t1	197	non_ovl	convergent
1071	Bv	AhT6.2_TR109271|c0_g1_i1:253-2520(+)	Bvchr9.sca021	746001	748385	+	Bv9_209910_tzhd.t1	AhT6.2_TR109271|c0_g1_i1:2734-2956(-)	Bvchr9.sca021	748412	767406	-	Bv9_209920_ihrd.t3	28	non_ovl	convergent
1071	Gm	AhT6.2_TR109271|c0_g1_i1:253-2520(+)	Chr12	14230226	14232361	+	Glyma.12G128600.1.Wm82.a2.v1	AhT6.2_TR109271|c0_g1_i1:2734-2956(-)	Chr12	14232565	14242975	-	Glyma.12G128700.3.Wm82.a2.v1	205	non_ovl	convergent
1071	Sl	AhT6.2_TR109271|c0_g1_i1:253-2520(+)	SL2.40ch07	60572778	60575140	+	Solyc07g055120.2.1.iTAGv2.3	AhT6.2_TR109271|c0_g1_i1:2734-2956(-)	SL2.40ch07	60575268	60584663	-	Solyc07g055130.2.1.iTAGv2.3	129	non_ovl	convergent
1083	Ah	AhT11_Tissues_TR32211|c0_g1_i3:976-1920(+)	scaffold_129	308012	318039	+	AHYPO_011642-RA.v1.0	AhT11_Tissues_TR32211|c0_g1_i3:2186-2602(-)	scaffold_129	318271	319289	-	AHYPO_011643-RA.v1.0	233	non_ovl	convergent
1083	At	AhT11_Tissues_TR32211|c0_g1_i3:2186-2602(-)	Chr5	22735915	22737311	+	AT5G56170.1	AhT11_Tissues_TR32211|c0_g1_i3:976-1920(+)	Chr5	22737325	22741016	-	AT5G56180.2	15	non_ovl	convergent
1083	Gm	AhT11_Tissues_TR32211|c0_g1_i3:2186-2602(-)	Chr04	12607567	12609981	+	Glyma.04G112500.1.Wm82.a2.v1	AhT11_Tissues_TR32211|c0_g1_i3:976-1920(+)	Chr04	12610633	12620549	-	Glyma.04G112600.1.Wm82.a2.v1	653	non_ovl	convergent
1085	Ah	AhT6.3_TR42923|c2_g2_i18:2956-3546(+)	scaffold_586	45719	54728	+	AHYPO_019444-RA.v1.0	AhT6.3_TR42923|c2_g2_i18:4281-5723(-)	scaffold_586	54859	67757	-	AHYPO_019445-RA.v1.0	132	non_ovl	convergent
1086	Bv	AhT11_Tissues_TR64931|c2_g1_i1:1493-2947(-)	Bvchr7.sca001	3835497	3837933	+	Bv7_159560_nqxh.t1	AhT11_Tissues_TR64931|c2_g1_i1:1-631(+)	Bvchr7.sca001	3838771	3848492	-	Bv7_159570_afnu.t1	839	non_ovl	convergent
1087	Bv	AhT6.3_TR51733|c0_g1_i12:2805-4040(-)	Bvchr7.sca001	3835497	3837933	+	Bv7_159560_nqxh.t1	AhT6.3_TR51733|c0_g1_i12:890-2290(+)	Bvchr7.sca001	3838771	3848492	-	Bv7_159570_afnu.t1	839	non_ovl	convergent
1090	Ah	AhT6.3_TR42920|c1_g2_i10:5528-5854(-)	scaffold_34	1177218	1185358	+	AHYPO_005228-RA.v1.0	AhT6.3_TR42920|c1_g2_i10:107-1486(+)	scaffold_34	1185984	1187355	-	AHYPO_005229-RA.v1.0	627	non_ovl	convergent
1090	Bv	AhT6.3_TR42920|c1_g2_i10:5528-5854(-)	Bvchr9.sca026	7134289	7139683	+	Bv9_223010_tskw.t1	AhT6.3_TR42920|c1_g2_i10:107-1486(+)	Bvchr9.sca026	7139719	7143884	-	Bv9_223020_aszf.t1	37	non_ovl	convergent
1090	Gm	AhT6.3_TR42920|c1_g2_i10:107-1486(+)	Chr08	17813887	17816494	+	Glyma.08G219000.1.Wm82.a2.v1	AhT6.3_TR42920|c1_g2_i10:5528-5854(-)	Chr08	17824529	17837260	+	Glyma.08G219200.1.Wm82.a2.v1	8036	non_ovl	cooriented
1091	Ah	AhT10_Tissues_TR24983|c0_g1_i1:1943-2157(-)	scaffold_99	601051	604069	+	AHYPO_010195-RA.v1.0	AhT10_Tissues_TR24983|c0_g1_i1:145-855(+)	scaffold_99	609511	611178	-	AHYPO_010197-RA.v1.0	5443	non_ovl	convergent
1091	Bv	AhT10_Tissues_TR24983|c0_g1_i1:145-855(+)	Bvchr6.sca027	1418201	1419808	+	Bv6_149590_azdf.t1	AhT10_Tissues_TR24983|c0_g1_i1:1943-2157(-)	Bvchr6.sca027	1421280	1425276	-	Bv6_149600_ioqs.t1	1473	non_ovl	convergent
1092	Ah	AhT6.2_TR74143|c0_g1_i1:3226-4773(-)	scaffold_590	19592	27393	+	AHYPO_019474-RA.v1.0	AhT6.2_TR74143|c0_g1_i1:213-1724(+)	scaffold_590	27997	29370	-	AHYPO_019475-RA.v1.0	605	non_ovl	convergent
1093	Sl	AhT6.2_TR65714|c0_g1_i2:1661-2545(-)	SL2.40ch03	771603	775358	+	Solyc03g006100.2.1.iTAGv2.3	AhT6.2_TR65714|c0_g1_i2:338-1474(-)	SL2.40ch03	782748	790090	-	Solyc03g006130.2.1.iTAGv2.3	7391	non_ovl	convergent
1098	Ah	AhT6.2_TR20099|c0_g1_i1:119-1513(+)	scaffold_334	13190	19945	+	AHYPO_016741-RA.v1.0	AhT6.2_TR20099|c0_g1_i1:1875-2660(-)	scaffold_334	20070	22903	-	AHYPO_016742-RA.v1.0	126	non_ovl	convergent
1098	Bv	AhT6.2_TR20099|c0_g1_i1:119-1513(+)	Bvchr4.sca003	4220074	4225848	+	Bv4_080030_fqka.t1	AhT6.2_TR20099|c0_g1_i1:1875-2660(-)	Bvchr4.sca003	4227832	4230669	-	Bv4_080040_qyih.t1	1985	non_ovl	convergent
1098	Gm	AhT6.2_TR20099|c0_g1_i1:119-1513(+)	Chr03	43198874	43202160	+	Glyma.03G230200.1.Wm82.a2.v1	AhT6.2_TR20099|c0_g1_i1:1875-2660(-)	Chr03	43202604	43204498	-	Glyma.03G230300.1.Wm82.a2.v1	445	non_ovl	convergent
1098	Gm	AhT6.2_TR20099|c0_g1_i1:1875-2660(-)	Chr19	47886634	47890427	+	Glyma.19G227400.1.Wm82.a2.v1	AhT6.2_TR20099|c0_g1_i1:119-1513(+)	Chr19	47891160	47894363	-	Glyma.19G227500.1.Wm82.a2.v1	734	non_ovl	convergent
1099	Ah	AhT6.3_TR55743|c0_g1_i1:258-1988(+)	scaffold_464	163380	164534	-	AHYPO_018325-RA.v1.0	AhT6.3_TR55743|c0_g1_i1:7030-7428(-)	scaffold_464	170994	171245	+	AHYPO_018327-RA.v1.0	6461	non_ovl	divergent
1099	Ah	AhT6.3_TR55743|c0_g1_i1:2800-3501(+)	scaffold_464	161879	162433	-	AHYPO_018323-RA.v1.0	AhT6.3_TR55743|c0_g1_i1:258-1988(+)	scaffold_464	163380	164534	-	AHYPO_018325-RA.v1.0	948	non_ovl	cooriented
1099	Ah	AhT6.3_TR55743|c0_g1_i1:3666-4484(+)	scaffold_464	160896	161585	-	AHYPO_018322-RA.v1.0	AhT6.3_TR55743|c0_g1_i1:2800-3501(+)	scaffold_464	161879	162433	-	AHYPO_018323-RA.v1.0	295	non_ovl	cooriented
1099	Ah	AhT6.3_TR55743|c0_g1_i1:4608-5717(+)	scaffold_464	158264	160523	-	AHYPO_018321-RA.v1.0	AhT6.3_TR55743|c0_g1_i1:3666-4484(+)	scaffold_464	160896	161585	-	AHYPO_018322-RA.v1.0	374	non_ovl	cooriented
1099	Gm	AhT6.3_TR55743|c0_g1_i1:7030-7428(-)	Chr12	39191743	39192262	+	Glyma.12G232700.1.Wm82.a2.v1	AhT6.3_TR55743|c0_g1_i1:4608-5717(+)	Chr12	39192831	39194742	-	Glyma.12G232900.1.Wm82.a2.v1	570	non_ovl	convergent
1099	Sl	AhT6.3_TR55743|c0_g1_i1:258-1988(+)	SL2.40ch01	1854314	1856231	+	Solyc01g007340.2.1.iTAGv2.3	AhT6.3_TR55743|c0_g1_i1:2800-3501(+)	SL2.40ch01	1857130	1857693	+	Solyc01g007360.2.1.iTAGv2.3	900	non_ovl	cooriented
1099	Sl	AhT6.3_TR55743|c0_g1_i1:2800-3501(+)	SL2.40ch01	1857130	1857693	+	Solyc01g007360.2.1.iTAGv2.3	AhT6.3_TR55743|c0_g1_i1:3666-4484(+)	SL2.40ch01	1858374	1859112	+	Solyc01g007370.2.1.iTAGv2.3	682	non_ovl	cooriented
1099	Sl	AhT6.3_TR55743|c0_g1_i1:2800-3501(+)	SL2.40ch04	30514741	30515239	-	Solyc04g039810.1.1.iTAGv2.3	AhT6.3_TR55743|c0_g1_i1:258-1988(+)	SL2.40ch04	30516525	30516773	-	Solyc04g039820.1.1.iTAGv2.3	1287	non_ovl	cooriented
1099	Sl	AhT6.3_TR55743|c0_g1_i1:3666-4484(+)	SL2.40ch01	1858374	1859112	+	Solyc01g007370.2.1.iTAGv2.3	AhT6.3_TR55743|c0_g1_i1:4608-5717(+)	SL2.40ch01	1859332	1860294	+	Solyc01g007380.1.1.iTAGv2.3	221	non_ovl	cooriented
1099	Sl	AhT6.3_TR55743|c0_g1_i1:4608-5717(+)	SL2.40ch01	1859332	1860294	+	Solyc01g007380.1.1.iTAGv2.3	AhT6.3_TR55743|c0_g1_i1:7030-7428(-)	SL2.40ch01	1861747	1861893	-	Solyc01g007410.2.1.iTAGv2.3	1454	non_ovl	convergent
1099	Sl	AhT6.3_TR55743|c0_g1_i1:4608-5717(+)	SL2.40ch10	27769070	27771989	+	Solyc10g045220.1.1.iTAGv2.3	AhT6.3_TR55743|c0_g1_i1:7030-7428(-)	SL2.40ch10	27773433	27773813	-	Solyc10g045230.1.1.iTAGv2.3	1445	non_ovl	convergent
1099	Zm	AhT6.3_TR55743|c0_g1_i1:4608-5717(+)	1	203956036	203962672	-	GRMZM2G448174_T01.v6a	AhT6.3_TR55743|c0_g1_i1:3666-4484(+)	1	203960041	203965581	-	GRMZM2G448174_T02.v6a	-2632	not_contained	cooriented
1099	Zm	AhT6.3_TR55743|c0_g1_i1:4608-5717(+)	2	200749028	200751300	+	GRMZM2G117572_T01.v6a	AhT6.3_TR55743|c0_g1_i1:3666-4484(+)	2	200752580	200756855	-	GRMZM2G385635_T01.v6a	1281	non_ovl	convergent
1099	Zm	AhT6.3_TR55743|c0_g1_i1:7030-7428(-)	5	209990119	210003548	+	GRMZM2G427444_T06.v6a	AhT6.3_TR55743|c0_g1_i1:4608-5717(+)	5	209995882	210008451	+	GRMZM2G427444_T03.v6a	-7667	not_contained	cooriented
1101	Ah	AhT11_Tissues_TR65641|c0_g1_i3:233-3085(+)	scaffold_349	72517	80475	+	AHYPO_016942-RA.v1.0	AhT11_Tissues_TR65641|c0_g1_i3:3323-6199(-)	scaffold_349	80554	86981	-	AHYPO_016943-RA.v1.0	80	non_ovl	convergent
1101	Gm	AhT11_Tissues_TR65641|c0_g1_i3:3323-6199(-)	Chr11	6534600	6539496	+	Glyma.11G087100.2.Wm82.a2.v1	AhT11_Tissues_TR65641|c0_g1_i3:233-3085(+)	Chr11	6540562	6546821	-	Glyma.11G087200.1.Wm82.a2.v1	1067	non_ovl	convergent
1101	Sl	AhT11_Tissues_TR65641|c0_g1_i3:3323-6199(-)	SL2.40ch04	63830521	63835334	+	Solyc04g082610.2.1.iTAGv2.3	AhT11_Tissues_TR65641|c0_g1_i3:233-3085(+)	SL2.40ch04	63835558	63843020	-	Solyc04g082620.2.1.iTAGv2.3	225	non_ovl	convergent
1102	Sl	soap_k25scaffold2389_Locus_3910_0:4653-4994(-)	SL2.40ch04	63830521	63835334	+	Solyc04g082610.2.1.iTAGv2.3	soap_k25scaffold2389_Locus_3910_0:143-1645(+)	SL2.40ch04	63844019	63847151	-	Solyc04g082630.2.1.iTAGv2.3	8686	non_ovl	convergent
1105	Bv	AhT6.2_TR83726|c0_g2_i1:2960-6199(-)	Bvchr6.sca027	4550841	4555295	+	Bv6_151740_frza.t1	AhT6.2_TR83726|c0_g2_i1:439-2028(+)	Bvchr6.sca027	4566132	4577996	-	Bv6_151760_mqwd.t1	10838	non_ovl	convergent
1105	Gm	AhT6.2_TR83726|c0_g2_i1:2960-6199(-)	Chr16	4494579	4499253	+	Glyma.16G047300.1.Wm82.a2.v1	AhT6.2_TR83726|c0_g2_i1:439-2028(+)	Chr16	4503201	4512877	-	Glyma.16G047400.1.Wm82.a2.v1	3949	non_ovl	convergent
1117	Ah	AhT6.3_TR432|c0_g1_i1:139-1320(+)	scaffold_0	596193	599973	+	AHYPO_000049-RA.v1.0	AhT6.3_TR432|c0_g1_i1:1610-3217(-)	scaffold_0	600081	607515	-	AHYPO_000050-RA.v1.0	109	non_ovl	convergent
1117	At	AhT6.3_TR432|c0_g1_i1:139-1320(+)	Chr2	17374083	17376238	+	AT2G41670.1	AhT6.3_TR432|c0_g1_i1:1610-3217(-)	Chr2	17376155	17379055	-	AT2G41680.1	-84	not_contained	convergent
1117	Bv	AhT6.3_TR432|c0_g1_i1:1610-3217(-)	Bvchr3.sca010	384562	396686	+	Bv3_061650_mpup.t1	AhT6.3_TR432|c0_g1_i1:139-1320(+)	Bvchr3.sca010	397703	404037	-	Bv3_061660_rqsi.t1	1018	non_ovl	convergent
1117	Sl	AhT6.3_TR432|c0_g1_i1:139-1320(+)	SL2.40ch10	60791938	60795119	+	Solyc10g080070.1.1.iTAGv2.3	AhT6.3_TR432|c0_g1_i1:1610-3217(-)	SL2.40ch10	60795723	60801941	-	Solyc10g080080.1.1.iTAGv2.3	605	non_ovl	convergent
1119	Ah	AhT10_Tissues_TR16724|c0_g1_i1:1016-1381(-)	scaffold_5	1587586	1590054	+	AHYPO_001220-RA.v1.0	AhT10_Tissues_TR16724|c0_g1_i1:1-592(+)	scaffold_5	1590391	1594036	-	AHYPO_001221-RA.v1.0	338	non_ovl	convergent
1119	Ah	AhT10_Tissues_TR16724|c0_g1_i1:1016-1381(-)	scaffold_93	87545	90151	+	AHYPO_009666-RA.v1.0	AhT10_Tissues_TR16724|c0_g1_i1:1-592(+)	scaffold_93	90229	94782	-	AHYPO_009667-RA.v1.0	79	non_ovl	convergent
1119	Bv	AhT10_Tissues_TR16724|c0_g1_i1:1-592(+)	Bvchr7.sca001	3750478	3758932	+	Bv7_159490_tfxw.t1	AhT10_Tissues_TR16724|c0_g1_i1:1016-1381(-)	Bvchr7.sca001	3759919	3764373	-	Bv7_159500_weqy.t1	988	non_ovl	convergent
1120	Ah	AhT6.2_TR57611|c0_g1_i1:2332-3687(-)	scaffold_159	178028	179947	+	AHYPO_012845-RA.v1.0	AhT6.2_TR57611|c0_g1_i1:199-1560(+)	scaffold_159	180860	184359	-	AHYPO_012846-RA.v1.0	914	non_ovl	convergent
1120	Bv	AhT6.2_TR57611|c0_g1_i1:2332-3687(-)	Bvchr4.sca016	916195	919119	+	Bv4_087610_utrq.t1	AhT6.2_TR57611|c0_g1_i1:199-1560(+)	Bvchr4.sca016	919698	923960	-	Bv4_087620_atdx.t1	580	non_ovl	convergent
1121	Ah	AhT11_Tissues_TR80399|c0_g1_i1:1212-3773(+)	scaffold_41	302259	304691	-	AHYPO_005846-RA.v1.0	AhT11_Tissues_TR80399|c0_g1_i1:172-882(-)	scaffold_41	304023	306715	+	AHYPO_005847-RA.v1.0	-669	not_contained	divergent
1121	Bv	AhT11_Tissues_TR80399|c0_g1_i1:172-882(-)	Bvchr1.sca001	7821043	7821611	-	Bv1_007031z18.t1	AhT11_Tissues_TR80399|c0_g1_i1:1212-3773(+)	Bvchr1.sca001	7821796	7830092	+	Bv1_007040_cedm.t1	186	non_ovl	divergent
1124	Ah	AhT6.3_TR16221|c0_g1_i1:3062-4546(-)	scaffold_1	2367981	2373488	+	AHYPO_000435-RA.v1.0	AhT6.3_TR16221|c0_g1_i1:250-2292(+)	scaffold_1	2373670	2376033	-	AHYPO_000436-RA.v1.0	183	non_ovl	convergent
1124	Bv	AhT6.3_TR16221|c0_g1_i1:250-2292(+)	Bvchr6.sca028	4073753	4076011	+	Bv6_154890_jepx.t1	AhT6.3_TR16221|c0_g1_i1:3062-4546(-)	Bvchr6.sca028	4076293	4081278	-	Bv6_154900_mkng.t1	283	non_ovl	convergent
1124	Gm	AhT6.3_TR16221|c0_g1_i1:250-2292(+)	Chr02	2171817	2174630	+	Glyma.02G024400.1.Wm82.a2.v1	AhT6.3_TR16221|c0_g1_i1:3062-4546(-)	Chr02	2175234	2181652	-	Glyma.02G024500.1.Wm82.a2.v1	605	non_ovl	convergent
1124	Sl	AhT6.3_TR16221|c0_g1_i1:3062-4546(-)	SL2.40ch05	1385245	1391269	+	Solyc05g006760.2.1.iTAGv2.3	AhT6.3_TR16221|c0_g1_i1:250-2292(+)	SL2.40ch05	1391932	1394125	-	Solyc05g006770.2.1.iTAGv2.3	664	non_ovl	convergent
1126	At	AhT6.3_TR76257|c1_g1_i1:1148-3352(-)	Chr3	2958679	2961299	+	AT3G09650.1	AhT6.3_TR76257|c1_g1_i1:440-877(+)	Chr3	2961233	2966166	-	AT3G09660.1	-67	not_contained	convergent
1126	Bv	AhT6.3_TR76257|c1_g1_i1:1148-3352(-)	0192.scaffold00545	34166	36733	+	Bv_007510_faer.t1	AhT6.3_TR76257|c1_g1_i1:440-877(+)	0192.scaffold00545	36743	64211	-	Bv_007520_szfd.t2	11	non_ovl	convergent
1126	Sl	AhT6.3_TR76257|c1_g1_i1:1148-3352(-)	SL2.40ch09	917949	920536	+	Solyc09g007320.2.1.iTAGv2.3	AhT6.3_TR76257|c1_g1_i1:440-877(+)	SL2.40ch09	920490	930153	-	Solyc09g007330.2.1.iTAGv2.3	-47	not_contained	convergent
1127	Ah	AhT6.2_TR50654|c3_g2_i1:297-2576(+)	scaffold_566	73244	80831	+	AHYPO_019315-RA.v1.0	AhT6.2_TR50654|c3_g2_i1:3409-5787(-)	scaffold_566	80937	83639	-	AHYPO_019316-RA.v1.0	107	non_ovl	convergent
1127	Bv	AhT6.2_TR50654|c3_g2_i1:3409-5787(-)	Bvchr3.sca003	1249256	1254520	+	Bv3_052320_wmpi.t1	AhT6.2_TR50654|c3_g2_i1:297-2576(+)	Bvchr3.sca003	1255716	1262901	-	Bv3_052330_egch.t1	1197	non_ovl	convergent
1128	Ah	AhT11_Tissues_TR2417|c3_g2_i4:147-398(+)	scaffold_193	302692	308684	+	AHYPO_013907-RA.v1.0	AhT11_Tissues_TR2417|c3_g2_i4:794-2860(-)	scaffold_193	325171	327924	-	AHYPO_013909-RA.v1.0	16488	non_ovl	convergent
1128	Bv	AhT11_Tissues_TR2417|c3_g2_i4:794-2860(-)	Bvchr8_un.sca006	790318	793455	+	Bv8_201160_jkyj.t1	AhT11_Tissues_TR2417|c3_g2_i4:147-398(+)	Bvchr8_un.sca006	843057	848505	-	Bv8_201180_yksq.t1	49603	non_ovl	convergent
1129	Ah	AhT6.2_TR22111|c0_g2_i1:3033-3674(+)	scaffold_53	884644	890875	+	AHYPO_006983-RA.v1.0	AhT6.2_TR22111|c0_g2_i1:4056-6071(-)	scaffold_53	891331	892764	-	AHYPO_006984-RA.v1.0	457	non_ovl	convergent
1129	Bv	AhT6.2_TR22111|c0_g2_i1:3033-3674(+)	Bvchr5.sca023	4523947	4530837	+	Bv5_118170_kcqo.t1	AhT6.2_TR22111|c0_g2_i1:4056-6071(-)	Bvchr5.sca023	4532376	4534412	-	Bv5_118180_nwtf.t1	1540	non_ovl	convergent
1130	Ah	AhT10_Tissues_TR12736|c2_g1_i3:1945-3600(-)	scaffold_87	13903	17390	+	AHYPO_009274-RA.v1.0	AhT10_Tissues_TR12736|c2_g1_i3:126-1106(+)	scaffold_87	16798	18970	-	AHYPO_009275-RA.v1.0	-593	not_contained	convergent
1130	Bv	AhT10_Tissues_TR12736|c2_g1_i3:1945-3600(-)	Bvchr3.sca011	517940	520269	+	Bv3_064330_gria.t1	AhT10_Tissues_TR12736|c2_g1_i3:126-1106(+)	Bvchr3.sca011	521397	523465	-	Bv3_064340_tspo.t1	1129	non_ovl	convergent
1131	Ah	AhT6.2_TR72216|c1_g2_i1:118-1461(+)	scaffold_2	2458806	2461045	+	AHYPO_000702-RA.v1.0	AhT6.2_TR72216|c1_g2_i1:1816-3408(-)	scaffold_2	2462283	2463728	-	AHYPO_000703-RA.v1.0	1239	non_ovl	convergent
1131	Bv	AhT6.2_TR72216|c1_g2_i1:1816-3408(-)	Bvchr7.sca001	4071645	4084258	+	Bv7_159690_wwaz.t1	AhT6.2_TR72216|c1_g2_i1:118-1461(+)	Bvchr7.sca001	4084469	4091190	-	Bv7_159700_ahhm.t1	212	non_ovl	convergent
1132	Ah	AhT6.3_TR1867|c2_g1_i4:2838-4466(-)	scaffold_80	419672	420505	+	AHYPO_008892-RA.v1.0	AhT6.3_TR1867|c2_g1_i4:1-2261(+)	scaffold_80	420557	424412	-	AHYPO_008893-RA.v1.0	53	non_ovl	convergent
1134	Ah	AhT6.2_TR73758|c0_g1_i1:1367-2893(-)	scaffold_21	875079	876506	+	AHYPO_003529-RA.v1.0	AhT6.2_TR73758|c0_g1_i1:273-1013(+)	scaffold_21	876742	881777	-	AHYPO_003530-RA.v1.0	237	non_ovl	convergent
1136	Ah	AhT6.2_TR5475|c2_g1_i1:2811-4085(-)	scaffold_28	270923	292439	+	AHYPO_004414-RA.v1.0	AhT6.2_TR5475|c2_g1_i1:1468-2652(+)	scaffold_28	292556	298889	-	AHYPO_004415-RA.v1.0	118	non_ovl	convergent
1136	At	AhT6.2_TR5475|c2_g1_i1:2811-4085(-)	Chr3	4903012	4904229	+	AT3G14580.1	AhT6.2_TR5475|c2_g1_i1:1468-2652(+)	Chr3	4904270	4907954	-	AT3G14590.3	42	non_ovl	convergent
1136	Bv	AhT6.2_TR5475|c2_g1_i1:1468-2652(+)	Bvchr4_un.sca011	292281	308687	+	Bv4_094030_qkdi.t1	AhT6.2_TR5475|c2_g1_i1:2811-4085(-)	Bvchr4_un.sca011	309494	310926	-	Bv4_094040_fifa.t1	808	non_ovl	convergent
1137	Ah	AhT6.2_TR72227|c0_g1_i1:1630-2367(+)	scaffold_308	273466	281251	+	AHYPO_016386-RA.v1.0	AhT6.2_TR72227|c0_g1_i1:3200-4648(-)	scaffold_308	281990	283054	-	AHYPO_016387-RA.v1.0	740	non_ovl	convergent
1138	Ah	soap_k53scaffold1209_Locus_1540_0:58-666(+)	scaffold_91	615454	615948	+	AHYPO_009586-RA.v1.0	soap_k53scaffold1209_Locus_1540_0:928-1420(-)	scaffold_91	616315	617406	-	AHYPO_009587-RA.v1.0	368	non_ovl	convergent
1138	Bv	soap_k53scaffold1209_Locus_1540_0:928-1420(-)	Bvchr8.sca018	5433141	5435035	+	Bv8_197220_ugzy.t1	soap_k53scaffold1209_Locus_1540_0:58-666(+)	Bvchr8.sca018	5435111	5436056	-	Bv8_197230_pznf.t1	77	non_ovl	convergent
1144	Ah	AhT6.3_TR68228|c0_g2_i1:2027-2563(-)	scaffold_481	200453	200872	+	AHYPO_018530-RA.v1.0	AhT6.3_TR68228|c0_g2_i1:105-1232(+)	scaffold_481	201804	203895	-	AHYPO_018531-RA.v1.0	933	non_ovl	convergent
1145	Bv	AhT10_Tissues_TR37142|c0_g2_i2:164-1846(+)	Bvchr5.sca009	1791560	1794358	+	Bv5_109970_wohc.t1	AhT10_Tissues_TR37142|c0_g2_i2:2047-2481(-)	Bvchr5.sca009	1794507	1795755	-	Bv5_109980_wqna.t1	150	non_ovl	convergent
1147	Ah	AhT6.2_TR27522|c0_g1_i1:2291-3547(-)	scaffold_0	596193	599973	+	AHYPO_000049-RA.v1.0	AhT6.2_TR27522|c0_g1_i1:1099-2019(+)	scaffold_0	600081	607515	-	AHYPO_000050-RA.v1.0	109	non_ovl	convergent
1147	At	AhT6.2_TR27522|c0_g1_i1:2291-3547(-)	Chr2	17374083	17376238	+	AT2G41670.1	AhT6.2_TR27522|c0_g1_i1:1099-2019(+)	Chr2	17376155	17379055	-	AT2G41680.1	-84	not_contained	convergent
1147	Bv	AhT6.2_TR27522|c0_g1_i1:1099-2019(+)	Bvchr3.sca010	384562	396686	+	Bv3_061650_mpup.t1	AhT6.2_TR27522|c0_g1_i1:2291-3547(-)	Bvchr3.sca010	397703	404037	-	Bv3_061660_rqsi.t1	1018	non_ovl	convergent
1147	Sl	AhT6.2_TR27522|c0_g1_i1:2291-3547(-)	SL2.40ch10	60791938	60795119	+	Solyc10g080070.1.1.iTAGv2.3	AhT6.2_TR27522|c0_g1_i1:1099-2019(+)	SL2.40ch10	60795723	60801941	-	Solyc10g080080.1.1.iTAGv2.3	605	non_ovl	convergent
1151	Ah	AhT8_Tissues_TR50761|c0_g2_i1:25-330(+)	scaffold_87	564445	572508	+	AHYPO_009338-RA.v1.0	AhT8_Tissues_TR50761|c0_g2_i1:1085-2764(-)	scaffold_87	572652	580091	-	AHYPO_009339-RA.v1.0	145	non_ovl	convergent
1152	Ah	AhT6.3_TR23900|c0_g1_i9:197-2017(+)	scaffold_101	611622	614804	+	AHYPO_010300-RA.v1.0	AhT6.3_TR23900|c0_g1_i9:4900-6354(-)	scaffold_101	618690	626927	-	AHYPO_010301-RA.v1.0	3887	non_ovl	convergent
1153	Ah	AhT11_Tissues_TR243|c1_g2_i2:1-706(-)	scaffold_368	66220	67967	-	AHYPO_017178-RA.v1.0	AhT11_Tissues_TR243|c1_g2_i2:849-1463(-)	scaffold_368	68257	68724	-	AHYPO_017179-RA.v1.0	291	non_ovl	cooriented
1153	Ah	AhT11_Tissues_TR243|c1_g2_i2:1-706(-)	scaffold_971	52571	52903	-	AHYPO_021350-RA.v1.0	AhT11_Tissues_TR243|c1_g2_i2:849-1463(-)	scaffold_971	53705	53827	-	AHYPO_021351-RA.v1.0	803	non_ovl	cooriented
1153	Sl	AhT11_Tissues_TR243|c1_g2_i2:1-706(-)	SL2.40ch11	13367903	13368452	-	Solyc11g021110.1.1.iTAGv2.3	AhT11_Tissues_TR243|c1_g2_i2:849-1463(-)	SL2.40ch11	13369106	13370634	-	Solyc11g021130.1.1.iTAGv2.3	655	non_ovl	cooriented
1153	Zm	AhT11_Tissues_TR243|c1_g2_i2:1-706(-)	Pt	89236	91472	-	GRMZM5G876106_T01.v6a	AhT11_Tissues_TR243|c1_g2_i2:849-1463(-)	Pt	92870	131084	+	GRMZM5G806488_T01.v6a	1399	non_ovl	divergent
1153	Zm	AhT11_Tissues_TR243|c1_g2_i2:849-1463(-)	5	209995882	210009899	+	GRMZM2G427444_T04.v6a	AhT11_Tissues_TR243|c1_g2_i2:1-706(-)	5	210007406	210014035	+	GRMZM2G427444_T01.v6a	-2494	not_contained	cooriented
1158	Ah	AhT6.2_TR9601|c0_g1_i1:146-3358(+)	scaffold_55	323162	339913	+	AHYPO_007089-RA.v1.0	AhT6.2_TR9601|c0_g1_i1:4412-7963(-)	scaffold_55	340282	343496	-	AHYPO_007090-RA.v1.0	370	non_ovl	convergent
1158	Bv	AhT6.2_TR9601|c0_g1_i1:146-3358(+)	0075.scaffold00261	585890	603294	+	Bv_002560_gnkg.t1	AhT6.2_TR9601|c0_g1_i1:4412-7963(-)	0075.scaffold00261	634583	638635	-	Bv_002600_mhch.t1	31290	non_ovl	convergent
1158	Gm	AhT6.2_TR9601|c0_g1_i1:146-3358(+)	Chr05	32125404	32138244	+	Glyma.05G127800.1.Wm82.a2.v1	AhT6.2_TR9601|c0_g1_i1:4412-7963(-)	Chr05	32158034	32162343	-	Glyma.05G128200.1.Wm82.a2.v1	19791	non_ovl	convergent
1158	Gm	AhT6.2_TR9601|c0_g1_i1:146-3358(+)	Chr08	6256587	6265751	+	Glyma.08G082600.1.Wm82.a2.v1	AhT6.2_TR9601|c0_g1_i1:4412-7963(-)	Chr08	6286425	6291727	-	Glyma.08G083300.1.Wm82.a2.v1	20675	non_ovl	convergent
1158	Sl	AhT6.2_TR9601|c0_g1_i1:4412-7963(-)	SL2.40ch02	35066723	35070830	+	Solyc02g070890.2.1.iTAGv2.3	AhT6.2_TR9601|c0_g1_i1:146-3358(+)	SL2.40ch02	35105072	35115016	-	Solyc02g071040.2.1.iTAGv2.3	34243	non_ovl	convergent
1159	Bv	soap_k29scaffold9566_Locus_22126_1:1884-2381(-)	Bvchr1.sca002	3427577	3431726	+	Bv1_008920_shag.t1	soap_k29scaffold9566_Locus_22126_1:751-1104(-)	Bvchr1.sca002	3444517	3450027	+	Bv1_008950_gadr.t1	12792	non_ovl	cooriented
1161	Ah	AhT11_Tissues_TR9306|c1_g2_i1:3841-5025(-)	scaffold_221	70592	71629	+	AHYPO_014543-RA.v1.0	AhT11_Tissues_TR9306|c1_g2_i1:21-3434(+)	scaffold_221	72175	75513	-	AHYPO_014544-RA.v1.0	547	non_ovl	convergent
1161	Bv	AhT11_Tissues_TR9306|c1_g2_i1:21-3434(+)	Bvchr5.sca024	1245385	1249096	+	Bv5_119470_dimo.t1	AhT11_Tissues_TR9306|c1_g2_i1:3841-5025(-)	Bvchr5.sca024	1249543	1255540	-	Bv5_119480_iwrk.t1	448	non_ovl	convergent
1162	Ah	AhT6.3_TR398|c2_g1_i10:1691-2833(-)	scaffold_37	983391	985974	+	AHYPO_005537-RA.v1.0	AhT6.3_TR398|c2_g1_i10:291-1067(+)	scaffold_37	986848	989639	-	AHYPO_005538-RA.v1.0	875	non_ovl	convergent
1162	At	AhT6.3_TR398|c2_g1_i10:291-1067(+)	Chr1	7826289	7828326	+	AT1G22170.1	AhT6.3_TR398|c2_g1_i10:1691-2833(-)	Chr1	7828326	7830318	-	AT1G22180.3	1	non_ovl	convergent
1162	Bv	AhT6.3_TR398|c2_g1_i10:1691-2833(-)	Bvchr1.sca002	4679768	4684442	+	Bv1_009550_niny.t1	AhT6.3_TR398|c2_g1_i10:291-1067(+)	Bvchr1.sca002	4721097	4724913	-	Bv1_009560_coet.t1	36656	non_ovl	convergent
1162	Gm	AhT6.3_TR398|c2_g1_i10:1691-2833(-)	Chr04	9877151	9881050	+	Glyma.04G104300.1.Wm82.a2.v1	AhT6.3_TR398|c2_g1_i10:291-1067(+)	Chr04	9889485	9893413	-	Glyma.04G104500.1.Wm82.a2.v1	8436	non_ovl	convergent
1162	Gm	AhT6.3_TR398|c2_g1_i10:1691-2833(-)	Chr06	8436786	8438969	+	Glyma.06G105500.1.Wm82.a2.v1	AhT6.3_TR398|c2_g1_i10:291-1067(+)	Chr06	8446202	8449827	-	Glyma.06G105600.12.Wm82.a2.v1	7234	non_ovl	convergent
1162	Gm	AhT6.3_TR398|c2_g1_i10:291-1067(+)	Chr13	20079805	20083822	+	Glyma.13G087800.2.Wm82.a2.v1	AhT6.3_TR398|c2_g1_i10:1691-2833(-)	Chr13	20090328	20096740	-	Glyma.13G087900.2.Wm82.a2.v1	6507	non_ovl	convergent
1162	Gm	AhT6.3_TR398|c2_g1_i10:291-1067(+)	Chr14	42283103	42287224	+	Glyma.14G170700.2.Wm82.a2.v1	AhT6.3_TR398|c2_g1_i10:1691-2833(-)	Chr14	42287394	42295527	-	Glyma.14G170800.1.Wm82.a2.v1	171	non_ovl	convergent
1162	Sl	AhT6.3_TR398|c2_g1_i10:291-1067(+)	SL2.40ch04	57368160	57370526	+	Solyc04g072800.2.1.iTAGv2.3	AhT6.3_TR398|c2_g1_i10:1691-2833(-)	SL2.40ch04	57370862	57376125	-	Solyc04g072810.2.1.iTAGv2.3	337	non_ovl	convergent
1162	Zm	AhT6.3_TR398|c2_g1_i10:1691-2833(-)	4	181251421	181255561	+	GRMZM2G021912_T01.v6a	AhT6.3_TR398|c2_g1_i10:291-1067(+)	4	181259909	181262496	-	GRMZM2G021605_T01.v6a	4349	non_ovl	convergent
1163	Ah	AhT6.2_TR38427|c0_g3_i1:1265-1693(-)	scaffold_81	232204	235234	+	AHYPO_008949-RA.v1.0	AhT6.2_TR38427|c0_g3_i1:248-661(+)	scaffold_81	235982	236347	-	AHYPO_008950-RA.v1.0	749	non_ovl	convergent
1163	Ah	AhT6.2_TR38427|c0_g3_i1:248-661(+)	scaffold_7	456222	456584	+	AHYPO_001448-RA.v1.0	AhT6.2_TR38427|c0_g3_i1:1265-1693(-)	scaffold_7	457370	458862	-	AHYPO_001449-RA.v1.0	787	non_ovl	convergent
1164	Ah	AhT10_Tissues_TR18422|c1_g1_i1:245-877(+)	scaffold_647	81230	84215	+	AHYPO_019844-RA.v1.0	AhT10_Tissues_TR18422|c1_g1_i1:2061-3161(-)	scaffold_647	84816	89859	-	AHYPO_019845-RA.v1.0	602	non_ovl	convergent
1164	Bv	AhT10_Tissues_TR18422|c1_g1_i1:2061-3161(-)	Bvchr5.sca002	3942874	3948948	+	Bv5_101690_wuda.t1	AhT10_Tissues_TR18422|c1_g1_i1:245-877(+)	Bvchr5.sca002	3949248	3951659	-	Bv5_101700_stoc.t1	301	non_ovl	convergent
1166	Sl	AhT6.2_TR79311|c0_g2_i1:468-2111(-)	SL2.40ch01	1849252	1851757	-	Solyc01g007320.2.1.iTAGv2.3	AhT6.2_TR79311|c0_g2_i1:2693-4267(+)	SL2.40ch01	1851938	1853783	+	Solyc01g007330.2.1.iTAGv2.3	182	non_ovl	divergent
1166	Zm	AhT6.2_TR79311|c0_g2_i1:2693-4267(+)	1	203961644	203967599	+	GRMZM2G448295_T01.v6a	AhT6.2_TR79311|c0_g2_i1:468-2111(-)	1	203965684	203971162	-	GRMZM2G448344_T01.v6a	-1916	not_contained	convergent
1166	Zm	AhT6.2_TR79311|c0_g2_i1:2693-4267(+)	2	200752580	200756855	-	GRMZM2G385635_T01.v6a	AhT6.2_TR79311|c0_g2_i1:468-2111(-)	2	200754866	200759054	+	GRMZM2G385622_T01.v6a	-1990	not_contained	divergent
1166	Zm	AhT6.2_TR79311|c0_g2_i1:468-2111(-)	Pt	54176	56114	-	GRMZM5G808402_T01.v6a	AhT6.2_TR79311|c0_g2_i1:2693-4267(+)	Pt	56824	58323	+	GRMZM5G815453_T01.v6a	711	non_ovl	divergent
1168	Ah	AhT6.3_TR22395|c0_g2_i5:2053-2928(+)	scaffold_174	381946	390474	+	AHYPO_013277-RA.v1.0	AhT6.3_TR22395|c0_g2_i5:3271-4032(-)	scaffold_174	390831	393031	-	AHYPO_013278-RA.v1.0	358	non_ovl	convergent
1168	Bv	AhT6.3_TR22395|c0_g2_i5:2053-2928(+)	Bvchr1.sca001	1345608	1350222	+	Bv1_001220_nywa.t1	AhT6.3_TR22395|c0_g2_i5:3271-4032(-)	Bvchr1.sca001	1355136	1356663	-	Bv1_001230_oini.t1	4915	non_ovl	convergent
1169	Bv	AhT7_Tissues_TR10082|c0_g1_i1:43-768(+)	Bvchr6.sca004	3186577	3187487	+	Bv6_136780_rzjz.t1	AhT7_Tissues_TR10082|c0_g1_i1:1134-1643(-)	Bvchr6.sca004	3187642	3195872	-	Bv6_136790_ukwe.t1	156	non_ovl	convergent
1171	Bv	AhT6.3_TR35083|c0_g1_i2:213-770(+)	Bvchr8.sca016	297343	302737	+	Bv8_190350_qmcx.t1	AhT6.3_TR35083|c0_g1_i2:1214-1954(-)	Bvchr8.sca016	308434	318608	-	Bv8_190360_mmfa.t1	5698	non_ovl	convergent
1172	Bv	AhT6.2_TR100869|c0_g1_i1:35-655(+)	Bvchr8.sca016	297343	302737	+	Bv8_190350_qmcx.t1	AhT6.2_TR100869|c0_g1_i1:1099-1815(-)	Bvchr8.sca016	308434	318608	-	Bv8_190360_mmfa.t1	5698	non_ovl	convergent
1174	Ah	AhT6.3_TR29908|c1_g1_i4:93-683(+)	scaffold_53	229993	232829	+	AHYPO_006913-RA.v1.0	AhT6.3_TR29908|c1_g1_i4:2653-3426(-)	scaffold_53	232957	235343	-	AHYPO_006914-RA.v1.0	129	non_ovl	convergent
1174	At	AhT6.3_TR29908|c1_g1_i4:93-683(+)	Chr4	1206004	1207436	+	AT4G02725.1	AhT6.3_TR29908|c1_g1_i4:2653-3426(-)	Chr4	1207725	1209287	+	AT4G02730.1	290	non_ovl	cooriented
1174	Bv	AhT6.3_TR29908|c1_g1_i4:2653-3426(-)	Bvchr5.sca024	1051435	1054898	+	Bv5_119310_qxjp.t1	AhT6.3_TR29908|c1_g1_i4:93-683(+)	Bvchr5.sca024	1055986	1059420	-	Bv5_119320_sqmr.t1	1089	non_ovl	convergent
1174	Sl	AhT6.3_TR29908|c1_g1_i4:2653-3426(-)	SL2.40ch09	58949458	58951870	+	Solyc09g065290.2.1.iTAGv2.3	AhT6.3_TR29908|c1_g1_i4:93-683(+)	SL2.40ch09	58951798	58957679	-	Solyc09g065300.2.1.iTAGv2.3	-73	not_contained	convergent
1175	Ah	AhT8_Tissues_TR3502|c0_g1_i1:191-2068(+)	scaffold_329	89453	91183	+	AHYPO_016662-RA.v1.0	AhT8_Tissues_TR3502|c0_g1_i1:2132-3727(-)	scaffold_329	90172	100499	-	AHYPO_016663-RA.v1.0	-1012	not_contained	convergent
1175	Bv	AhT8_Tissues_TR3502|c0_g1_i1:191-2068(+)	Bvchr3.sca001	2064435	2066408	+	Bv3_049940_asnn.t1	AhT8_Tissues_TR3502|c0_g1_i1:2132-3727(-)	Bvchr3.sca001	2066420	2073250	-	Bv3_049950_gzcg.t1	13	non_ovl	convergent
1176	Ah	AhT6.2_TR21943|c1_g1_i1:1322-2608(-)	scaffold_38	984858	990748	+	AHYPO_005640-RA.v1.0	AhT6.2_TR21943|c1_g1_i1:1-304(+)	scaffold_38	991761	994694	-	AHYPO_005641-RA.v1.0	1014	non_ovl	convergent
1176	Sl	AhT6.2_TR21943|c1_g1_i1:1322-2608(-)	SL2.40ch05	3092114	3100433	+	Solyc05g008870.2.1.iTAGv2.3	AhT6.2_TR21943|c1_g1_i1:1-304(+)	SL2.40ch05	3102838	3104660	-	Solyc05g008890.2.1.iTAGv2.3	2406	non_ovl	convergent
1180	Ah	AhT6.3_TR56698|c0_g1_i11:143-1528(+)	scaffold_61	774924	779071	+	AHYPO_007624-RA.v1.0	AhT6.3_TR56698|c0_g1_i11:2622-2821(-)	scaffold_61	779646	785439	-	AHYPO_007625-RA.v1.0	576	non_ovl	convergent
1180	Bv	AhT6.3_TR56698|c0_g1_i11:143-1528(+)	Bvchr1.sca004	6048752	6053976	+	Bv1_012250_qmuw.t1	AhT6.3_TR56698|c0_g1_i11:2622-2821(-)	Bvchr1.sca004	6065470	6077804	-	Bv1_012260_ektd.t2	11495	non_ovl	convergent
1180	Gm	AhT6.3_TR56698|c0_g1_i11:143-1528(+)	Chr02	6773615	6779990	-	Glyma.02G078600.1.Wm82.a2.v1	AhT6.3_TR56698|c0_g1_i11:2622-2821(-)	Chr02	6782221	6790170	-	Glyma.02G078700.1.Wm82.a2.v1	2232	non_ovl	cooriented
1180	Sl	AhT6.3_TR56698|c0_g1_i11:2622-2821(-)	SL2.40ch00	8818874	8827274	+	Solyc00g009110.2.1.iTAGv2.3	AhT6.3_TR56698|c0_g1_i11:143-1528(+)	SL2.40ch00	8835428	8837855	+	Solyc00g009140.2.1.iTAGv2.3	8155	non_ovl	cooriented
1181	Ah	AhT11_Tissues_TR53427|c0_g1_i1:1882-2262(-)	scaffold_96	332818	336747	+	AHYPO_009934-RA.v1.0	AhT11_Tissues_TR53427|c0_g1_i1:459-866(+)	scaffold_96	337055	337405	-	AHYPO_009935-RA.v1.0	309	non_ovl	convergent
1181	At	AhT11_Tissues_TR53427|c0_g1_i1:1882-2262(-)	Chr4	8090817	8092672	+	AT4G14000.1	AhT11_Tissues_TR53427|c0_g1_i1:459-866(+)	Chr4	8092833	8093382	-	AT4G14010.1	162	non_ovl	convergent
1181	Bv	AhT11_Tissues_TR53427|c0_g1_i1:459-866(+)	Bvchr3.sca012	107807	109051	-	Bv3_065390_osfw.t1	AhT11_Tissues_TR53427|c0_g1_i1:1882-2262(-)	Bvchr3.sca012	109447	113161	-	Bv3_065400_hydc.t1	397	non_ovl	cooriented
1181	Sl	AhT11_Tissues_TR53427|c0_g1_i1:459-866(+)	SL2.40ch12	64335241	64335699	-	Solyc12g098510.1.1.iTAGv2.3	AhT11_Tissues_TR53427|c0_g1_i1:1882-2262(-)	SL2.40ch12	64345485	64348979	-	Solyc12g098530.1.1.iTAGv2.3	9787	non_ovl	cooriented
1182	Ah	AhT6.2_TR117261|c0_g1_i1:93-1712(+)	scaffold_174	381946	390474	+	AHYPO_013277-RA.v1.0	AhT6.2_TR117261|c0_g1_i1:2055-2816(-)	scaffold_174	390831	393031	-	AHYPO_013278-RA.v1.0	358	non_ovl	convergent
1182	Bv	AhT6.2_TR117261|c0_g1_i1:93-1712(+)	Bvchr1.sca001	1345608	1350222	+	Bv1_001220_nywa.t1	AhT6.2_TR117261|c0_g1_i1:2055-2816(-)	Bvchr1.sca001	1355136	1356663	-	Bv1_001230_oini.t1	4915	non_ovl	convergent
1184	Ah	AhT6.3_TR16354|c2_g1_i2:3051-3328(-)	scaffold_2	1934364	1938778	+	AHYPO_000653-RA.v1.0	AhT6.3_TR16354|c2_g1_i2:113-931(+)	scaffold_2	1940193	1940882	-	AHYPO_000654-RA.v1.0	1416	non_ovl	convergent
1184	Bv	AhT6.3_TR16354|c2_g1_i2:113-931(+)	Bvchr7.sca002	903839	904763	+	Bv7_160400_atqc.t1	AhT6.3_TR16354|c2_g1_i2:3051-3328(-)	Bvchr7.sca002	906120	916494	-	Bv7_160410_tdtd.t1	1358	non_ovl	convergent
1184	Gm	AhT6.3_TR16354|c2_g1_i2:3051-3328(-)	Chr19	44818805	44824302	+	Glyma.19G190600.1.Wm82.a2.v1	AhT6.3_TR16354|c2_g1_i2:113-931(+)	Chr19	44829502	44831027	-	Glyma.19G190800.1.Wm82.a2.v1	5201	non_ovl	convergent
1184	Sl	AhT6.3_TR16354|c2_g1_i2:113-931(+)	SL2.40ch10	62763114	62763800	-	Solyc10g083650.1.1.iTAGv2.3	AhT6.3_TR16354|c2_g1_i2:3051-3328(-)	SL2.40ch10	62769996	62776321	-	Solyc10g083670.1.1.iTAGv2.3	6197	non_ovl	cooriented
1186	Bv	AhT6.3_TR15644|c5_g2_i11:3730-3990(-)	Bvchr3.sca011	44286	69040	+	Bv3_063920_ngxw.t1	AhT6.3_TR15644|c5_g2_i11:204-1931(+)	Bvchr3.sca011	95336	99242	+	Bv3_063950_rfra.t1	26297	non_ovl	cooriented
1189	Ah	AhT11_Tissues_TR46689|c6_g10_i11:52-1449(+)	scaffold_19	1202431	1206506	+	AHYPO_003314-RA.v1.0	AhT11_Tissues_TR46689|c6_g10_i11:3391-3894(-)	scaffold_19	1205611	1210620	-	AHYPO_003315-RA.v1.0	-896	not_contained	convergent
1189	Bv	AhT11_Tissues_TR46689|c6_g10_i11:3391-3894(-)	Bvchr4.sca011	826547	831396	+	Bv4_084720_myet.t3	AhT11_Tissues_TR46689|c6_g10_i11:52-1449(+)	Bvchr4.sca011	833981	836712	-	Bv4_084730_oihr.t1	2586	non_ovl	convergent
1191	Ah	AhT6.2_TR119533|c0_g1_i1:1628-2509(-)	scaffold_11	1402445	1408090	+	AHYPO_002242-RA.v1.0	AhT6.2_TR119533|c0_g1_i1:402-740(+)	scaffold_11	1408387	1408734	-	AHYPO_002243-RA.v1.0	298	non_ovl	convergent
1192	Sl	AhT6.2_TR155124|c0_g1_i1:2222-2731(-)	SL2.40ch08	50793610	50795280	+	Solyc08g065470.2.1.iTAGv2.3	AhT6.2_TR155124|c0_g1_i1:209-1795(+)	SL2.40ch08	50795749	50803256	-	Solyc08g065480.2.1.iTAGv2.3	470	non_ovl	convergent
1194	Ah	AhT6.2_TR69071|c0_g1_i2:421-1182(+)	scaffold_833	64464	70792	+	AHYPO_020816-RA.v1.0	AhT6.2_TR69071|c0_g1_i2:1444-2613(-)	scaffold_833	70951	73780	-	AHYPO_020817-RA.v1.0	160	non_ovl	convergent
1195	Ah	AhT6.2_TR59420|c0_g3_i1:212-1174(+)	scaffold_59	165925	170435	+	AHYPO_007415-RA.v1.0	AhT6.2_TR59420|c0_g3_i1:2061-3863(-)	scaffold_59	170536	177652	-	AHYPO_007416-RA.v1.0	102	non_ovl	convergent
1195	Bv	AhT6.2_TR59420|c0_g3_i1:212-1174(+)	Bvchr4.sca006	2535347	2539154	+	Bv4_083350_jsxg.t1	AhT6.2_TR59420|c0_g3_i1:2061-3863(-)	Bvchr4.sca006	2540368	2553912	-	Bv4_083360_dwoa.t1	1215	non_ovl	convergent
1195	Gm	AhT6.2_TR59420|c0_g3_i1:2061-3863(-)	Chr03	43915071	43921140	+	Glyma.03G240600.1.Wm82.a2.v1	AhT6.2_TR59420|c0_g3_i1:212-1174(+)	Chr03	43934835	43936252	-	Glyma.03G240800.1.Wm82.a2.v1	13696	non_ovl	convergent
1195	Gm	AhT6.2_TR59420|c0_g3_i1:2061-3863(-)	Chr19	48668526	48674713	+	Glyma.19G237900.1.Wm82.a2.v1	AhT6.2_TR59420|c0_g3_i1:212-1174(+)	Chr19	48679568	48681688	-	Glyma.19G238100.1.Wm82.a2.v1	4856	non_ovl	convergent
1195	Sl	AhT6.2_TR59420|c0_g3_i1:212-1174(+)	SL2.40ch01	80825126	80828408	+	Solyc01g098580.2.1.iTAGv2.3	AhT6.2_TR59420|c0_g3_i1:2061-3863(-)	SL2.40ch01	80838433	80843744	-	Solyc01g098610.2.1.iTAGv2.3	10026	non_ovl	convergent
1203	At	AhT11_Tissues_TR29072|c0_g1_i1:75-512(+)	Chr1	18504802	18505597	+	AT1G49975.1	AhT11_Tissues_TR29072|c0_g1_i1:952-1242(-)	Chr1	18515059	18517249	-	AT1G50000.1	9463	non_ovl	convergent
1204	Ah	AhT6.3_TR74212|c2_g4_i2:580-1083(+)	scaffold_785	64797	71396	+	AHYPO_020596-RA.v1.0	AhT6.3_TR74212|c2_g4_i2:1977-3743(-)	scaffold_785	71762	75913	-	AHYPO_020597-RA.v1.0	367	non_ovl	convergent
1204	Bv	AhT6.3_TR74212|c2_g4_i2:580-1083(+)	Bvchr2_un.sca002	42046	50970	+	Bv2_044820_qpri.t1	AhT6.3_TR74212|c2_g4_i2:1977-3743(-)	Bvchr2_un.sca002	57383	61591	-	Bv2_044830_gkdo.t1	6414	non_ovl	convergent
1207	At	AhT9_Tissues_TR33257|c0_g1_i3:2908-5076(-)	Chr3	2958679	2961299	+	AT3G09650.1	AhT9_Tissues_TR33257|c0_g1_i3:1-2604(+)	Chr3	2961233	2966166	-	AT3G09660.1	-67	not_contained	convergent
1207	Bv	AhT9_Tissues_TR33257|c0_g1_i3:2908-5076(-)	0192.scaffold00545	34166	36733	+	Bv_007510_faer.t1	AhT9_Tissues_TR33257|c0_g1_i3:1-2604(+)	0192.scaffold00545	36743	64211	-	Bv_007520_szfd.t2	11	non_ovl	convergent
1207	Sl	AhT9_Tissues_TR33257|c0_g1_i3:2908-5076(-)	SL2.40ch09	917949	920536	+	Solyc09g007320.2.1.iTAGv2.3	AhT9_Tissues_TR33257|c0_g1_i3:1-2604(+)	SL2.40ch09	920490	930153	-	Solyc09g007330.2.1.iTAGv2.3	-47	not_contained	convergent
1208	Ah	AhT11_Tissues_TR60165|c0_g3_i1:351-1535(+)	scaffold_199	242623	253511	-	AHYPO_014034-RA.v1.0	AhT11_Tissues_TR60165|c0_g3_i1:1-334(-)	scaffold_199	254473	256662	+	AHYPO_014035-RA.v1.0	963	non_ovl	divergent
1208	Bv	AhT11_Tissues_TR60165|c0_g3_i1:1-334(-)	Bvchr6.sca001	1929233	1932794	-	Bv6_128540_fqmf.t1	AhT11_Tissues_TR60165|c0_g3_i1:351-1535(+)	Bvchr6.sca001	1963366	1970746	+	Bv6_128610_hngu.t1	30573	non_ovl	divergent
1209	Ah	AhT8_Tissues_TR38648|c0_g1_i2:1146-1550(-)	scaffold_568	86651	122193	+	AHYPO_019330-RA.v1.0	AhT8_Tissues_TR38648|c0_g1_i2:1-1006(+)	scaffold_568	121534	122718	-	AHYPO_019331-RA.v1.0	-660	not_contained	convergent
1210	Ah	AhT6.3_TR398|c2_g1_i3:4320-4664(-)	scaffold_37	983391	985974	+	AHYPO_005537-RA.v1.0	AhT6.3_TR398|c2_g1_i3:246-1520(+)	scaffold_37	986848	989639	-	AHYPO_005538-RA.v1.0	875	non_ovl	convergent
1210	At	AhT6.3_TR398|c2_g1_i3:246-1520(+)	Chr1	7826289	7828326	+	AT1G22170.1	AhT6.3_TR398|c2_g1_i3:4320-4664(-)	Chr1	7828326	7830318	-	AT1G22180.3	1	non_ovl	convergent
1210	Bv	AhT6.3_TR398|c2_g1_i3:4320-4664(-)	Bvchr1.sca002	4679768	4684442	+	Bv1_009550_niny.t1	AhT6.3_TR398|c2_g1_i3:246-1520(+)	Bvchr1.sca002	4721097	4724913	-	Bv1_009560_coet.t1	36656	non_ovl	convergent
1210	Gm	AhT6.3_TR398|c2_g1_i3:246-1520(+)	Chr14	42283103	42287224	+	Glyma.14G170700.2.Wm82.a2.v1	AhT6.3_TR398|c2_g1_i3:4320-4664(-)	Chr14	42287394	42295527	-	Glyma.14G170800.1.Wm82.a2.v1	171	non_ovl	convergent
1210	Gm	AhT6.3_TR398|c2_g1_i3:4320-4664(-)	Chr06	8436786	8438969	+	Glyma.06G105500.1.Wm82.a2.v1	AhT6.3_TR398|c2_g1_i3:246-1520(+)	Chr06	8446202	8449827	-	Glyma.06G105600.12.Wm82.a2.v1	7234	non_ovl	convergent
1211	Ah	AhT6.3_TR28815|c5_g1_i13:2057-4096(-)	scaffold_39	407234	409491	+	AHYPO_005683-RA.v1.0	AhT6.3_TR28815|c5_g1_i13:1006-1563(+)	scaffold_39	410181	410937	-	AHYPO_005684-RA.v1.0	691	non_ovl	convergent
1211	Bv	AhT6.3_TR28815|c5_g1_i13:1006-1563(+)	Bvchr4.sca001	254785	257749	+	Bv4_071080_dotf.t1	AhT6.3_TR28815|c5_g1_i13:2057-4096(-)	Bvchr4.sca001	263836	268270	-	Bv4_071110_nyqx.t1	6088	non_ovl	convergent
1212	At	AhT6.2_TR86857|c0_g1_i1:15-1082(+)	Chr4	17265390	17267314	-	AT4G36610.1	AhT6.2_TR86857|c0_g1_i1:1320-2984(-)	Chr4	17287499	17289590	-	AT4G36670.1	20186	non_ovl	cooriented
1212	Bv	AhT6.2_TR86857|c0_g1_i1:15-1082(+)	Bvchr6.sca002	190612	197779	+	Bv6_128830_heit.t1	AhT6.2_TR86857|c0_g1_i1:1320-2984(-)	Bvchr6.sca002	197795	203977	-	Bv6_128840_qhip.t1	17	non_ovl	convergent
1212	Gm	AhT6.2_TR86857|c0_g1_i1:1320-2984(-)	Chr02	5058088	5063387	+	Glyma.02G056200.1.Wm82.a2.v1	AhT6.2_TR86857|c0_g1_i1:15-1082(+)	Chr02	5072787	5076776	-	Glyma.02G056400.1.Wm82.a2.v1	9401	non_ovl	convergent
1212	Sl	AhT6.2_TR86857|c0_g1_i1:1320-2984(-)	SL2.40ch02	42731172	42736962	+	Solyc02g085170.2.1.iTAGv2.3	AhT6.2_TR86857|c0_g1_i1:15-1082(+)	SL2.40ch02	42736730	42739537	-	Solyc02g085180.2.1.iTAGv2.3	-233	not_contained	convergent
1213	Ah	AhT6.3_TR27623|c7_g1_i1:245-1681(+)	scaffold_925	24632	32969	+	AHYPO_021184-RA.v1.0	AhT6.3_TR27623|c7_g1_i1:1930-3720(-)	scaffold_925	35568	37059	-	AHYPO_021186-RA.v1.0	2600	non_ovl	convergent
1213	Gm	AhT6.3_TR27623|c7_g1_i1:1930-3720(-)	Chr10	1741189	1744154	+	Glyma.10G020000.1.Wm82.a2.v1	AhT6.3_TR27623|c7_g1_i1:245-1681(+)	Chr10	1767246	1779253	-	Glyma.10G020300.1.Wm82.a2.v1	23093	non_ovl	convergent
1213	Gm	AhT6.3_TR27623|c7_g1_i1:245-1681(+)	Chr02	15783095	15791188	+	Glyma.02G153800.1.Wm82.a2.v1	AhT6.3_TR27623|c7_g1_i1:1930-3720(-)	Chr02	15821607	15822989	-	Glyma.02G154100.1.Wm82.a2.v1	30420	non_ovl	convergent
1214	Ah	AhT6.3_TR63991|c1_g1_i6:1-982(+)	scaffold_22	52167	60259	+	AHYPO_003591-RA.v1.0	AhT6.3_TR63991|c1_g1_i6:1370-3042(-)	scaffold_22	60358	67540	-	AHYPO_003592-RA.v1.0	100	non_ovl	convergent
1215	Ah	AhT7_Tissues_TR53200|c0_g1_i7:1709-3220(-)	scaffold_254	334118	341060	+	AHYPO_015309-RA.v1.0	AhT7_Tissues_TR53200|c0_g1_i7:190-1308(+)	scaffold_254	341605	346869	-	AHYPO_015310-RA.v1.0	546	non_ovl	convergent
1215	At	AhT7_Tissues_TR53200|c0_g1_i7:1709-3220(-)	Chr2	9832123	9834739	+	AT2G23093.1	AhT7_Tissues_TR53200|c0_g1_i7:190-1308(+)	Chr2	9834766	9836235	-	AT2G23096.1	28	non_ovl	convergent
1215	Bv	AhT7_Tissues_TR53200|c0_g1_i7:190-1308(+)	Bvchr6.sca001	871700	876902	+	Bv6_127790_tqdj.t2	AhT7_Tissues_TR53200|c0_g1_i7:1709-3220(-)	Bvchr6.sca001	876917	883805	-	Bv6_127800_chpr.t1	16	non_ovl	convergent
1215	Gm	AhT7_Tissues_TR53200|c0_g1_i7:1709-3220(-)	Chr11	3765453	3771565	+	Glyma.11G050300.1.Wm82.a2.v1	AhT7_Tissues_TR53200|c0_g1_i7:190-1308(+)	Chr11	3772007	3776902	-	Glyma.11G050400.1.Wm82.a2.v1	443	non_ovl	convergent
1215	Sl	AhT7_Tissues_TR53200|c0_g1_i7:1709-3220(-)	SL2.40ch02	48247968	48253873	+	Solyc02g092660.2.1.iTAGv2.3	AhT7_Tissues_TR53200|c0_g1_i7:190-1308(+)	SL2.40ch02	48279731	48285461	+	Solyc02g092710.2.1.iTAGv2.3	25859	non_ovl	cooriented
1216	Ah	AhT7_Tissues_TR53200|c0_g1_i1:2614-3090(-)	scaffold_254	334118	341060	+	AHYPO_015309-RA.v1.0	AhT7_Tissues_TR53200|c0_g1_i1:190-1209(+)	scaffold_254	341605	346869	-	AHYPO_015310-RA.v1.0	546	non_ovl	convergent
1216	Bv	AhT7_Tissues_TR53200|c0_g1_i1:190-1209(+)	Bvchr6.sca001	871700	876902	+	Bv6_127790_tqdj.t2	AhT7_Tissues_TR53200|c0_g1_i1:2614-3090(-)	Bvchr6.sca001	876917	883805	-	Bv6_127800_chpr.t1	16	non_ovl	convergent
1216	Sl	AhT7_Tissues_TR53200|c0_g1_i1:2614-3090(-)	SL2.40ch02	48247968	48253873	+	Solyc02g092660.2.1.iTAGv2.3	AhT7_Tissues_TR53200|c0_g1_i1:190-1209(+)	SL2.40ch02	48279731	48285461	+	Solyc02g092710.2.1.iTAGv2.3	25859	non_ovl	cooriented
1217	Ah	AhT6.2_TR11472|c3_g3_i1:1871-3061(-)	scaffold_195	331642	333724	+	AHYPO_013972-RA.v1.0	AhT6.2_TR11472|c3_g3_i1:629-1663(+)	scaffold_195	342001	345323	-	AHYPO_013973-RA.v1.0	8278	non_ovl	convergent
1217	Bv	AhT6.2_TR11472|c3_g3_i1:629-1663(+)	Bvchr6.sca005	4336268	4340665	+	Bv6_139610_srwf.t1	AhT6.2_TR11472|c3_g3_i1:1871-3061(-)	Bvchr6.sca005	4340889	4363149	-	Bv6_139620_ihgx.t2	225	non_ovl	convergent
1217	Gm	AhT6.2_TR11472|c3_g3_i1:1871-3061(-)	Chr11	6695030	6700783	+	Glyma.11G088600.2.Wm82.a2.v1	AhT6.2_TR11472|c3_g3_i1:629-1663(+)	Chr11	6707181	6712808	-	Glyma.11G088800.1.Wm82.a2.v1	6399	non_ovl	convergent
1217	Gm	AhT6.2_TR11472|c3_g3_i1:1871-3061(-)	Chr16	25622503	25630816	+	Glyma.16G115500.2.Wm82.a2.v1	AhT6.2_TR11472|c3_g3_i1:629-1663(+)	Chr16	25668517	25681198	-	Glyma.16G115700.1.Wm82.a2.v1	37702	non_ovl	convergent
1217	Gm	AhT6.2_TR11472|c3_g3_i1:629-1663(+)	Chr01	49349133	49355620	+	Glyma.01G156000.1.Wm82.a2.v1	AhT6.2_TR11472|c3_g3_i1:1871-3061(-)	Chr01	49361352	49366113	-	Glyma.01G156200.4.Wm82.a2.v1	5733	non_ovl	convergent
1217	Gm	AhT6.2_TR11472|c3_g3_i1:629-1663(+)	Chr09	41998907	42003371	+	Glyma.09G195400.3.Wm82.a2.v1	AhT6.2_TR11472|c3_g3_i1:1871-3061(-)	Chr09	42022526	42028649	-	Glyma.09G195600.2.Wm82.a2.v1	19156	non_ovl	convergent
1218	Bv	AhT6.2_TR14684|c0_g2_i2:236-1462(+)	Bvchr6.sca002	2763039	2765312	+	Bv6_131140_qtao.t2	AhT6.2_TR14684|c0_g2_i2:2291-3253(-)	Bvchr6.sca002	2768790	2775754	-	Bv6_131150_kpqf.t1	3479	non_ovl	convergent
1220	Ah	AhT6.2_TR49916|c1_g1_i1:371-1348(+)	scaffold_95	344325	350729	+	AHYPO_009850-RA.v1.0	AhT6.2_TR49916|c1_g1_i1:1847-2039(-)	scaffold_95	350777	356200	-	AHYPO_009851-RA.v1.0	49	non_ovl	convergent
1224	Ah	AhT6.3_TR56121|c9_g5_i1:623-1156(+)	scaffold_204	410445	412704	+	AHYPO_014170-RA.v1.0	AhT6.3_TR56121|c9_g5_i1:1890-3092(-)	scaffold_204	413047	417963	-	AHYPO_014171-RA.v1.0	344	non_ovl	convergent
1224	Bv	AhT6.3_TR56121|c9_g5_i1:1890-3092(-)	Bvchr5_un.sca004	91556	96020	+	Bv5_123950_ikkp.t1	AhT6.3_TR56121|c9_g5_i1:623-1156(+)	Bvchr5_un.sca004	117722	124961	-	Bv5_123951z1684.t1	21703	non_ovl	convergent
1225	Ah	AhT11_Tissues_TR35614|c0_g2_i1:189-731(+)	scaffold_211	236323	236811	+	AHYPO_014310-RA.v1.0	AhT11_Tissues_TR35614|c0_g2_i1:824-1585(-)	scaffold_211	237984	243920	-	AHYPO_014311-RA.v1.0	1174	non_ovl	convergent
1225	Bv	AhT11_Tissues_TR35614|c0_g2_i1:824-1585(-)	Bvchr2.sca004	410458	417364	+	Bv2_033260_mfgp.t1	AhT11_Tissues_TR35614|c0_g2_i1:189-731(+)	Bvchr2.sca004	446410	447143	-	Bv2_033300_uwzk.t1	29047	non_ovl	convergent
1226	Ah	AhT10_Tissues_TR75894|c0_g1_i1:1199-1471(+)	scaffold_1856	6052	10089	+	AHYPO_022843-RA.v1.0	AhT10_Tissues_TR75894|c0_g1_i1:2311-3174(-)	scaffold_1856	10554	16332	-	AHYPO_022844-RA.v1.0	466	non_ovl	convergent
1226	At	AhT10_Tissues_TR75894|c0_g1_i1:1199-1471(+)	Chr5	21170145	21172346	+	AT5G52100.1	AhT10_Tissues_TR75894|c0_g1_i1:2311-3174(-)	Chr5	21171634	21174005	-	AT5G52110.2	-713	not_contained	convergent
1229	Ah	AhT6.3_TR71253|c5_g2_i2:1-1124(+)	scaffold_1	2001084	2009340	+	AHYPO_000403-RA.v1.0	AhT6.3_TR71253|c5_g2_i2:2377-2810(-)	scaffold_1	2010214	2012040	-	AHYPO_000404-RA.v1.0	875	non_ovl	convergent
1229	Bv	AhT6.3_TR71253|c5_g2_i2:2377-2810(-)	Bvchr6.sca028	4520528	4523189	+	Bv6_155260_tuzt.t1	AhT6.3_TR71253|c5_g2_i2:1-1124(+)	Bvchr6.sca028	4523562	4532773	-	Bv6_155270_ctiu.t1	374	non_ovl	convergent
1229	Gm	AhT6.3_TR71253|c5_g2_i2:1-1124(+)	Chr02	2358273	2363743	+	Glyma.02G026400.1.Wm82.a2.v1	AhT6.3_TR71253|c5_g2_i2:2377-2810(-)	Chr02	2366133	2367950	-	Glyma.02G026500.1.Wm82.a2.v1	2391	non_ovl	convergent
1230	Bv	AhT7_Tissues_TR5555|c0_g1_i1:102-1178(+)	Bvchr1.sca001	1959265	1961633	+	Bv1_001800_pxgh.t1	AhT7_Tissues_TR5555|c0_g1_i1:1384-1812(-)	Bvchr1.sca001	1961875	1965270	-	Bv1_001810_sads.t1	243	non_ovl	convergent
1231	Ah	AhT6.3_TR32162|c5_g7_i7:1638-2165(-)	scaffold_68	571649	574572	+	AHYPO_008148-RA.v1.0	AhT6.3_TR32162|c5_g7_i7:1-673(+)	scaffold_68	575378	577794	-	AHYPO_008149-RA.v1.0	807	non_ovl	convergent
1232	Ah	AhT10_Tissues_TR80771|c0_g1_i1:1-222(-)	scaffold_268	123520	129822	-	AHYPO_015581-RA.v1.0	AhT10_Tissues_TR80771|c0_g1_i1:308-1159(+)	scaffold_268	132619	135268	+	AHYPO_015582-RA.v1.0	2798	non_ovl	divergent
1232	Ah	AhT10_Tissues_TR80771|c0_g1_i1:308-1159(+)	scaffold_225	223442	226880	-	AHYPO_014706-RA.v1.0	AhT10_Tissues_TR80771|c0_g1_i1:1-222(-)	scaffold_225	228018	233163	+	AHYPO_014707-RA.v1.0	1139	non_ovl	divergent
1232	At	AhT10_Tissues_TR80771|c0_g1_i1:1-222(-)	Chr1	26081566	26083606	-	AT1G69380.1	AhT10_Tissues_TR80771|c0_g1_i1:308-1159(+)	Chr1	26084635	26086481	+	AT1G69390.1	1030	non_ovl	divergent
1232	Bv	AhT10_Tissues_TR80771|c0_g1_i1:1-222(-)	Bvchr6.sca028	1819419	1827280	-	Bv6_153100_szmq.t1	AhT10_Tissues_TR80771|c0_g1_i1:308-1159(+)	Bvchr6.sca028	1829095	1832439	+	Bv6_153110_ocei.t1	1816	non_ovl	divergent
1233	Ah	AhT11_Tissues_TR78332|c0_g1_i6:343-1722(+)	scaffold_225	205234	215462	+	AHYPO_014704-RA.v1.0	AhT11_Tissues_TR78332|c0_g1_i6:3186-4775(-)	scaffold_225	215214	219308	-	AHYPO_014705-RA.v1.0	-249	not_contained	convergent
1233	At	AhT11_Tissues_TR78332|c0_g1_i6:3186-4775(-)	Chr1	4776463	4779350	+	AT1G13960.2	AhT11_Tissues_TR78332|c0_g1_i6:343-1722(+)	Chr1	4779523	4782542	-	AT1G13970.1	174	non_ovl	convergent
1233	Bv	AhT11_Tissues_TR78332|c0_g1_i6:3186-4775(-)	Bvchr6.sca028	1897927	1902985	+	Bv6_153180_fgrg.t1	AhT11_Tissues_TR78332|c0_g1_i6:343-1722(+)	Bvchr6.sca028	1900422	1909922	-	Bv6_153190_ekzy.t2	-2564	not_contained	convergent
1233	Sl	AhT11_Tissues_TR78332|c0_g1_i6:3186-4775(-)	SL2.40ch05	5928753	5934454	+	Solyc05g012770.2.1.iTAGv2.3	AhT11_Tissues_TR78332|c0_g1_i6:343-1722(+)	SL2.40ch05	5938364	5941007	-	Solyc05g012780.2.1.iTAGv2.3	3911	non_ovl	convergent
1234	Ah	AhT6.3_TR44602|c0_g1_i11:2910-4415(-)	scaffold_14	831408	834083	+	AHYPO_002636-RA.v1.0	AhT6.3_TR44602|c0_g1_i11:1534-2274(+)	scaffold_14	836418	839063	-	AHYPO_002637-RA.v1.0	2336	non_ovl	convergent
1235	Ah	AhT6.2_TR31170|c0_g1_i3:677-1012(+)	scaffold_458	144572	147914	+	AHYPO_018246-RA.v1.0	AhT6.2_TR31170|c0_g1_i3:1431-2801(-)	scaffold_458	148803	152660	-	AHYPO_018247-RA.v1.0	890	non_ovl	convergent
1235	At	AhT6.2_TR31170|c0_g1_i3:1431-2801(-)	Chr5	26791346	26793882	+	AT5G67130.1	AhT6.2_TR31170|c0_g1_i3:677-1012(+)	Chr5	26793880	26795303	-	AT5G67140.1	-3	not_contained	convergent
1235	Bv	AhT6.2_TR31170|c0_g1_i3:677-1012(+)	0219.scaffold00588	179838	182794	+	Bv_008630_zneq.t1	AhT6.2_TR31170|c0_g1_i3:1431-2801(-)	0219.scaffold00588	183390	188363	-	Bv_008640_qyxu.t1	597	non_ovl	convergent
1235	Gm	AhT6.2_TR31170|c0_g1_i3:1431-2801(-)	Chr11	4088724	4093013	+	Glyma.11G054200.1.Wm82.a2.v1	AhT6.2_TR31170|c0_g1_i3:677-1012(+)	Chr11	4093698	4096811	-	Glyma.11G054300.1.Wm82.a2.v1	686	non_ovl	convergent
1235	Gm	AhT6.2_TR31170|c0_g1_i3:677-1012(+)	Chr01	52290544	52293537	+	Glyma.01G187800.1.Wm82.a2.v1	AhT6.2_TR31170|c0_g1_i3:1431-2801(-)	Chr01	52294318	52298428	-	Glyma.01G187900.1.Wm82.a2.v1	782	non_ovl	convergent
1235	Sl	AhT6.2_TR31170|c0_g1_i3:1431-2801(-)	SL2.40ch02	48731185	48735258	+	Solyc02g093210.2.1.iTAGv2.3	AhT6.2_TR31170|c0_g1_i3:677-1012(+)	SL2.40ch02	48735362	48737955	-	Solyc02g093220.2.1.iTAGv2.3	105	non_ovl	convergent
1237	Ah	AhT6.2_TR68522|c0_g1_i1:15-773(+)	scaffold_116	309016	311317	+	AHYPO_011053-RA.v1.0	AhT6.2_TR68522|c0_g1_i1:1210-1905(-)	scaffold_116	311875	312773	-	AHYPO_011054-RA.v1.0	559	non_ovl	convergent
1237	Bv	AhT6.2_TR68522|c0_g1_i1:15-773(+)	Bvchr5.sca014	654610	658732	+	Bv5_110850_dwmn.t1	AhT6.2_TR68522|c0_g1_i1:1210-1905(-)	Bvchr5.sca014	659107	660065	-	Bv5_110860_trkf.t1	376	non_ovl	convergent
1238	Ah	AhT6.2_TR162488|c0_g1_i1:261-1154(+)	scaffold_541	59170	73405	+	AHYPO_019109-RA.v1.0	AhT6.2_TR162488|c0_g1_i1:1887-4823(-)	scaffold_541	73475	92821	-	AHYPO_019110-RA.v1.0	71	non_ovl	convergent
1239	Gm	AhT6.3_TR30379|c9_g2_i1:745-1659(+)	Chr05	4634236	4638657	+	Glyma.05G051600.3.Wm82.a2.v1	AhT6.3_TR30379|c9_g2_i1:1774-2097(+)	Chr05	4634236	4639250	+	Glyma.05G051600.1.Wm82.a2.v1	-4422	contained	cooriented
1243	Zm	AhT9_Tissues_TR6719|c2_g1_i5:194-577(+)	7	143251676	143256319	+	GRMZM2G104504_T01.v6a	AhT9_Tissues_TR6719|c2_g1_i5:861-1208(+)	7	143270289	143273704	+	GRMZM2G108159_T01.v6a	13971	non_ovl	cooriented
1245	Ah	AhT6.2_TR31708|c6_g3_i1:3524-3871(+)	scaffold_401	63290	63535	-	AHYPO_017644-RA.v1.0	AhT6.2_TR31708|c6_g3_i1:2293-2607(+)	scaffold_401	67235	81596	+	AHYPO_017647-RA.v1.0	3701	non_ovl	divergent
1245	At	AhT6.2_TR31708|c6_g3_i1:2293-2607(+)	Chr1	10319744	10320402	+	AT1G29490.1	AhT6.2_TR31708|c6_g3_i1:1-306(+)	Chr1	10322574	10323189	+	AT1G29510.1	2173	non_ovl	cooriented
1245	Bv	AhT6.2_TR31708|c6_g3_i1:3524-3871(+)	Bvchr9.sca025	1894959	1899313	-	Bv9_213070_tqaa.t2	AhT6.2_TR31708|c6_g3_i1:1-306(+)	Bvchr9.sca025	1910648	1911427	+	Bv9_213100_stks.t1	11336	non_ovl	divergent
1245	Gm	AhT6.2_TR31708|c6_g3_i1:1-306(+)	Chr11	7386068	7387203	+	Glyma.11G096800.1.Wm82.a2.v1	AhT6.2_TR31708|c6_g3_i1:3524-3871(+)	Chr11	7389349	7389777	+	Glyma.11G096900.1.Wm82.a2.v1	2147	non_ovl	cooriented
1245	Sl	AhT6.2_TR31708|c6_g3_i1:1-306(+)	SL2.40ch04	50442226	50442672	+	Solyc04g052960.1.1.iTAGv2.3	AhT6.2_TR31708|c6_g3_i1:3524-3871(+)	SL2.40ch04	50444793	50445239	+	Solyc04g052980.1.1.iTAGv2.3	2122	non_ovl	cooriented
1245	Sl	AhT6.2_TR31708|c6_g3_i1:3524-3871(+)	SL2.40ch04	50444793	50445239	+	Solyc04g052980.1.1.iTAGv2.3	AhT6.2_TR31708|c6_g3_i1:2293-2607(+)	SL2.40ch04	50455610	50456056	-	Solyc04g053020.1.1.iTAGv2.3	10372	non_ovl	convergent
1245	Sl	AhT6.2_TR31708|c6_g3_i1:3524-3871(+)	SL2.40ch11	4702217	4702651	-	Solyc11g011670.1.1.iTAGv2.3	AhT6.2_TR31708|c6_g3_i1:1-306(+)	SL2.40ch11	4709049	4709495	-	Solyc11g011710.1.1.iTAGv2.3	6399	non_ovl	cooriented
1246	Ah	AhT6.2_TR31708|c6_g3_i14:1-306(+)	scaffold_1147	66937	67347	-	AHYPO_021885-RA.v1.0	AhT6.2_TR31708|c6_g3_i14:2212-2676(+)	scaffold_1147	68655	69059	+	AHYPO_021886-RA.v1.0	1309	non_ovl	divergent
1246	At	AhT6.2_TR31708|c6_g3_i14:2212-2676(+)	Chr1	10301152	10301951	-	AT1G29420.1	AhT6.2_TR31708|c6_g3_i14:1-306(+)	Chr1	10322574	10323189	+	AT1G29510.1	20624	non_ovl	divergent
1246	Bv	AhT6.2_TR31708|c6_g3_i14:2212-2676(+)	Bvchr9.sca025	1894959	1899313	-	Bv9_213070_tqaa.t2	AhT6.2_TR31708|c6_g3_i14:1-306(+)	Bvchr9.sca025	1910648	1911427	+	Bv9_213100_stks.t1	11336	non_ovl	divergent
1246	Sl	AhT6.2_TR31708|c6_g3_i14:1-306(+)	SL2.40ch04	50442226	50442672	+	Solyc04g052960.1.1.iTAGv2.3	AhT6.2_TR31708|c6_g3_i14:2212-2676(+)	SL2.40ch04	50444793	50445239	+	Solyc04g052980.1.1.iTAGv2.3	2122	non_ovl	cooriented
1246	Sl	AhT6.2_TR31708|c6_g3_i14:2212-2676(+)	SL2.40ch10	48389880	48390317	-	Solyc10g052530.1.1.iTAGv2.3	AhT6.2_TR31708|c6_g3_i14:1-306(+)	SL2.40ch10	48428218	48428571	-	Solyc10g052590.1.1.iTAGv2.3	37902	non_ovl	cooriented
1246	Sl	AhT6.2_TR31708|c6_g3_i14:2212-2676(+)	SL2.40ch11	4702217	4702651	-	Solyc11g011670.1.1.iTAGv2.3	AhT6.2_TR31708|c6_g3_i14:1-306(+)	SL2.40ch11	4709049	4709495	-	Solyc11g011710.1.1.iTAGv2.3	6399	non_ovl	cooriented
1246	Zm	AhT6.2_TR31708|c6_g3_i14:2212-2676(+)	2	197662876	197663941	+	GRMZM2G042741_T01.v6a	AhT6.2_TR31708|c6_g3_i14:1-306(+)	2	197666150	197666827	+	GRMZM2G042765_T01.v6a	2210	non_ovl	cooriented
1260	Sl	AhT6.2_TR34382|c0_g3_i3:1113-2033(+)	SL2.40ch04	30509958	30510607	-	Solyc04g039790.1.1.iTAGv2.3	AhT6.2_TR34382|c0_g3_i3:1-605(+)	SL2.40ch04	30512858	30513405	-	Solyc04g039800.1.1.iTAGv2.3	2252	non_ovl	cooriented
1260	Sl	AhT6.2_TR34382|c0_g3_i3:1113-2033(+)	SL2.40ch11	13366587	13367225	-	Solyc11g021090.1.1.iTAGv2.3	AhT6.2_TR34382|c0_g3_i3:1-605(+)	SL2.40ch11	13367903	13368452	-	Solyc11g021110.1.1.iTAGv2.3	679	non_ovl	cooriented
1265	Ah	AhT6.3_TR38115|c0_g1_i5:1309-1653(+)	scaffold_32	837101	838161	+	AHYPO_004954-RA.v1.0	AhT6.3_TR38115|c0_g1_i5:3472-3813(+)	scaffold_32	838277	839494	+	AHYPO_004955-RA.v1.0	117	non_ovl	cooriented
1267	Ah	AhT7_Tissues_TR53120|c1_g1_i6:1307-1645(+)	scaffold_8	608163	612285	-	AHYPO_001646-RA.v1.0	AhT7_Tissues_TR53120|c1_g1_i6:275-934(+)	scaffold_8	613182	614658	-	AHYPO_001647-RA.v1.0	898	non_ovl	cooriented
1268	Ah	trinity_comp39757_c2_seq28:1308-1646(+)	scaffold_8	608163	612285	-	AHYPO_001646-RA.v1.0	trinity_comp39757_c2_seq28:276-935(+)	scaffold_8	613182	614658	-	AHYPO_001647-RA.v1.0	898	non_ovl	cooriented
1270	Zm	soap_k65scaffold4338_Locus_6432_0:69-881(+)	3	71264150	71280761	+	GRMZM2G314652_T01.v6a	soap_k65scaffold4338_Locus_6432_0:1195-1683(+)	3	71264150	71324656	+	GRMZM2G314652_T02.v6a	-16612	contained	cooriented
1273	Gm	soap_k61scaffold4450_Locus_6542_0:144-713(+)	Chr16	25892277	25904281	+	Glyma.16G116200.3.Wm82.a2.v1	soap_k61scaffold4450_Locus_6542_0:1897-3066(+)	Chr16	25892277	25904773	+	Glyma.16G116200.1.Wm82.a2.v1	-12005	contained	cooriented
1274	Sl	soap_k29scaffold20128_Locus_66467_0:37-534(+)	SL2.40ch06	22663662	22663862	+	Solyc06g036410.1.1.iTAGv2.3	soap_k29scaffold20128_Locus_66467_0:918-1256(+)	SL2.40ch06	22664041	22667266	+	Solyc06g036420.1.1.iTAGv2.3	180	non_ovl	cooriented
1281	Gm	soap_k29scaffold1928_Locus_3202_0:666-989(+)	Chr09	35436714	35439006	+	Glyma.09G142500.1.Wm82.a2.v1	soap_k29scaffold1928_Locus_3202_0:1064-1324(+)	Chr09	35478643	35483433	-	Glyma.09G142700.1.Wm82.a2.v1	39638	non_ovl	convergent
1281	Sl	soap_k29scaffold1928_Locus_3202_0:1064-1324(+)	SL2.40ch03	56605328	56607086	-	Solyc03g111990.2.1.iTAGv2.3	soap_k29scaffold1928_Locus_3202_0:666-989(+)	SL2.40ch03	56627129	56628631	-	Solyc03g112030.1.1.iTAGv2.3	20044	non_ovl	cooriented
1287	Gm	soap_k25scaffold4903_Locus_8655_3:401-721(+)	Chr17	2043940	2051649	-	Glyma.17G027600.1.Wm82.a2.v1	soap_k25scaffold4903_Locus_8655_3:1004-1645(+)	Chr17	2057359	2064747	-	Glyma.17G027700.1.Wm82.a2.v1	5711	non_ovl	cooriented
1287	Zm	soap_k25scaffold4903_Locus_8655_3:1004-1645(+)	8	40263840	40268289	-	GRMZM2G132903_T03.v6a	soap_k25scaffold4903_Locus_8655_3:401-721(+)	8	40263840	40270804	-	GRMZM2G132903_T01.v6a	-4450	contained	cooriented
1288	Ah	AhT6.2_TR71025|c6_g1_i1:3962-4384(+)	scaffold_186	218779	222196	-	AHYPO_013662-RA.v1.0	AhT6.2_TR71025|c6_g1_i1:11-2686(+)	scaffold_186	222780	228042	-	AHYPO_013663-RA.v1.0	585	non_ovl	cooriented
1288	Bv	AhT6.2_TR71025|c6_g1_i1:3962-4384(+)	Bvchr8.sca018	4833909	4837123	-	Bv8_196680_sdec.t1	AhT6.2_TR71025|c6_g1_i1:11-2686(+)	Bvchr8.sca018	4846329	4850313	-	Bv8_196710_htno.t1	9207	non_ovl	cooriented
1295	Bv	AhT7_Tissues_TR28454|c0_g2_i1:293-1912(+)	Bvchr3.sca011	895092	898536	+	Bv3_064750_iehr.t1	AhT7_Tissues_TR28454|c0_g2_i1:2166-3332(+)	Bvchr3.sca011	928712	933904	+	Bv3_064790_nqzd.t1	30177	non_ovl	cooriented
1296	Ah	AhT6.3_TR30379|c7_g1_i4:123-488(+)	scaffold_5	511208	516399	+	AHYPO_001110-RA.v1.0	AhT6.3_TR30379|c7_g1_i4:893-1306(+)	scaffold_5	522457	524258	+	AHYPO_001112-RA.v1.0	6059	non_ovl	cooriented
1296	Bv	AhT6.3_TR30379|c7_g1_i4:893-1306(+)	Bvchr7.sca005	557673	561474	-	Bv7_162560_uueu.t1	AhT6.3_TR30379|c7_g1_i4:123-488(+)	Bvchr7.sca005	576150	583784	-	Bv7_162580_ypxq.t1	14677	non_ovl	cooriented
1297	Zm	soap_k29scaffold8817_Locus_19902_0:2799-3092(+)	3	4444110	4445303	-	AC155622.2_FGT001.v6a	soap_k29scaffold8817_Locus_19902_0:135-605(+)	3	4447449	4448851	-	AC155622.2_FGT004.v6a	2147	non_ovl	cooriented
1300	Sl	AhT7_Tissues_TR68075|c0_g1_i4:2172-2972(+)	SL2.40ch07	64458536	64462192	-	Solyc07g065510.2.1.iTAGv2.3	AhT7_Tissues_TR68075|c0_g1_i4:1575-1955(+)	SL2.40ch07	64464292	64467536	-	Solyc07g065520.2.1.iTAGv2.3	2101	non_ovl	cooriented
1300	Zm	AhT7_Tissues_TR68075|c0_g1_i4:1575-1955(+)	1	182878240	182880307	-	GRMZM2G475495_T01.v6a	AhT7_Tissues_TR68075|c0_g1_i4:2172-2972(+)	1	182926292	182930212	-	GRMZM2G107163_T01.v6a	45986	non_ovl	cooriented
1301	Sl	soap_k57scaffold8167_Locus_14855_0:843-1260(+)	SL2.40ch06	29805528	29808404	-	Solyc06g050600.2.1.iTAGv2.3	soap_k57scaffold8167_Locus_14855_0:1-421(+)	SL2.40ch06	29813695	29815506	-	Solyc06g050610.1.1.iTAGv2.3	5292	non_ovl	cooriented
1305	Ah	AhT6.3_TR76298|c0_g1_i3:3160-5817(+)	scaffold_253	149935	153629	-	AHYPO_015257-RA.v1.0	AhT6.3_TR76298|c0_g1_i3:25-2448(+)	scaffold_253	157499	159769	-	AHYPO_015258-RA.v1.0	3871	non_ovl	cooriented
1306	Ah	AhT6.3_TR76298|c0_g1_i8:3160-5898(+)	scaffold_253	149935	153629	-	AHYPO_015257-RA.v1.0	AhT6.3_TR76298|c0_g1_i8:25-2448(+)	scaffold_253	157499	159769	-	AHYPO_015258-RA.v1.0	3871	non_ovl	cooriented
1310	Ah	AhT6.3_TR32192|c1_g6_i1:4088-4711(+)	scaffold_6	1094642	1096723	+	AHYPO_001350-RA.v1.0	AhT6.3_TR32192|c1_g6_i1:4716-5360(+)	scaffold_6	1096829	1097341	+	AHYPO_001351-RA.v1.0	107	non_ovl	cooriented
1310	Bv	AhT6.3_TR32192|c1_g6_i1:1938-2672(+)	Bvchr5_un.sca010	14936	17040	+	Bv5_124770_udnj.t1	AhT6.3_TR32192|c1_g6_i1:4088-4711(+)	Bvchr5_un.sca010	17966	19864	+	Bv5_124780_ejzg.t1	927	non_ovl	cooriented
1310	Sl	AhT6.3_TR32192|c1_g6_i1:4716-5360(+)	SL2.40ch11	13390233	13390736	-	Solyc11g021220.1.1.iTAGv2.3	AhT6.3_TR32192|c1_g6_i1:4088-4711(+)	SL2.40ch11	13390822	13391988	-	Solyc11g021230.1.1.iTAGv2.3	87	non_ovl	cooriented
1310	Sl	AhT6.3_TR32192|c1_g6_i1:5374-5994(+)	SL2.40ch02	4981912	4982442	-	Solyc02g011770.1.1.iTAGv2.3	AhT6.3_TR32192|c1_g6_i1:4716-5360(+)	SL2.40ch02	4982695	4983183	-	Solyc02g011780.1.1.iTAGv2.3	254	non_ovl	cooriented
1310	Zm	AhT6.3_TR32192|c1_g6_i1:1938-2672(+)	2	172718412	172720550	+	GRMZM2G335564_T03.v6a	AhT6.3_TR32192|c1_g6_i1:4088-4711(+)	2	172718495	172722458	+	GRMZM2G335564_T02.v6a	-2056	not_contained	cooriented
1310	Zm	AhT6.3_TR32192|c1_g6_i1:4088-4711(+)	7	44740510	44747511	+	GRMZM2G364287_T01.v6a	AhT6.3_TR32192|c1_g6_i1:1938-2672(+)	7	44745476	44749292	-	GRMZM2G063716_T01.v6a	-2036	not_contained	convergent
1310	Zm	AhT6.3_TR32192|c1_g6_i1:4716-5360(+)	2	172718495	172722458	+	GRMZM2G335564_T02.v6a	AhT6.3_TR32192|c1_g6_i1:5374-5994(+)	2	172720838	172723689	+	GRMZM2G335564_T01.v6a	-1621	not_contained	cooriented
1310	Zm	AhT6.3_TR32192|c1_g6_i1:4716-5360(+)	Pt	113707	114249	-	GRMZM5G866223_T01.v6a	AhT6.3_TR32192|c1_g6_i1:4088-4711(+)	Pt	114343	116454	-	GRMZM5G874448_T01.v6a	95	non_ovl	cooriented
1310	Zm	AhT6.3_TR32192|c1_g6_i1:5374-5994(+)	Pt	112993	113523	-	GRMZM5G864407_T01.v6a	AhT6.3_TR32192|c1_g6_i1:4716-5360(+)	Pt	113707	114249	-	GRMZM5G866223_T01.v6a	185	non_ovl	cooriented
1311	Bv	AhT6.3_TR32192|c1_g6_i2:1343-2671(+)	Bvchr5_un.sca010	14936	17040	+	Bv5_124770_udnj.t1	AhT6.3_TR32192|c1_g6_i2:3724-4368(+)	Bvchr5_un.sca010	17966	19864	+	Bv5_124780_ejzg.t1	927	non_ovl	cooriented
1311	Gm	AhT6.3_TR32192|c1_g6_i2:3724-4368(+)	Chr18	33807100	33807378	-	Glyma.18G155500.1.Wm82.a2.v1	AhT6.3_TR32192|c1_g6_i2:1343-2671(+)	Chr18	33817252	33818394	-	Glyma.18G155700.1.Wm82.a2.v1	9875	non_ovl	cooriented
1311	Sl	AhT6.3_TR32192|c1_g6_i2:4382-5002(+)	SL2.40ch02	4981912	4982442	-	Solyc02g011770.1.1.iTAGv2.3	AhT6.3_TR32192|c1_g6_i2:3724-4368(+)	SL2.40ch02	4982695	4983183	-	Solyc02g011780.1.1.iTAGv2.3	254	non_ovl	cooriented
1311	Zm	AhT6.3_TR32192|c1_g6_i2:1343-2671(+)	2	172718412	172720550	+	GRMZM2G335564_T03.v6a	AhT6.3_TR32192|c1_g6_i2:3724-4368(+)	2	172718495	172722458	+	GRMZM2G335564_T02.v6a	-2056	not_contained	cooriented
1311	Zm	AhT6.3_TR32192|c1_g6_i2:3724-4368(+)	2	172718495	172722458	+	GRMZM2G335564_T02.v6a	AhT6.3_TR32192|c1_g6_i2:4382-5002(+)	2	172720838	172723689	+	GRMZM2G335564_T01.v6a	-1621	not_contained	cooriented
1311	Zm	AhT6.3_TR32192|c1_g6_i2:3724-4368(+)	Pt	113707	114249	-	GRMZM5G866223_T01.v6a	AhT6.3_TR32192|c1_g6_i2:1343-2671(+)	Pt	114343	116454	-	GRMZM5G874448_T01.v6a	95	non_ovl	cooriented
1311	Zm	AhT6.3_TR32192|c1_g6_i2:4382-5002(+)	7	44740510	44747511	+	GRMZM2G364287_T01.v6a	AhT6.3_TR32192|c1_g6_i2:1343-2671(+)	7	44745476	44749292	-	GRMZM2G063716_T01.v6a	-2036	not_contained	convergent
1311	Zm	AhT6.3_TR32192|c1_g6_i2:4382-5002(+)	Pt	112993	113523	-	GRMZM5G864407_T01.v6a	AhT6.3_TR32192|c1_g6_i2:3724-4368(+)	Pt	113707	114249	-	GRMZM5G866223_T01.v6a	185	non_ovl	cooriented
1317	Ah	AhT6.3_TR4956|c0_g2_i17:124-1233(+)	scaffold_459	80193	91159	+	AHYPO_018258-RA.v1.0	AhT6.3_TR4956|c0_g2_i17:1287-1964(+)	scaffold_459	91978	96007	+	AHYPO_018259-RA.v1.0	820	non_ovl	cooriented
1317	Bv	AhT6.3_TR4956|c0_g2_i17:1287-1964(+)	Bvchr4.sca004	1306226	1311197	-	Bv4_081100_dycn.t1	AhT6.3_TR4956|c0_g2_i17:124-1233(+)	Bvchr4.sca004	1319694	1331497	-	Bv4_081110_sjor.t3	8498	non_ovl	cooriented
1325	Gm	soap_k57scaffold4273_Locus_6824_0:1-263(+)	Chr07	14888443	14890072	+	Glyma.07G124900.1.Wm82.a2.v1	soap_k57scaffold4273_Locus_6824_0:566-906(+)	Chr07	14890073	14890668	+	Glyma.07G125000.1.Wm82.a2.v1	2	non_ovl	cooriented
1338	Ah	AhT6.3_TR68550|c0_g2_i1:2836-3264(+)	scaffold_25	1046230	1046448	-	AHYPO_004075-RA.v1.0	AhT6.3_TR68550|c0_g2_i1:1949-2755(+)	scaffold_25	1046676	1047335	-	AHYPO_004076-RA.v1.0	229	non_ovl	cooriented
1338	Bv	AhT6.3_TR68550|c0_g2_i1:1949-2755(+)	Bvchr9.sca026	1206682	1208456	+	Bv9_217400_kjwi.t1	AhT6.3_TR68550|c0_g2_i1:2836-3264(+)	Bvchr9.sca026	1206682	1209314	+	Bv9_217410_jcue.t1	-1775	contained	cooriented
1349	At	AhT6.3_TR32166|c4_g3_i11:876-1193(+)	Chr4	8023319	8025577	-	AT4G13870.1	AhT6.3_TR32166|c4_g3_i11:2139-2402(+)	Chr4	8028911	8030754	-	AT4G13885.1	3335	non_ovl	cooriented
1352	Ah	AhT6.2_TR58239|c0_g2_i1:2107-4038(+)	scaffold_26	1329384	1330461	-	AHYPO_004232-RA.v1.0	AhT6.2_TR58239|c0_g2_i1:134-1144(+)	scaffold_26	1332341	1337017	-	AHYPO_004234-RA.v1.0	1881	non_ovl	cooriented
1352	Bv	AhT6.2_TR58239|c0_g2_i1:2107-4038(+)	0607.scaffold01183	4465	6561	-	Bv_014570_mwee.t1	AhT6.2_TR58239|c0_g2_i1:134-1144(+)	0607.scaffold01183	11503	16471	-	Bv_014590_axdy.t2	4943	non_ovl	cooriented
1366	Ah	AhT6.2_TR75426|c0_g4_i1:80-514(+)	scaffold_245	274684	277650	+	AHYPO_015116-RA.v1.0	AhT6.2_TR75426|c0_g4_i1:869-1640(+)	scaffold_245	286900	290986	+	AHYPO_015119-RA.v1.0	9251	non_ovl	cooriented
1366	Ah	AhT6.2_TR75426|c0_g4_i1:869-1640(+)	scaffold_353	63639	64277	-	AHYPO_016993-RA.v1.0	AhT6.2_TR75426|c0_g4_i1:80-514(+)	scaffold_353	64279	67183	-	AHYPO_016994-RA.v1.0	3	non_ovl	cooriented
1366	Bv	AhT6.2_TR75426|c0_g4_i1:80-514(+)	Bvchr6.sca028	2924193	2927166	+	Bv6_153960_aaew.t1	AhT6.2_TR75426|c0_g4_i1:869-1640(+)	Bvchr6.sca028	2928123	2929025	+	Bv6_153970_criy.t1	958	non_ovl	cooriented
1369	Gm	soap_k25scaffold8404_Locus_16698_0:1581-2069(+)	Chr01	50639788	50646581	+	Glyma.01G168900.1.Wm82.a2.v1	soap_k25scaffold8404_Locus_16698_0:3903-4367(+)	Chr01	50650738	50654889	+	Glyma.01G169000.1.Wm82.a2.v1	4158	non_ovl	cooriented
1369	Gm	soap_k25scaffold8404_Locus_16698_0:3903-4367(+)	Chr11	5547871	5553041	-	Glyma.11G074400.1.Wm82.a2.v1	soap_k25scaffold8404_Locus_16698_0:1581-2069(+)	Chr11	5563623	5570460	-	Glyma.11G074600.1.Wm82.a2.v1	10583	non_ovl	cooriented
1373	Ah	soap_k49scaffold4002_Locus_8352_0:1167-1553(+)	scaffold_995	77898	79777	-	AHYPO_021437-RA.v1.0	soap_k49scaffold4002_Locus_8352_0:542-994(+)	scaffold_995	80123	80428	-	AHYPO_021438-RA.v1.0	347	non_ovl	cooriented
1373	Ah	soap_k49scaffold4002_Locus_8352_0:542-994(+)	scaffold_995	80123	80428	-	AHYPO_021438-RA.v1.0	soap_k49scaffold4002_Locus_8352_0:1-463(+)	scaffold_995	80663	81193	-	AHYPO_021439-RA.v1.0	236	non_ovl	cooriented
1373	Gm	soap_k49scaffold4002_Locus_8352_0:1167-1553(+)	Chr18	33799993	33800238	-	Glyma.18G155300.1.Wm82.a2.v1	soap_k49scaffold4002_Locus_8352_0:542-994(+)	Chr18	33800607	33800840	-	Glyma.18G155400.1.Wm82.a2.v1	370	non_ovl	cooriented
1373	Sl	soap_k49scaffold4002_Locus_8352_0:542-994(+)	SL2.40ch02	4980902	4981746	-	Solyc02g011760.1.1.iTAGv2.3	soap_k49scaffold4002_Locus_8352_0:1-463(+)	SL2.40ch02	4981912	4982442	-	Solyc02g011770.1.1.iTAGv2.3	167	non_ovl	cooriented
1373	Zm	soap_k49scaffold4002_Locus_8352_0:1167-1553(+)	Pt	111760	112005	-	GRMZM5G815553_T01.v6a	soap_k49scaffold4002_Locus_8352_0:542-994(+)	Pt	112473	112778	-	GRMZM5G835775_T01.v6a	469	non_ovl	cooriented
1373	Zm	soap_k49scaffold4002_Locus_8352_0:542-994(+)	2	172720838	172723689	+	GRMZM2G335564_T01.v6a	soap_k49scaffold4002_Locus_8352_0:1167-1553(+)	2	172723919	172725083	+	GRMZM2G096792_T01.v6a	231	non_ovl	cooriented
1373	Zm	soap_k49scaffold4002_Locus_8352_0:542-994(+)	Pt	112473	112778	-	GRMZM5G835775_T01.v6a	soap_k49scaffold4002_Locus_8352_0:1-463(+)	Pt	112993	113523	-	GRMZM5G864407_T01.v6a	216	non_ovl	cooriented
1376	Bv	AhT6.2_TR11223|c0_g1_i1:2042-3469(+)	0269.scaffold00704	84178	85371	-	Bv_010190_geqh.t1	AhT6.2_TR11223|c0_g1_i1:105-1982(+)	0269.scaffold00704	87155	89361	-	Bv_010210_whqu.t1	1785	non_ovl	cooriented
1379	Ah	soap_k61scaffold1847_Locus_2277_0:2700-3029(+)	scaffold_16	1523863	1532704	+	AHYPO_002942-RA.v1.0	soap_k61scaffold1847_Locus_2277_0:2039-2617(+)	scaffold_16	1536861	1543164	+	AHYPO_002943-RA.v1.0	4158	non_ovl	cooriented
1379	Bv	soap_k61scaffold1847_Locus_2277_0:2700-3029(+)	Bvchr3.sca003	1753194	1762699	+	Bv3_052670_hiwj.t1	soap_k61scaffold1847_Locus_2277_0:2039-2617(+)	Bvchr3.sca003	1794335	1797429	-	Bv3_052740_ayqp.t1	31637	non_ovl	convergent
1379	Sl	soap_k61scaffold1847_Locus_2277_0:2039-2617(+)	SL2.40ch11	48347701	48350315	-	Solyc11g065710.1.1.iTAGv2.3	soap_k61scaffold1847_Locus_2277_0:2700-3029(+)	SL2.40ch11	48370832	48373571	+	Solyc11g065720.1.1.iTAGv2.3	20518	non_ovl	divergent
1388	Ah	AhT7_Tissues_TR62046|c0_g2_i3:206-1249(+)	scaffold_148	511472	521165	+	AHYPO_012421-RA.v1.0	AhT7_Tissues_TR62046|c0_g2_i3:5334-7073(+)	scaffold_148	522672	531643	+	AHYPO_012422-RA.v1.0	1508	non_ovl	cooriented
1388	Bv	AhT7_Tissues_TR62046|c0_g2_i3:206-1249(+)	Bvchr2.sca001	957423	968757	+	Bv2_024230_jayh.t1	AhT7_Tissues_TR62046|c0_g2_i3:5334-7073(+)	Bvchr2.sca001	971083	976210	+	Bv2_024240_apyt.t1	2327	non_ovl	cooriented
1419	Bv	AhT11_Tissues_TR70613|c0_g3_i1:75-1562(+)	Bvchr7.sca021	8439147	8441279	+	Bv7_174650_jeyt.t1	AhT11_Tissues_TR70613|c0_g3_i1:1703-2521(+)	Bvchr7.sca021	8441327	8443096	+	Bv7_174660_rwnk.t1	49	non_ovl	cooriented
1419	Gm	AhT11_Tissues_TR70613|c0_g3_i1:75-1562(+)	Chr12	4932898	4935119	+	Glyma.12G067300.1.Wm82.a2.v1	AhT11_Tissues_TR70613|c0_g3_i1:1703-2521(+)	Chr12	4935634	4936726	+	Glyma.12G067400.1.Wm82.a2.v1	516	non_ovl	cooriented
1421	Ah	soap_k53scaffold4229_Locus_7530_1:1357-2001(+)	scaffold_15	409201	411762	-	AHYPO_002747-RA.v1.0	soap_k53scaffold4229_Locus_7530_1:1-1159(+)	scaffold_15	422704	428180	-	AHYPO_002748-RA.v1.0	10943	non_ovl	cooriented
1424	Zm	soap_k29scaffold4934_Locus_9453_0:709-1113(+)	1	40062761	40064322	+	GRMZM2G179432_T03.v6a	soap_k29scaffold4934_Locus_9453_0:1125-1511(+)	1	40062761	40065030	+	GRMZM2G179432_T01.v6a	-1562	contained	cooriented
1461	At	AhT11_Tissues_TR2463|c3_g1_i8:4442-4643(+)	Chr5	12332885	12335557	-	AT5G32702.1	AhT11_Tissues_TR2463|c3_g1_i8:3679-4299(+)	Chr5	12373306	12373893	-	AT5G32900.1	37750	non_ovl	cooriented
1474	Ah	AhT6.2_TR25398|c1_g1_i3:433-816(+)	scaffold_222	243380	247599	+	AHYPO_014599-RA.v1.0	AhT6.2_TR25398|c1_g1_i3:1446-2708(+)	scaffold_222	249206	251299	+	AHYPO_014600-RA.v1.0	1608	non_ovl	cooriented
1474	Bv	AhT6.2_TR25398|c1_g1_i3:1446-2708(+)	Bvchr3.sca005	760679	765349	-	Bv3_056380_ameu.t1	AhT6.2_TR25398|c1_g1_i3:433-816(+)	Bvchr3.sca005	776287	780969	-	Bv3_056390_orkx.t1	10939	non_ovl	cooriented
1480	Ah	soap_k45scaffold5397_Locus_12783_1:1046-1231(+)	scaffold_46	865447	871600	-	AHYPO_006348-RA.v1.0	soap_k45scaffold5397_Locus_12783_1:1291-1770(+)	scaffold_46	899665	902335	-	AHYPO_006349-RA.v1.0	28066	non_ovl	cooriented
1490	Ah	AhT6.3_TR40796|c0_g2_i12:352-1794(+)	scaffold_102	241874	248626	+	AHYPO_010330-RA.v1.0	AhT6.3_TR40796|c0_g2_i12:4068-4889(+)	scaffold_102	249374	251809	+	AHYPO_010331-RA.v1.0	749	non_ovl	cooriented
1490	Bv	AhT6.3_TR40796|c0_g2_i12:4068-4889(+)	Bvchr6.sca028	724123	726537	-	Bv6_152520_msnf.t1	AhT6.3_TR40796|c0_g2_i12:352-1794(+)	Bvchr6.sca028	737603	741907	-	Bv6_152530_mrqc.t1	11067	non_ovl	cooriented
1490	Sl	AhT6.3_TR40796|c0_g2_i12:4068-4889(+)	SL2.40ch02	41284337	41285558	-	Solyc02g083250.2.1.iTAGv2.3	AhT6.3_TR40796|c0_g2_i12:352-1794(+)	SL2.40ch02	41291406	41294442	-	Solyc02g083260.2.1.iTAGv2.3	5849	non_ovl	cooriented
1499	At	AhT11_Tissues_TR21836|c0_g1_i1:1485-1904(+)	Chr1	18002752	18006845	-	AT1G48680.1	AhT11_Tissues_TR21836|c0_g1_i1:2659-4332(+)	Chr1	18013632	18017690	+	AT1G48710.1	6788	non_ovl	divergent
1516	Bv	AhT6.2_TR49622|c7_g1_i6:2008-2277(+)	Bvchr4.sca001	1775719	1791272	-	Bv4_072730_fagd.t1	AhT6.2_TR49622|c7_g1_i6:3755-4606(+)	Bvchr4.sca001	1795376	1807842	-	Bv4_072750_tqcn.t1	4105	non_ovl	cooriented
1529	Sl	AhT6.2_TR34341|c1_g2_i5:2103-2342(+)	SL2.40ch09	8530904	8533442	+	Solyc09g015320.1.1.iTAGv2.3	AhT6.2_TR34341|c1_g2_i5:183-935(+)	SL2.40ch09	8547847	8548377	+	Solyc09g015330.1.1.iTAGv2.3	14406	non_ovl	cooriented
1529	Sl	AhT6.2_TR34341|c1_g2_i5:3500-3793(+)	SL2.40ch09	8501572	8503547	+	Solyc09g015280.1.1.iTAGv2.3	AhT6.2_TR34341|c1_g2_i5:2103-2342(+)	SL2.40ch09	8530904	8533442	+	Solyc09g015320.1.1.iTAGv2.3	27358	non_ovl	cooriented
1530	Sl	AhT6.3_TR60000|c0_g1_i3:2511-3032(+)	SL2.40ch09	8530904	8533442	+	Solyc09g015320.1.1.iTAGv2.3	AhT6.3_TR60000|c0_g1_i3:183-935(+)	SL2.40ch09	8547847	8548377	+	Solyc09g015330.1.1.iTAGv2.3	14406	non_ovl	cooriented
1558	Bv	soap_k25scaffold20347_Locus_61813_0:527-1165(+)	Bvchr9.sca001	1451852	1463694	+	Bv9_203210_pypp.t1	soap_k25scaffold20347_Locus_61813_0:3615-4409(+)	Bvchr9.sca001	1463892	1483366	+	Bv9_203220_ehzd.t2	199	non_ovl	cooriented
1558	Zm	soap_k25scaffold20347_Locus_61813_0:3615-4409(+)	10	146020725	146027133	-	GRMZM2G084586_T01.v6a	soap_k25scaffold20347_Locus_61813_0:527-1165(+)	10	146028345	146033137	-	GRMZM2G305321_T01.v6a	1213	non_ovl	cooriented
1564	Sl	soap_k45scaffold15143_Locus_45400_0:1089-1640(+)	SL2.40ch01	1875699	1877380	-	Solyc01g007570.2.1.iTAGv2.3	soap_k45scaffold15143_Locus_45400_0:32-577(+)	SL2.40ch01	1877388	1878459	-	Solyc01g007590.2.1.iTAGv2.3	9	non_ovl	cooriented
1564	Sl	soap_k45scaffold15143_Locus_45400_0:2217-2756(+)	SL2.40ch01	1875492	1876368	-	Solyc01g007560.2.1.iTAGv2.3	soap_k45scaffold15143_Locus_45400_0:1089-1640(+)	SL2.40ch01	1875699	1877380	-	Solyc01g007570.2.1.iTAGv2.3	-670	not_contained	cooriented
1564	Zm	soap_k45scaffold15143_Locus_45400_0:1089-1640(+)	Pt	78488	78898	-	GRMZM5G845244_T01.v6a	soap_k45scaffold15143_Locus_45400_0:32-577(+)	Pt	79519	79881	-	GRMZM5G853305_T01.v6a	622	non_ovl	cooriented
1564	Zm	soap_k45scaffold15143_Locus_45400_0:2217-2756(+)	Pt	77252	77985	-	GRMZM5G858556_T01.v6a	soap_k45scaffold15143_Locus_45400_0:1089-1640(+)	Pt	78488	78898	-	GRMZM5G845244_T01.v6a	504	non_ovl	cooriented
1565	Sl	soap_k49scaffold12982_Locus_33537_0:1089-1640(+)	SL2.40ch01	1875699	1877380	-	Solyc01g007570.2.1.iTAGv2.3	soap_k49scaffold12982_Locus_33537_0:32-577(+)	SL2.40ch01	1877388	1878459	-	Solyc01g007590.2.1.iTAGv2.3	9	non_ovl	cooriented
1565	Sl	soap_k49scaffold12982_Locus_33537_0:2216-2755(+)	SL2.40ch01	1875492	1876368	-	Solyc01g007560.2.1.iTAGv2.3	soap_k49scaffold12982_Locus_33537_0:1089-1640(+)	SL2.40ch01	1875699	1877380	-	Solyc01g007570.2.1.iTAGv2.3	-670	not_contained	cooriented
1565	Sl	soap_k49scaffold12982_Locus_33537_0:3384-3845(+)	SL2.40ch01	1874669	1875351	+	Solyc01g007540.2.1.iTAGv2.3	soap_k49scaffold12982_Locus_33537_0:2216-2755(+)	SL2.40ch01	1875492	1876368	-	Solyc01g007560.2.1.iTAGv2.3	142	non_ovl	convergent
1565	Zm	soap_k49scaffold12982_Locus_33537_0:1089-1640(+)	Pt	78488	78898	-	GRMZM5G845244_T01.v6a	soap_k49scaffold12982_Locus_33537_0:32-577(+)	Pt	79519	79881	-	GRMZM5G853305_T01.v6a	622	non_ovl	cooriented
1565	Zm	soap_k49scaffold12982_Locus_33537_0:2216-2755(+)	Pt	77252	77985	-	GRMZM5G858556_T01.v6a	soap_k49scaffold12982_Locus_33537_0:1089-1640(+)	Pt	78488	78898	-	GRMZM5G845244_T01.v6a	504	non_ovl	cooriented
1565	Zm	soap_k49scaffold12982_Locus_33537_0:3384-3845(+)	Pt	75623	77189	-	GRMZM5G879235_T01.v6a	soap_k49scaffold12982_Locus_33537_0:2216-2755(+)	Pt	77252	77985	-	GRMZM5G858556_T01.v6a	64	non_ovl	cooriented
1569	Ah	soap_k29scaffold9098_Locus_20714_0:1-373(+)	scaffold_1360	1094	3559	+	AHYPO_022308-RA.v1.0	soap_k29scaffold9098_Locus_20714_0:424-1021(+)	scaffold_1360	43484	45916	-	AHYPO_022313-RA.v1.0	39926	non_ovl	convergent
1569	Bv	soap_k29scaffold9098_Locus_20714_0:1-373(+)	Bvchr4.sca001	927197	927591	+	Bv4_071940_fgxj.t1	soap_k29scaffold9098_Locus_20714_0:424-1021(+)	Bvchr4.sca001	933580	936202	-	Bv4_071970_eomn.t1	5990	non_ovl	convergent
1579	Sl	AhT11_Tissues_TR26387|c3_g4_i1:435-827(+)	SL2.40ch01	1898412	1898954	+	Solyc01g007710.2.1.iTAGv2.3	AhT11_Tissues_TR26387|c3_g4_i1:1280-1810(+)	SL2.40ch01	1898832	1899766	+	Solyc01g007720.2.1.iTAGv2.3	-123	not_contained	cooriented
1587	Bv	AhT6.3_TR60302|c1_g3_i7:333-590(+)	Bvchr5_un.sca008	732727	733551	+	Bv5_124590_entf.t1	AhT6.3_TR60302|c1_g3_i7:1-220(+)	Bvchr5_un.sca008	733618	735162	-	Bv5_124600_urrd.t1	68	non_ovl	convergent
1589	Gm	soap_k65scaffold2425_Locus_3307_0:262-657(+)	Chr01	55696573	55706869	+	Glyma.01G229200.4.Wm82.a2.v1	soap_k65scaffold2425_Locus_3307_0:673-1256(+)	Chr01	55696573	55709367	+	Glyma.01G229200.1.Wm82.a2.v1	-10297	contained	cooriented
1591	Zm	AhT6.3_TR68486|c1_g1_i14:472-867(+)	8	145998077	145998798	+	AC198982.3_FGT006.v6a	AhT6.3_TR68486|c1_g1_i14:3076-3816(+)	8	146005134	146007254	+	GRMZM2G302195_T03.v6a	6337	non_ovl	cooriented
1600	At	AhT6.3_TR14366|c0_g1_i5:192-1403(+)	Chr2	1071594	1073566	+	AT2G03530.1	AhT6.3_TR14366|c0_g1_i5:2094-2399(+)	Chr2	1094757	1096968	+	AT2G03590.1	21192	non_ovl	cooriented
1606	Sl	AhT6.3_TR39225|c0_g2_i16:1-402(+)	SL2.40ch01	23941138	23941478	+	Solyc01g017360.1.1.iTAGv2.3	AhT6.3_TR39225|c0_g2_i16:3266-5439(+)	SL2.40ch01	23944576	23945808	+	Solyc01g017400.1.1.iTAGv2.3	3099	non_ovl	cooriented
1606	Zm	AhT6.3_TR39225|c0_g2_i16:1-402(+)	5	210051692	210059201	+	GRMZM2G055567_T01.v6a	AhT6.3_TR39225|c0_g2_i16:3266-5439(+)	5	210059422	210063569	+	GRMZM2G055859_T01.v6a	222	non_ovl	cooriented
1606	Zm	AhT6.3_TR39225|c0_g2_i16:1-402(+)	Pt	21468	24695	+	GRMZM5G877454_T01.v6a	AhT6.3_TR39225|c0_g2_i16:3266-5439(+)	Pt	26983	31566	+	GRMZM5G892247_T01.v6a	2289	non_ovl	cooriented
1627	Bv	AhT6.2_TR23726|c0_g2_i1:437-835(+)	Bvchr4.sca001	1775719	1791272	-	Bv4_072730_fagd.t1	AhT6.2_TR23726|c0_g2_i1:1508-2041(+)	Bvchr4.sca001	1795376	1807842	-	Bv4_072750_tqcn.t1	4105	non_ovl	cooriented
1631	Sl	AhT8_Tissues_TR51909|c0_g1_i1:1037-2710(+)	SL2.40ch01	1869602	1871620	+	Solyc01g007500.2.1.iTAGv2.3	AhT8_Tissues_TR51909|c0_g1_i1:3091-3459(+)	SL2.40ch01	1871661	1872371	+	Solyc01g007520.2.1.iTAGv2.3	42	non_ovl	cooriented
1631	Sl	AhT8_Tissues_TR51909|c0_g1_i1:3091-3459(+)	SL2.40ch01	1871661	1872371	+	Solyc01g007520.2.1.iTAGv2.3	AhT8_Tissues_TR51909|c0_g1_i1:5085-5708(+)	SL2.40ch01	1874669	1875351	+	Solyc01g007540.2.1.iTAGv2.3	2299	non_ovl	cooriented
1631	Zm	AhT8_Tissues_TR51909|c0_g1_i1:1037-2710(+)	Pt	70706	72490	+	GRMZM5G808939_T01.v6a	AhT8_Tissues_TR51909|c0_g1_i1:3091-3459(+)	Pt	72774	73328	+	GRMZM5G831399_T01.v6a	285	non_ovl	cooriented
1631	Zm	AhT8_Tissues_TR51909|c0_g1_i1:3091-3459(+)	Pt	72774	73328	+	GRMZM5G831399_T01.v6a	AhT8_Tissues_TR51909|c0_g1_i1:5085-5708(+)	Pt	75428	75952	+	GRMZM5G884960_T01.v6a	2101	non_ovl	cooriented
1637	At	AhT6.2_TR53598|c7_g1_i2:3760-4836(+)	Chr3	15555355	15559710	-	AT3G43654.1	AhT6.2_TR53598|c7_g1_i2:2424-3014(+)	Chr3	15571415	15575045	-	AT3G43675.1	11706	non_ovl	cooriented
1638	At	AhT6.3_TR70230|c5_g2_i2:4201-4647(+)	Chr5	13137439	13137777	+	AT5G34859.1	AhT6.3_TR70230|c5_g2_i2:3080-3592(+)	Chr5	13158220	13161939	+	AT5G34864.1	20444	non_ovl	cooriented
1639	At	AhT6.3_TR70230|c5_g2_i3:4230-4676(+)	Chr5	13137439	13137777	+	AT5G34859.1	AhT6.3_TR70230|c5_g2_i3:3109-3621(+)	Chr5	13158220	13161939	+	AT5G34864.1	20444	non_ovl	cooriented
1643	Ah	AhT7_Tissues_TR20700|c1_g3_i1:2952-3407(+)	scaffold_9	468469	469053	-	AHYPO_001811-RA.v1.0	AhT7_Tissues_TR20700|c1_g3_i1:2108-2794(+)	scaffold_9	469055	472084	-	AHYPO_001812-RA.v1.0	3	non_ovl	cooriented
1658	Ah	AhT6.3_TR9727|c0_g2_i12:2781-3779(+)	scaffold_123	321474	326035	-	AHYPO_011405-RA.v1.0	AhT6.3_TR9727|c0_g2_i12:1-567(+)	scaffold_123	327236	329228	-	AHYPO_011406-RA.v1.0	1202	non_ovl	cooriented
1671	At	AhT7_Tissues_TR14899|c4_g2_i1:2520-2894(+)	Chr3	11653006	11657482	+	AT3G29776.1	AhT7_Tissues_TR14899|c4_g2_i1:121-1305(+)	Chr3	11697578	11702083	+	AT3G29792.1	40097	non_ovl	cooriented
1672	Ah	soap_k61scaffold8298_Locus_13693_0:1191-1724(+)	scaffold_140	301816	303950	-	AHYPO_012136-RA.v1.0	soap_k61scaffold8298_Locus_13693_0:6-434(+)	scaffold_140	304730	319188	-	AHYPO_012137-RA.v1.0	781	non_ovl	cooriented
1673	Ah	AhT7_Tissues_TR10751|c0_g1_i1:1884-2297(+)	scaffold_25	581944	590112	-	AHYPO_004032-RA.v1.0	AhT7_Tissues_TR10751|c0_g1_i1:607-1611(+)	scaffold_25	603876	608830	-	AHYPO_004034-RA.v1.0	13765	non_ovl	cooriented
1673	Bv	AhT7_Tissues_TR10751|c0_g1_i1:1884-2297(+)	Bvchr9.sca026	1767267	1773571	+	Bv9_217970_opsy.t1	AhT7_Tissues_TR10751|c0_g1_i1:607-1611(+)	Bvchr9.sca026	1780657	1784267	+	Bv9_217990_tewe.t1	7087	non_ovl	cooriented
1673	Gm	AhT7_Tissues_TR10751|c0_g1_i1:1884-2297(+)	Chr09	44032262	44035356	+	Glyma.09G217200.1.Wm82.a2.v1	AhT7_Tissues_TR10751|c0_g1_i1:607-1611(+)	Chr09	44051872	44055282	-	Glyma.09G217500.1.Wm82.a2.v1	16517	non_ovl	convergent
1679	Ah	AhT11_Tissues_TR46765|c2_g2_i3:6188-6445(+)	scaffold_1133	40059	45164	-	AHYPO_021833-RA.v1.0	AhT11_Tissues_TR46765|c2_g2_i3:87-4532(+)	scaffold_1133	49887	56543	-	AHYPO_021835-RA.v1.0	4724	non_ovl	cooriented
1686	Ah	soap_k45scaffold11312_Locus_31515_0:1016-1315(+)	scaffold_1302	4733	32238	-	AHYPO_022220-RA.v1.0	soap_k45scaffold11312_Locus_31515_0:1-879(+)	scaffold_1302	47374	51154	-	AHYPO_022221-RA.v1.0	15137	non_ovl	cooriented
1709	At	AhT6.2_TR50684|c2_g1_i1:1-720(+)	Chr5	11596127	11610717	+	AT5G30269.1	AhT6.2_TR50684|c2_g1_i1:847-1351(+)	Chr5	11631511	11634456	-	AT5G29708.1	20795	non_ovl	convergent
1732	At	AhT6.2_TR28659|c18_g1_i2:1496-1779(+)	Chr4	1975544	1976947	+	AT4G04120.1	AhT6.2_TR28659|c18_g1_i2:1-265(+)	Chr4	1989668	1993894	+	AT4G04145.1	12722	non_ovl	cooriented
1737	Ah	AhT10_Tissues_TR66095|c0_g3_i1:1310-1645(+)	scaffold_107	633827	637208	-	AHYPO_010629-RA.v1.0	AhT10_Tissues_TR66095|c0_g3_i1:189-878(+)	scaffold_107	650459	657576	-	AHYPO_010630-RA.v1.0	13252	non_ovl	cooriented
1737	Bv	AhT10_Tissues_TR66095|c0_g3_i1:189-878(+)	Bvchr7.sca021	10058409	10062303	+	Bv7_176420_oppp.t1	AhT10_Tissues_TR66095|c0_g3_i1:1310-1645(+)	Bvchr7.sca021	10099399	10101745	+	Bv7_176440_ndst.t1	37097	non_ovl	cooriented
1737	Sl	AhT10_Tissues_TR66095|c0_g3_i1:1310-1645(+)	SL2.40ch11	49928225	49929780	-	Solyc11g067100.1.1.iTAGv2.3	AhT10_Tissues_TR66095|c0_g3_i1:189-878(+)	SL2.40ch11	49971715	49974799	-	Solyc11g067150.1.1.iTAGv2.3	41936	non_ovl	cooriented
1762	Ah	AhT6.2_TR3763|c0_g3_i1:550-1011(+)	scaffold_128	161926	167601	+	AHYPO_011604-RA.v1.0	AhT6.2_TR3763|c0_g3_i1:2670-3185(+)	scaffold_128	169405	169776	+	AHYPO_011605-RA.v1.0	1805	non_ovl	cooriented
1762	Bv	AhT6.2_TR3763|c0_g3_i1:2670-3185(+)	Bvchr1.sca001	2939036	2939601	-	Bv1_002640_oxhx.t1	AhT6.2_TR3763|c0_g3_i1:550-1011(+)	Bvchr1.sca001	2942307	2943661	-	Bv1_002650_nkrz.t1	2707	non_ovl	cooriented
1762	Gm	AhT6.2_TR3763|c0_g3_i1:2670-3185(+)	Chr07	4669092	4670444	-	Glyma.07G053300.1.Wm82.a2.v1	AhT6.2_TR3763|c0_g3_i1:550-1011(+)	Chr07	4677098	4679265	-	Glyma.07G053400.2.Wm82.a2.v1	6655	non_ovl	cooriented
1780	Ah	AhT6.2_TR70664|c0_g2_i1:1-391(+)	scaffold_320	215291	215755	+	AHYPO_016519-RA.v1.0	AhT6.2_TR70664|c0_g2_i1:905-1123(+)	scaffold_320	215888	216159	+	AHYPO_016520-RA.v1.0	134	non_ovl	cooriented
1782	Sl	soap_k29scaffold13352_Locus_35496_0:760-1278(+)	SL2.40ch07	64411861	64416712	-	Solyc07g065430.2.1.iTAGv2.3	soap_k29scaffold13352_Locus_35496_0:297-722(+)	SL2.40ch07	64417269	64419854	-	Solyc07g065440.2.1.iTAGv2.3	558	non_ovl	cooriented
1793	Bv	AhT6.2_TR37864|c1_g1_i1:1793-2584(+)	0209.scaffold00572	57723	67041	-	Bv_008270_xszx.t1	AhT6.2_TR37864|c1_g1_i1:628-1164(+)	0209.scaffold00572	67297	87741	-	Bv_008280_myfx.t1	257	non_ovl	cooriented
1798	Bv	AhT6.2_TR22714|c0_g1_i1:32-1477(+)	Bvchr3_un.sca001	514516	521070	+	Bv3_066310_wtpx.t1	AhT6.2_TR22714|c0_g1_i1:1855-2307(+)	Bvchr3_un.sca001	525266	535070	+	Bv3_066320_qypy.t1	4197	non_ovl	cooriented
1798	Gm	AhT6.2_TR22714|c0_g1_i1:1855-2307(+)	Chr16	35782198	35790495	-	Glyma.16G196400.1.Wm82.a2.v1	AhT6.2_TR22714|c0_g1_i1:32-1477(+)	Chr16	35810008	35812049	-	Glyma.16G196600.1.Wm82.a2.v1	19514	non_ovl	cooriented
1799	Sl	AhT6.3_TR15713|c1_g5_i4:1037-1978(+)	SL2.40ch01	23964759	23965244	-	Solyc01g017520.1.1.iTAGv2.3	AhT6.3_TR15713|c1_g5_i4:378-1022(+)	SL2.40ch01	23965484	23966144	-	Solyc01g017530.1.1.iTAGv2.3	241	non_ovl	cooriented
1799	Sl	AhT6.3_TR15713|c1_g5_i4:1037-1978(+)	SL2.40ch07	16798793	16799388	-	Solyc07g021270.1.1.iTAGv2.3	AhT6.3_TR15713|c1_g5_i4:378-1022(+)	SL2.40ch07	16799559	16800248	-	Solyc07g021280.1.1.iTAGv2.3	172	non_ovl	cooriented
1799	Sl	AhT6.3_TR15713|c1_g5_i4:1037-1978(+)	SL2.40ch08	21739239	21739475	-	Solyc08g028870.1.1.iTAGv2.3	AhT6.3_TR15713|c1_g5_i4:378-1022(+)	SL2.40ch08	21739879	21740046	-	Solyc08g028880.1.1.iTAGv2.3	405	non_ovl	cooriented
1799	Zm	AhT6.3_TR15713|c1_g5_i4:378-1022(+)	Pt	31858	32568	+	GRMZM5G809869_T01.v6a	AhT6.3_TR15713|c1_g5_i4:1037-1978(+)	Pt	32820	34639	+	GRMZM5G875287_T01.v6a	253	non_ovl	cooriented
1806	Bv	soap_k45scaffold282_Locus_514_4:331-882(+)	Bvchr8.sca018	3194302	3198018	+	Bv8_195450_qzus.t1	soap_k45scaffold282_Locus_514_4:2616-3152(+)	Bvchr8.sca018	3198072	3200666	+	Bv8_195460_wiip.t1	55	non_ovl	cooriented
1809	Ah	AhT10_Tissues_TR42718|c1_g2_i12:2203-3003(-)	scaffold_57	668829	670332	+	AHYPO_007318-RA.v1.0	AhT10_Tissues_TR42718|c1_g2_i12:1-1412(+)	scaffold_57	670696	676770	-	AHYPO_007320-RA.v1.0	365	non_ovl	convergent
