# Supplementary material for: Differential genomic arrangements in Caryophyllales through deep transcriptome sequencing of A. hypochondriacus
Source: PLoS One. 2017 Aug 7;12(8):e0180528. doi: 10.1371/journal.pone.0180528 (PMC5546567; doi:10.1371/journal.pone.0180528)
Supplement: S3 Dataset — (XLSX) [file pone.0180528.s008.xlsx]

## Sheet: supplementary_dataset_3.xlsx
Transcript_num	TranscriptID:start-end(strand)	Root15	Root20	Root25	Root30	Stem15	Stem20	Stem25	Stem30	Leaf15	Leaf20	Leaf25	Leaf30	Bud	Flower	YoungSeed	MatureSeed
1	AhT6.3_TR45232|c9_g1_i10:1967-2425(-)	2.05833	1.95461	1.57479	1.98066	1.45244	2.69489	1.42913	1.67435	0.577414	0.468052	1.05416	1.02392	3.21298	0.397081	2.73817	2.36
1	AhT6.3_TR45232|c9_g1_i10:692-1894(+)	1.44987	1.49155	1.75805	2.29862	3.58582	4.02953	3.08992	4.70419	4.24097	4.62085	2.96629	3.07655	2.68372	1.13629	2.5538	2.02601
2	soap_k57scaffold5655_Locus_9457_0:2918-3295(-)	0.672915	0.148341	0.849884	0.300635	1.24495	0.442211	0.674867	0	0.876432	0.639393	0.480017	0	3.05791	1.68759	2.4629	1.61197
2	soap_k57scaffold5655_Locus_9457_0:489-1085(-)	1.15647	0.751397	0.896863	0.697957	0.591194	0.895978	0.610433	0.702171	1.10985	0.629754	0.607861	1.27926	3.60527	1.22117	1.71537	2.60831
3	AhT10_Tissues_TR63270|c2_g8_i3:1317-2984(-)	4.85806	2.3868	3.0495	6.83567	1.05798	2.70576	3.34278	23.54	0.198616	0.144898	0.181301	0.176102	1.00363	9.39711	9.37676	0.324713
3	AhT10_Tissues_TR63270|c2_g8_i3:406-1104(-)	1.35161	0.72197	0.268097	2.33025	0.112206	0.621753	0.782035	9.99513	0.09479	0	0.0865267	0	0.399153	3.52005	4.06221	0
5	AhT6.3_TR39202|c0_g1_i4:1652-2608(+)	3.79701	4.98036	5.95852	9.34137	2.90943	3.49333	2.09442	3.21223	0.415412	0.75765	0.631998	0.798033	1.58267	100.653	6.17734	3.92632
5	AhT6.3_TR39202|c0_g1_i4:3446-5221(-)	53.1148	51.6213	45.0109	35.7258	45.8181	33.5441	40.3416	20.9283	21.0042	11.3103	8.82032	9.46046	39.2074	2.25773	31.6092	32.6886
9	AhT6.2_TR78885|c0_g1_i3:2330-3541(-)	1.58901	0.971562	1.23696	1.71898	1.35897	1.98601	2.34533	4.32339	0.765359	0.1551	0.149708	0.484715	6.05109	0.977468	2.26599	3.60298
9	AhT6.2_TR78885|c0_g1_i3:64-846(+)	10.8595	11.5297	12.8899	10.498	12.8716	11.528	11.9149	8.29826	10.4084	6.03626	4.40292	4.05155	14.4569	27.6998	10.1064	10.8947
13	AhT6.2_TR35826|c1_g1_i2:1977-2801(-)	8.01626	8.83574	8.59928	9.18304	7.22522	9.56334	7.37691	5.16585	4.3369	4.98029	4.03215	4.05892	5.36275	8.50547	5.69871	6.23684
13	AhT6.2_TR35826|c1_g1_i2:199-1461(+)	32.5109	34.6738	32.8124	30.0521	33.1301	38.2222	36.1254	32.8586	20.3549	20.8372	14.3184	15.8614	28.4972	11.4724	24.9145	30.903
14	AhT6.2_TR67417|c0_g2_i1:1795-2781(-)	5.22788	3.80637	5.04506	4.79737	3.65538	4.60652	5.64919	4.38874	7.5858	8.32571	7.35346	11.1305	3.35181	8.40206	4.43323	3.84128
14	AhT6.2_TR67417|c0_g2_i1:335-940(-)	0.299814	3.70119	2.16468	0.37505	0	0	0	0	0	0	0	0	0.131545	0.601519	0.384067	0.0558602
19	AhT11_Tissues_TR76172|c0_g1_i1:1890-3134(-)	3.00623	2.25193	3.18246	2.16023	2.80338	2.84635	2.31244	1.51517	2.39488	2.24327	2.28326	1.7931	8.13173	5.41657	4.78575	5.79142
19	AhT11_Tissues_TR76172|c0_g1_i1:375-734(-)	9.28623	1.24607	1.41293	1.47311	12.7452	11.608	14.7796	12.6147	9.20253	9.92124	16.8006	16.9715	20.2613	50.881	35.1703	33.3811
23	soap_k53scaffold7403_Locus_14733_0:1419-2150(-)	0.496413	0.229807	0.109719	0	0.214294	0.319697	0.199141	0	0	0.183432	0.165252	0.0802561	1.08902	0	0.381548	0.369959
23	soap_k53scaffold7403_Locus_14733_0:373-1389(-)	0.786061	0.441086	0.473829	0.372468	0.347043	0.361596	0.250836	0.343491	0.195452	0.501706	0.237885	0.288827	1.29334	0.0896068	0.54925	1.16499
24	AhT6.2_TR11884|c0_g1_i1:3883-4200(-)	0.114269	0	0.0841867	0.357359	0.246641	0.420518	0.4584	1.31823	1.25016	1.52007	1.33137	1.47792	0	0	0	0
24	AhT6.2_TR11884|c0_g1_i1:423-2978(+)	4.80518	2.19378	3.8963	3.74947	8.40778	9.01177	10.2371	8.03623	42.7205	28.6301	39.02	33.1431	5.76978	1.5331	3.40557	4.48967
24	AhT6.2_TR11884|c0_g1_i1:5241-5630(-)	7.08114	9.3455	8.92379	9.03293	7.03874	6.9434	7.66234	8.06146	2.03871	2.20345	1.24066	2.71142	5.92764	8.87934	6.68394	6.85706
25	AhT10_Tissues_TR25615|c2_g1_i2:2152-2658(-)	45.0097	54.414	48.2624	55.0643	33.5694	32.574	38.2398	36.1043	11.6311	10.1697	10.9751	11.2397	16.9024	9.52642	28.37	31.4476
25	AhT10_Tissues_TR25615|c2_g1_i2:91-1740(+)	7.1794	6.35494	7.13903	8.42544	4.89604	5.51108	5.45538	5.88568	7.71005	7.79594	10.4836	9.29278	11.2811	10.2728	8.35059	10.5247
27	AhT6.3_TR43018|c5_g4_i3:123-1556(+)	5.24536	2.81538	3.71513	3.27554	11.0209	7.73999	6.09922	7.94153	1.89441	2.04124	1.77144	1.22903	17.4554	87.4442	19.7687	15.3676
27	AhT6.3_TR43018|c5_g4_i3:2098-3274(-)	3.14904	0.76225	0.591381	0.579304	0.333185	0.340845	0.12385	0.652953	0.67553	0.75293	0.359707	0.549042	17.9819	2.86475	16.5314	12.5396
30	AhT11_Tissues_TR78446|c0_g1_i1:1827-2864(-)	18.1337	10.1018	12.7925	12.5537	60.1083	101.775	98.0586	79.6257	565.557	570.723	505.475	568.741	63.6273	5.09205	48.1185	55.5057
30	AhT11_Tissues_TR78446|c0_g1_i1:271-1644(+)	3.51738	3.14237	3.35129	4.90731	9.04762	7.4697	10.5297	10.6274	1.10913	0.488619	0.748324	0.726861	9.48592	0	9.04553	11.062
33	AhT6.2_TR81430|c2_g1_i13:20-1915(+)	2.33817	1.06468	1.86383	0.978967	4.30216	3.84388	3.78652	2.0267	10.414	8.38495	6.95417	5.1435	7.92541	0.865159	4.02638	6.05252
33	AhT6.2_TR81430|c2_g1_i13:2176-3897(-)	1.35052	2.63758	1.88115	2.55173	0.86539	1.43665	1.39676	2.02863	0.500207	0.779747	0.456602	0.852896	0.879567	0.370447	0.919084	1.61197
34	AhT6.2_TR86886|c0_g1_i1:1627-2706(-)	2.62437	3.06325	2.37968	2.56041	2.36021	2.22874	2.8007	2.00541	1.59511	1.41732	1.68006	1.52308	1.99291	3.03767	2.11194	2.2881
34	AhT6.2_TR86886|c0_g1_i1:270-1346(+)	41.6345	41.7033	43.8732	46.2861	59.6066	57.3948	70.0772	57.7351	55.246	35.058	43.2978	48.1653	48.1482	8.54609	44.215	47.7124
35	AhT6.3_TR30341|c5_g1_i1:2024-2743(-)	37.3468	27.1798	42.5367	49.4545	87.9089	78.7026	101.736	79.7637	97.0867	78.6613	94.2514	110.315	34.7653	1.13913	59.9964	57.9703
35	AhT6.3_TR30341|c5_g1_i1:636-1064(-)	3.2187	4.57472	3.36982	6.18089	2.46813	5.14326	3.82267	3.74573	0.926689	2.37872	1.40984	4.51904	2.8802	4.03606	4.55723	5.20789
37	AhT6.3_TR63737|c4_g1_i3:411-2132(+)	13.5052	9.80138	11.7688	10.8009	15.8959	10.4642	9.43874	11.1575	2.77038	1.96496	1.44005	1.5011	21.8966	0.582132	5.75779	8.76752
37	AhT6.3_TR63737|c4_g1_i3:6454-6978(-)	31.6309	28.3035	33.6554	46.9712	60.5792	62.6596	66.4301	92.4893	15.3972	15.2431	17.3958	26.6322	49.2724	3.99237	30.146	34.625
42	AhT6.2_TR68743|c0_g1_i1:284-3727(+)	1.78311	1.18854	0.855067	1.02289	1.36641	1.90259	1.72479	1.29832	1.42367	0.67838	0.860519	0.562911	6.18012	2.03746	3.02757	4.6688
42	AhT6.2_TR68743|c0_g1_i1:4394-6172(-)	76.9234	74.764	87.1762	96.6697	115.157	93.4532	119.919	80.0376	16.5739	10.3403	8.53346	13.3742	53.3684	2.86863	41.1849	52.5941
45	AhT6.3_TR74203|c2_g1_i1:2953-3990(-)	22.0195	30.9536	24.6565	31.3477	32.3021	24.6386	18.7129	18.0386	9.89405	10.1933	11.7119	15.9603	1.19037	0.0877939	9.5071	6.26151
45	AhT6.3_TR74203|c2_g1_i1:35-2551(+)	13.1375	12.8988	13.1783	12.3708	10.5012	12.1532	12.3937	9.90948	7.00226	5.15325	5.57484	5.22822	23.5159	28.0957	13.9443	17.8604
49	AhT11_Tissues_TR66914|c3_g2_i1:1137-1502(-)	0.694978	0.61282	0.731458	2.27694	0.107147	0.274026	0.398282	8.59008	0.5431	0	0.165252	0	0.43561	3.73484	2.03492	0.18498
49	AhT11_Tissues_TR66914|c3_g2_i1:2631-2828(-)	0.917612	0.849591	0.540835	1.33919	0.39612	1.01307	0.552164	5.29288	0	0	0.610931	0.296704	1.20783	6.44354	1.88076	0.170966
49	AhT11_Tissues_TR66914|c3_g2_i1:2866-4737(-)	1.9411	1.46772	1.473	3.56137	0.879843	1.51798	1.8494	17.5411	0.106183	0.0860721	0.0646177	0.156911	1.00072	4.38125	6.21647	0.253161
52	AhT6.2_TR143533|c0_g1_i1:139-1014(+)	14.3939	19.3311	18.6727	21.7075	15.5789	19.845	23.0472	17.7855	1.2102	1.13427	0.897567	0.938887	5.73304	1.56045	8.76777	6.99439
52	AhT6.2_TR143533|c0_g1_i1:1704-2034(-)	0	0.508214	0.16176	0	0	0	0.110099	0	0	0	0	0	0.240836	0	0.421893	2.55674
54	AhT7_Tissues_TR108|c2_g2_i3:4310-4912(-)	1.50653	0.46495	1.02113	0.125639	1.23566	0.831621	0.906538	0.463456	0.219762	0.356279	0.100302	0	2.1813	0.453383	0.385978	1.45959
54	AhT7_Tissues_TR108|c2_g2_i3:500-2455(-)	20.1008	27.7212	24.8141	20.6442	21.3321	14.3911	12.6879	6.78657	4.20042	8.00418	8.22508	6.54752	3.19926	0.41931	3.6173	6.54181
55	AhT6.3_TR15712|c6_g1_i4:2483-4816(+)	0.202394	0.240244	0.332635	0.308364	0.470456	0.315118	0.296664	0.29934	0.283883	0.264633	0.103654	0.100681	0.341545	0.468535	0.119663	0.319078
55	AhT6.3_TR15712|c6_g1_i4:6070-7185(-)	15.4011	12.0587	17.008	12.7285	23.4381	18.9324	13.0619	12.2704	29.3294	24.8813	16.6922	13.634	47.6799	0	16.1002	19.5646
59	AhT6.3_TR56131|c5_g3_i11:115-4344(+)	7.9719	6.42917	6.8479	7.3969	7.21275	6.61511	6.69411	7.79592	3.83765	2.03789	2.84538	2.74988	26.7606	13.1632	9.27677	14.6449
59	AhT6.3_TR56131|c5_g3_i11:5086-5529(-)	214.096	256.37	240.4	313.278	332.805	341.992	299.258	367.426	108.043	133.789	107.478	157.322	173.707	13.3411	182.212	209.512
60	AhT6.2_TR48425|c1_g1_i3:1329-1745(-)	0.871401	1.07574	1.0914	0.545036	0	0	0	0	0	0.0643993	0	0	0	0.218537	0	0.0811781
60	AhT6.2_TR48425|c1_g1_i3:211-975(+)	15.01	15.246	16.0278	14.9044	13.8922	16.0382	13.2433	12.6033	8.14153	8.9866	7.19461	7.60262	9.22211	29.6619	11.5612	9.64651
66	AhT9_Tissues_TR50475|c2_g1_i1:29-424(-)	27.7119	19.8238	19.1321	20.6618	2.47575	3.0392	4.23326	1.76429	1.00391	1.28847	1.06913	1.18682	5.23392	4.60253	4.70191	3.93222
66	AhT9_Tissues_TR50475|c2_g1_i1:455-793(-)	30.1204	20.3451	21.5592	20.3368	3.93315	7.39628	8.27757	10.0986	2.54088	1.74277	1.78414	2.25285	8.3479	11.8281	5.90443	8.48779
70	AhT6.3_TR56156|c6_g4_i4:1-901(-)	0.604952	0.497873	0.356555	1.63965	0.261149	0.40815	0.323577	7.28901	0	0.0298052	0	0	0.176951	1.01143	1.7049	0.0375708
70	AhT6.3_TR56156|c6_g4_i4:2082-3011(-)	1.95363	1.38675	1.0651	4.27678	0.463843	1.4379	1.92011	17.2036	0.213736	0.0577516	0.130069	0.315847	0.428584	6.56529	5.75605	0.109198
71	soap_k65scaffold9598_Locus_17282_0:1651-2007(-)	13.6393	12.8795	13.7981	5.41143	15.7083	15.545	18.2725	2.73984	10.7646	9.55328	8.97915	4.60765	18.5335	9.95539	13.2997	16.0248
71	soap_k65scaffold9598_Locus_17282_0:323-1459(-)	8.21347	8.97563	7.88778	8.16236	8.1053	10.4381	9.83988	7.31227	4.3706	4.39308	4.73431	4.90854	7.57202	6.33182	7.49204	8.84242
72	AhT6.3_TR27410|c6_g2_i3:3412-3951(-)	5.65249	4.15356	5.3047	4.98052	4.6478	3.2193	4.38664	2.71701	1.84051	1.29299	1.23204	1.08792	5.97874	4.38774	5.43071	6.89563
72	AhT6.3_TR27410|c6_g2_i3:4043-4606(-)	2.64155	2.68435	2.75308	1.74624	2.78127	2.1339	3.29536	1.23876	1.64471	1.19036	0.643427	0.416649	3.39219	2.58525	3.21881	3.9013
72	AhT6.3_TR27410|c6_g2_i3:860-2113(+)	0.840339	0.134146	0.128093	0.0604147	0.12509	0.0533193	0.0871838	0.111429	0.317025	0.278396	0.434083	0.23424	0.0635698	0.581372	2.41282	7.61249
80	AhT6.3_TR39226|c2_g1_i1:1932-3074(+)	3.656	3.18875	3.23224	2.85012	3.32803	2.98336	2.61445	2.99513	2.7825	2.20851	2.48702	2.56988	3.48716	1.43512	4.27615	3.49471
80	AhT6.3_TR39226|c2_g1_i1:3630-3998(-)	153.031	207.728	160.991	198.537	151.124	179.84	170.857	157.34	91.0377	99.8492	69.3332	96.798	132.753	53.0975	121.229	131.644
81	AhT6.2_TR55032|c1_g1_i7:1-216(-)	1.00937	1.55758	0.743649	1.75371	0.36311	1.08342	1.34973	1.29381	0.613502	1.36759	1.40005	0.543958	2.02982	1.68759	2.15504	1.72391
81	AhT6.2_TR55032|c1_g1_i7:386-850(-)	0.78145	0.361761	0.518155	0.407312	0.337341	0.359475	0.626973	0	0.284982	0.635268	0.520277	0.379016	1.88577	0	1.10116	1.60157
82	AhT6.2_TR7626|c0_g1_i1:196-1608(+)	2.6488	2.14292	2.84197	2.86848	4.02427	3.1704	3.66234	2.67004	1.07851	0.950265	1.41253	1.78779	4.68257	9.99658	4.80972	5.00702
82	AhT6.2_TR7626|c0_g1_i1:2507-3646(-)	4.39874	3.29552	3.31119	3.02376	8.22157	9.14958	9.75006	5.63831	24.0622	29.4928	30.4533	27.1578	7.65698	1.51883	6.73734	8.43313
84	soap_k25scaffold8206_Locus_16218_0:1313-1573(-)	0.835343	0.214839	0.205145	0.145134	0.450757	0.128089	0.418883	0.267686	0.253863	0.205782	0	0.225086	0.916282	0.698315	0.535045	0.907889
84	soap_k25scaffold8206_Locus_16218_0:2284-2598(-)	1.38428	1.06806	0.764896	0.120254	0.871463	1.3797	0.809841	0	1.89309	1.10828	0.576021	0.373	6.20018	6.36464	3.39881	3.3314
85	AhT11_Tissues_TR27781|c0_g1_i11:2032-2601(-)	0.509999	0.196747	0.0939346	0.398737	0.137599	0.234605	0.12787	0.367716	0.348728	0.0942263	0.106109	0	0.699268	0.959264	0.489988	0.772047
85	AhT11_Tissues_TR27781|c0_g1_i11:391-909(+)	1.54032	1.51257	1.59906	1.02181	0.906725	0.966219	1.68522	0.269233	0.638326	0.206971	0.699216	0.226387	1.84316	3.51176	1.61441	2.41329
87	AhT10_Tissues_TR13654|c0_g1_i1:1-544(+)	2.60507	2.88611	2.11612	2.50677	0.432528	0.307272	0.0669905	0.25686	0.243596	0.345554	0.555902	0	1.31884	0.837593	1.02681	2.24016
87	AhT10_Tissues_TR13654|c0_g1_i1:877-1515(-)	11.0889	10.7934	10.851	11.3225	13.3788	13.8119	14.714	12.7924	12.8576	15.2554	14.2923	18.0196	11.6019	7.13068	11.4369	14.4093
92	AhT7_Tissues_TR28238|c0_g1_i2:284-2128(+)	10.6944	10.8499	11.4631	13.1605	9.73488	10.8719	10.6859	10.2243	8.25983	7.88896	6.78581	5.79515	13.1997	7.11259	10.4451	13.6323
92	AhT7_Tissues_TR28238|c0_g1_i2:2966-3601(-)	0.342806	0.0881651	0.294653	0.476478	0.18498	0.210259	0.1719	0.659113	0.312539	0.21112	0.0950978	0.184741	0.501362	0.286573	0.21957	0.319352
93	AhT6.3_TR76233|c4_g9_i2:3908-4125(-)	3.00034	2.05772	1.84207	1.04257	9.71402	10.8881	6.01808	3.52535	4.25512	3.57239	3.60674	3.77277	3.10821	0.836056	4.6976	3.88203
93	AhT6.3_TR76233|c4_g9_i2:761-1657(+)	0.607649	0.37507	0.417836	0.380067	0.655783	0.3727	0.771922	0.545219	0.369332	1.31728	0.943981	1.37536	1.15531	0.203189	1.7125	1.7737
95	AhT6.3_TR74165|c3_g9_i10:3821-4270(-)	0.403749	0.37382	0.356951	0.252534	0.522878	0.445749	0.242952	0.310515	0.441722	0.656443	0.940834	0.5222	0.531444	0	0.620652	0.376125
95	AhT6.3_TR74165|c3_g9_i10:4822-5094(-)	0.133104	0	0.392254	0	0.143648	0.489834	0.400471	0.511839	1.69893	0.590209	1.10773	0	2.04401	0.33381	2.04611	1.98396
95	AhT6.3_TR74165|c3_g9_i10:785-1690(+)	1.72462	2.16618	1.74339	1.46336	2.2508	1.91879	2.21231	1.92787	0.731327	0.326048	0.400544	0.972641	1.3638	0.100585	0.822056	1.27036
97	AhT6.2_TR71092|c0_g2_i5:1-1113(-)	0.163241	0.10076	0.0481067	0.238239	0	0.030037	0.0654858	0.690499	0.238125	0.506689	0.706441	0.738962	0.214869	0.245634	0.125469	0.0304145
97	AhT6.2_TR71092|c0_g2_i5:2756-3268(-)	0	0	0.0521859	0.369201	0.0764441	0	0.0710387	0.680955	0	0.209392	0.353697	0.114518	0.0776965	0.177641	0.0907386	0.0659869
97	AhT6.2_TR71092|c0_g2_i5:3813-4343(-)	0.136864	0	0.0504169	0.0713372	0.0738528	0.188877	0.0686306	1.18417	0.37434	0.303441	0.341707	0.331907	0.0750627	0	0.350651	0.0637501
98	AhT6.3_TR56171|c2_g10_i2:1416-2561(-)	0.0634161	0.0978586	0	0.0991624	0	0.0291721	0.0318	0.36579	0.346902	0.281199	0.211107	0.461368	0.0695607	0.318081	0.0812372	0
98	AhT6.3_TR56171|c2_g10_i2:4704-5255(-)	0.0658287	0.101582	0.0484988	0.274493	0	0	0	0.506275	0.240066	0	0.109569	0	0	0.165091	0.421639	0
98	AhT6.3_TR56171|c2_g10_i2:5261-6064(-)	0.135587	0.488198	0.199786	0.518259	0.0975519	0.207905	0.226635	3.04143	0.576875	0.801627	1.05317	0.803759	0.545325	0.906767	0.984243	0.126311
98	AhT6.3_TR56171|c2_g10_i2:780-1403(+)	0.0582331	0.0898606	0.0429028	0.182116	0	0.375029	0.175206	2.91108	0.424732	0.559469	0.387706	0.470733	0.127751	0.146042	1.11896	0.108498
100	AhT6.2_TR11498|c0_g1_i1:2618-4648(-)	4.34761	6.23954	6.23479	7.47902	2.85768	3.34147	2.90681	1.92639	0.521975	0.568559	0.893385	0.780986	2.11949	102.168	7.42582	5.18353
100	AhT6.2_TR11498|c0_g1_i1:262-1869(+)	86.9567	80.9711	73.7378	65.7718	73.9199	52.9119	66.7439	45.578	33.7884	18.4708	14.3307	17.3174	55.6727	4.1938	49.0095	49.8296
101	AhT6.2_TR71680|c0_g2_i1:1352-1930(-)	1.82001	1.35582	1.57207	1.11219	2.09964	1.84766	2.32882	0.482667	0.572178	0.742093	0.731218	0.101464	2.96011	0.314784	1.6883	1.98781
101	AhT6.2_TR71680|c0_g2_i1:603-1259(-)	2.59948	2.9018	2.40412	2.24859	1.96975	1.93361	2.77343	2.12682	0.705948	1.02186	1.19676	1.69894	3.03335	1.10965	3.11743	3.91583
102	AhT6.3_TR26109|c0_g1_i10:3442-5403(-)	13.3163	11.3175	11.1888	11.6806	20.7672	17.7039	19.5402	13.0687	19.8572	15.3982	16.6773	12.9053	18.8321	13.2375	17.7702	20.1003
102	AhT6.3_TR26109|c0_g1_i10:54-2750(+)	0.673664	0.561354	0.674992	0.56181	0.886973	0.80572	0.837766	0.725342	1.62145	0.866274	1.00916	0.893084	1.98035	3.24378	1.13913	1.71955
105	AhT9_Tissues_TR63601|c0_g1_i1:236-559(-)	146.696	60.3996	96.4265	248.909	35.7058	80.1729	163.655	581.785	5.72602	3.64691	3.17345	7.61541	17.3457	608.096	205.447	6.16428
105	AhT9_Tissues_TR63601|c0_g1_i1:838-1057(-)	14.7001	6.37193	10.5869	23.9333	2.85206	5.92644	15.2397	49.5413	0.903521	0.122066	0.549838	0.534068	1.26822	53.8496	16.2921	0.307739
106	AhT9_Tissues_TR73000|c1_g1_i2:1-216(-)	9.42082	6.74953	1.73518	19.6415	1.08933	4.64322	0	0.646907	0	0	1.12004	0.271979	0.184529	8.01607	23.49	0.626876
106	AhT9_Tissues_TR73000|c1_g1_i2:311-500(-)	9.75373	4.13169	2.95894	12.959	0.206399	2.46335	0.191804	1.83858	0	0	0.318327	0.618395	0.629341	2.87779	8.3298	0
107	soap_k61scaffold10066_Locus_17345_0:278-541(-)	0.137642	1.06199	0	1.00439	0.891269	0.633166	1.65649	18.7897	2.50978	2.44132	2.97829	2.44781	0.90587	0.34519	6.5239	0.384674
107	soap_k61scaffold10066_Locus_17345_0:549-986(-)	0.248887	0.512082	0	0.345936	0.537203	0.457961	1.91366	12.6014	3.17676	2.14591	1.65705	1.74365	0.455003	0.20806	2.86945	0.154572
110	AhT6.2_TR28593|c1_g1_i1:162-1280(+)	39.4224	42.393	41.102	35.7812	30.3143	32.1166	33.2838	26.5353	12.02	8.15954	7.67513	10.395	32.8056	9.36547	27.0807	32.127
110	AhT6.2_TR28593|c1_g1_i1:2124-4865(-)	4.14793	3.84454	4.06159	4.65557	3.81861	3.97468	4.46564	4.53543	2.80305	2.70308	2.99985	2.46388	9.14327	34.5975	6.60376	7.7653
112	AhT11_Tissues_TR47591|c6_g6_i4:1864-2849(-)	2.02694	0.625561	0.950302	1.22937	1.15341	0.678117	0.924007	2.40917	0.134398	0.108943	0	0.119163	7.72103	0.092424	3.54074	6.90072
112	AhT11_Tissues_TR47591|c6_g6_i4:582-1022(+)	4.77907	7.12038	7.58825	8.76137	2.1342	4.09361	5.6193	4.75279	0.450736	0.304473	0.548591	0.399643	2.07878	2.06644	3.06104	3.60773
113	AhT9_Tissues_TR53379|c5_g2_i1:2300-3274(-)	15.2804	14.8953	15.1567	11.3057	19.3867	13.1667	15.6611	12.97	10.1936	6.05947	5.39687	7.53173	13.1226	8.03814	11.8401	12.1517
113	AhT9_Tissues_TR53379|c5_g2_i1:314-1966(+)	5.23189	2.84944	3.23912	3.41447	7.68659	9.80891	9.83273	8.07284	39.8431	54.0664	50.9324	42.328	9.3075	5.29249	11.2359	13.7207
113	AhT9_Tissues_TR53379|c5_g2_i1:4472-5218(-)	10.7504	10.4339	11.1458	9.12772	8.97712	13.9185	9.90347	5.42467	2.48358	3.99043	2.10514	1.96611	17.2346	2.19591	11.0297	14.6372
114	AhT10_Tissues_TR67030|c0_g1_i1:117-1628(+)	2.78779	2.44763	2.79754	2.27982	3.08643	3.38292	3.47075	1.89451	1.0079	0.817002	0.84003	0.505104	3.69058	0.421899	2.18583	3.17915
114	AhT10_Tissues_TR67030|c0_g1_i1:2050-2649(-)	3.63374	4.29893	4.50651	6.69214	4.0523	3.12024	2.79395	4.42485	0.773013	1.477	1.20964	1.86034	1.46147	1.36695	1.55163	2.0875
117	AhT11_Tissues_TR83972|c0_g1_i1:1-2310(+)	0.173035	0.267014	0.197019	0.163983	0.271625	0.217086	0.173537	0	0.258149	0.0930026	0.0261828	0	0.327839	0.789005	0.241812	0.219814
117	AhT11_Tissues_TR83972|c0_g1_i1:3190-4308(-)	9.22237	0.450989	0.263168	0.440072	7.11422	6.63246	8.63034	3.8086	6.45411	5.83167	5.29692	5.145	22.4759	1.30302	88.2308	49.3097
119	AhT6.3_TR69327|c0_g1_i10:108-1088(+)	4.4079	0.114318	0.0272899	0	0	0	0	0.0712191	0	0	0	0.119771	0.0406303	0.18579	4.41289	27.226
119	AhT6.3_TR69327|c0_g1_i10:2336-2800(-)	3.36024	6.63229	5.93	4.96921	5.81913	5.60781	5.48602	3.00499	1.70989	0.808522	0.520277	1.01071	6.6859	4.89947	2.30242	5.09589
120	AhT6.2_TR55334|c7_g1_i3:3683-5335(-)	1.18707	0.576673	0.793585	0.549982	1.32855	1.55729	1.2346	0.54946	6.25305	4.82504	5.4884	3.55399	2.04958	0.661561	1.49249	2.19122
120	AhT6.2_TR55334|c7_g1_i3:41-2458(+)	1.21726	0.579746	1.14038	1.86424	0.405457	1.39642	1.50715	0.809035	5.17899	6.05281	6.30335	4.34897	1.63191	0.489947	2.79139	2.49195
121	AhT6.2_TR62870|c0_g1_i1:2702-4540(-)	2.58847	3.29303	2.79505	3.89305	2.62292	2.07241	2.4969	2.43144	1.51324	1.28504	1.21688	1.02225	2.62254	2.08127	2.3034	2.54023
121	AhT6.2_TR62870|c0_g1_i1:302-2572(+)	0.176007	0	0.0117884	0.0500397	0	0	0	0	0	0.011825	0	0.0258686	5.00203	0.0802555	0.368948	0.178871
122	AhT6.3_TR458|c1_g2_i10:2762-4600(-)	3.04294	2.46977	3.30457	4.20203	2.21775	2.67231	2.19965	1.78559	1.29706	1.44567	1.28266	1.46949	2.75258	2.32905	2.53121	2.90838
122	AhT6.3_TR458|c1_g2_i10:308-2638(+)	0.12471	0.0481107	0.0344548	0.0650022	0	0.014342	0.015634	0	0	0.0691235	0.0518938	0.0252027	4.87328	0.234569	0.319512	0.217833
123	AhT11_Tissues_TR25218|c0_g1_i1:2086-3580(-)	0.461814	0.037507	0.0358145	0.0506756	0.183619	0.313068	0.0731294	0.327132	20.1212	19.5436	22.8174	19.5694	1.70631	0	1.24546	4.03045
123	AhT11_Tissues_TR25218|c0_g1_i1:8-1696(+)	0.301198	0.0663979	0.0792521	0.08971	0.301839	0.158348	0.151036	0.206826	0.0784585	0.143097	0.0716189	0	0.896752	0.161865	1.40556	1.38291
124	AhT10_Tissues_TR4297|c1_g1_i8:2195-3706(-)	1.63422	2.22512	1.85912	2.90614	0.804029	2.14472	1.95229	2.26418	0.876432	0.657154	1.00004	0.893646	1.39715	0.180814	0.800444	1.85824
124	AhT10_Tissues_TR4297|c1_g1_i8:3-1931(+)	2.22282	1.36622	1.8597	1.17823	3.53735	3.88211	4.25072	2.02825	10.4763	7.58719	7.08604	5.72552	8.45103	1.08657	3.66793	6.00163
125	AhT6.2_TR25559|c9_g8_i2:229-1950(+)	13.3153	16.9326	21.0502	20.3919	7.37859	6.96968	5.43891	3.6921	1.26976	1.68425	1.08882	0.887012	0.717542	4.07492	1.02721	1.51368
125	AhT6.2_TR25559|c9_g8_i2:2296-3744(-)	10.4072	9.86792	9.903	8.70535	5.84584	4.66052	3.4456	5.54492	1.32608	0.59306	0.0834813	0.891956	11.058	0.0628917	3.91923	4.25185
126	AhT6.2_TR52491|c0_g1_i1:145-1833(+)	4.73312	8.69812	6.60962	7.80477	1.88069	2.25646	1.29459	1.0755	0.588439	1.46277	0.716189	1.00869	1.76991	0.593506	2.28748	4.02848
126	AhT6.2_TR52491|c0_g1_i1:1960-3918(-)	2.39282	1.25942	1.53057	2.39772	1.32121	2.01372	2.10211	2.60348	0.101467	0.260457	0.339614	0.479816	4.0489	0.0465187	4.03947	6.22076
128	AhT7_Tissues_TR48418|c0_g1_i1:18-2687(+)	6.66867	6.13233	5.9659	4.9088	7.49067	5.80976	6.57882	4.94557	5.4843	5.87379	7.76981	6.3148	12.8681	5.22206	8.22887	10.4597
128	AhT7_Tissues_TR48418|c0_g1_i1:3361-4377(-)	3.75165	1.65407	2.02694	2.97975	7.4807	10.0918	9.03008	9.75513	30.6208	40.4006	38.8347	38.0674	12.0319	3.85309	11.8089	14.0797
133	AhT6.2_TR53405|c0_g1_i2:2526-4202(-)	0.671712	0.501547	0.478915	0.361408	0.701536	0.558183	0.760584	0.583258	0.63216	0.400335	0.324591	0.140125	1.92518	1.30419	1.1658	1.19095
133	AhT6.2_TR53405|c0_g1_i2:96-1046(-)	3.51529	1.7099	1.37939	1.79243	1.52575	0.913996	1.1113	1.98358	0.836066	0.395334	0.44519	0.741293	6.28679	3.54554	10.5237	16.0891
134	AhT6.2_TR57020|c5_g3_i1:108-2009(+)	2.25437	2.06367	2.26613	0.916131	1.91749	1.88072	1.7819	0.440795	1.88115	1.38367	1.33557	0.401534	7.85849	2.77894	3.18158	5.74867
134	AhT6.2_TR57020|c5_g3_i1:2405-3334(-)	2.53971	1.8691	2.3317	4.48043	1.98188	2.30064	2.15522	4.58261	0.641209	0.721895	1.04055	1.89508	4.80014	4.01756	4.25447	7.49824
136	soap_k53scaffold3464_Locus_5965_0:1554-1835(-)	0	0	0.189868	0	0	0	0	0	0	0.0952287	0	0	0.565366	0	0	0.12004
136	soap_k53scaffold3464_Locus_5965_0:610-1134(-)	0.138428	0	0	0	0	0	0	0.133078	0.252412	0	0.115204	0	0.0759205	0	0.0886646	0
138	AhT6.2_TR86898|c0_g1_i1:3718-4629(-)	10.957	0.0614836	0.0293546	0.0830702	0	0	0.0399592	0.0766074	0.290606	0.0883371	0	0.128832	0.0874085	0.0999233	14.3424	63.8795
138	AhT6.2_TR86898|c0_g1_i1:51-2990(+)	5.27758	5.22585	5.83688	4.79298	6.62935	4.93508	5.21851	2.70909	3.44813	2.06432	2.16008	1.3388	6.48036	10.8178	3.24576	4.60562
142	AhT8_Tissues_TR26022|c0_g1_i1:14-2380(+)	0.046055	0	0.090482	0.0960204	0.0331355	0.0282477	0.0307924	0.1771	0.587842	0.499196	0.255523	0.173736	0.0505175	0.0770005	0.0589973	0.0715067
142	AhT8_Tissues_TR26022|c0_g1_i1:3089-3763(-)	0.376833	0.581498	0.436274	0.841778	0.23239	0.148583	0.0539894	1.24206	0.981603	1.15375	1.16484	0.348133	0.0590493	0.810045	0.275845	0.1003
143	AhT7_Tissues_TR59112|c1_g3_i1:2082-2637(-)	37.7752	50.8288	44.8757	56.6157	33.2912	36.3173	39.1957	44.6087	16.0879	14.6347	16.3171	19.7586	20.0008	8.03125	25.8698	31.2333
143	AhT7_Tissues_TR59112|c1_g3_i1:350-1723(+)	65.8252	69.9892	68.682	74.5195	122.186	131.754	132.934	104.545	102.474	96.8833	86.4094	82.2208	52.5642	6.16819	54.4087	57.6014
144	soap_k61scaffold4925_Locus_7379_0:1-556(-)	0.13071	0.100851	0.1926	0.136259	0.352661	0.360768	0.720991	3.0158	0.953356	0.482994	0.761466	0.950949	0.143375	0.163903	1.25582	0.121767
144	soap_k61scaffold4925_Locus_7379_0:2111-3333(-)	0.148559	0	0.0218899	0.154865	0.192392	0.792726	1.28131	6.74095	1.78783	1.53705	1.38471	1.15285	0.488859	0.149027	2.5501	0.193752
144	soap_k61scaffold4925_Locus_7379_0:619-1335(-)	0.253399	0.391025	0.112014	0.158494	0	0.233132	0.559095	5.06699	1.01651	1.3858	1.01225	0.737416	0.333542	0.127099	1.55812	0.0472124
145	AhT6.2_TR60421|c9_g1_i1:1528-2772(-)	16.8699	17.7902	18.7507	15.0303	20.1907	15.7355	18.1775	15.0955	5.85414	4.24927	4.27505	4.48274	15.1429	6.66091	18.4326	17.8093
145	AhT6.2_TR60421|c9_g1_i1:91-921(-)	1.31182	0.0674765	0.193295	0.319086	0.0471912	0.16092	0.175417	0.0840746	0.0797331	0.0969476	0.0727824	0.14139	0.863356	0.219326	1.90453	5.49931
146	AhT6.3_TR6549|c0_g1_i6:1186-1638(-)	1.0428	0.742689	1.30015	0.585343	0.692554	0.737995	0.482686	0.308459	0.438796	0	0	0	0.791886	0.40234	0.308271	0.821996
146	AhT6.3_TR6549|c0_g1_i6:2168-2446(-)	2.21411	2.8137	4.31796	2.03656	4.0762	2.27667	2.87363	2.25374	3.0873	0.673769	0.867128	1.47395	1.42861	8.16578	2.16895	1.45597
148	AhT9_Tissues_TR10441|c0_g2_i2:1694-1981(-)	20.4398	16.5493	25.2841	24.0696	42.62	72.3181	117.174	315.367	52.2244	59.7699	45.5716	44.0606	12.1789	106.318	217.39	3.99633
148	AhT9_Tissues_TR10441|c0_g2_i2:2658-2918(+)	24.5034	11.8161	28.2074	33.526	41.3194	101.318	237.646	451.051	45.1876	43.8315	34.2964	31.5121	16.9512	54.1194	241.662	7.00371
148	AhT9_Tissues_TR10441|c0_g2_i2:4693-5055(-)	0.700722	0.926826	0.737503	0.104353	0.432131	0.552581	1.00393	2.30962	6.93612	7.10201	5.99823	4.36965	0	0.502094	1.41057	0.0932542
148	AhT9_Tissues_TR10441|c0_g2_i2:6772-7245(+)	28.2113	14.0774	22.1965	46.0314	51.2123	96.9786	122.014	320.735	55.6346	58.468	64.4378	43.9986	17.2383	109.01	355.009	5.49905
148	AhT9_Tissues_TR10441|c0_g2_i2:739-1314(+)	49.8378	20.93	35.6951	51.2959	34.8585	70.2287	107.62	369.344	33.3592	32.2161	28.351	34.0654	14.9469	172.609	241.392	3.99633
148	AhT9_Tissues_TR10441|c0_g2_i2:7741-8295(-)	4.91046	4.0413	5.74016	2.45708	5.65274	6.38505	6.56628	2.26592	7.5212	9.82245	6.10271	4.65746	8.97709	0	5.45167	9.27098
149	soap_k29scaffold3079_Locus_5421_2:1246-1626(-)	10.7772	8.53605	7.09687	4.77229	17.292	21.3222	24.1039	7.51839	20.347	21.7796	24.2881	15.4193	24.6891	4.30536	18.815	20.524
149	soap_k29scaffold3079_Locus_5421_2:1917-2399(-)	1.65512	0.696559	1.05312	0.548986	1.94861	3.25314	2.86714	1.1572	3.01797	3.05797	2.12877	0.851413	7.09692	0	2.89124	4.90598
151	AhT6.2_TR33015|c0_g1_i1:1164-2147(+)	17.4302	17.0954	17.902	17.0922	14.6262	14.0995	15.2956	12.4964	8.75363	6.30426	5.65484	7.16433	25.8836	360.908	18.2127	21.3979
151	AhT6.2_TR33015|c0_g1_i1:375-800(-)	1.10889	0.131627	0.125687	0.0889203	0	0.470862	0.427733	0.492014	0	0.189116	0.141977	0	2.61979	479.823	9.17866	0.794631
157	AhT10_Tissues_TR21826|c1_g1_i3:225-608(-)	1.3248	1.31421	1.11547	2.26886	0.919121	1.82827	1.99297	1.63748	0.172547	0.349668	0.315011	0	2.38734	0.237318	0.727327	0.793389
157	AhT10_Tissues_TR21826|c1_g1_i3:887-2563(-)	0.303354	0.501547	0.510843	0.293644	0.350768	0.498378	0.760584	0.291629	0.43461	0.176148	0.288526	0.0350313	0.974472	0.108682	0.666174	0.524826
159	AhT6.2_TR62170|c2_g2_i5:2890-3252(-)	0.400412	0	0.221251	0.208705	0	0.184194	0.100393	0	0	0	0	0	0.43921	0.502094	0.897637	0.65278
159	AhT6.2_TR62170|c2_g2_i5:926-1240(+)	0.461428	0.712038	0.849884	0.841778	0.373484	0.212261	0.115692	0.66539	0	0.170505	0	0.1865	0.88574	0	1.03442	0.752251
162	AhT6.2_TR17312|c0_g1_i1:154-1293(+)	1.4025	0.295121	0.281804	0.199369	0.309599	0.26393	0.191804	2.39015	2.44109	1.57829	0.371382	0.772993	4.23057	0.639509	4.61406	5.5231
162	AhT6.2_TR17312|c0_g1_i1:2068-2382(-)	4.49892	5.34029	2.29469	2.8861	0.995958	0.636784	0.809841	1.77437	0	0.170505	0.576021	0.1865	1.13881	3.18232	2.06884	1.28957
163	AhT10_Tissues_TR84440|c0_g1_i2:1-292(-)	0.995546	0.576092	1.55861	0.908083	0.805805	0.572452	0.374413	0.957068	0.680735	0.36787	0.828523	0.20119	2.04751	0	0.956484	1.15929
163	AhT10_Tissues_TR84440|c0_g1_i2:2223-2382(-)	1.13554	1.75228	0.669284	1.65725	0.980396	1.67156	1.59437	0.436662	0.414114	0.503522	0.378014	0	2.98937	0	1.45465	1.48099
166	AhT6.2_TR82730|c2_g1_i1:2653-4773(-)	5.29386	5.44603	6.14694	3.96481	5.76867	4.99655	6.15112	3.95281	2.53037	1.92451	2.13869	1.96656	6.65244	2.53497	4.30155	5.21894
166	AhT6.2_TR82730|c2_g1_i1:744-1508(+)	6.50749	5.27746	7.87393	7.8731	6.56161	9.43939	8.38423	6.21031	3.46448	2.87852	2.45091	2.99497	8.49268	3.21636	6.9367	6.81451
172	AhT6.2_TR5981|c0_g2_i1:2118-3314(-)	4.28035	0.187378	0.0670961	0.0316458	12.4495	9.49591	14.4005	14.9421	3.37657	1.83966	0.606338	1.865	26.8386	0.38066	27.2994	26.1591
172	AhT6.2_TR5981|c0_g2_i1:324-1226(+)	5.27154	5.96125	5.21789	7.25719	4.34284	4.84993	3.55146	4.41015	2.49477	4.49062	2.47823	2.99267	4.41398	18.6701	8.40251	7.94737
174	AhT10_Tissues_TR58034|c0_g1_i6:1785-2417(-)	2.06658	1.32874	2.70674	3.411	1.67271	2.42944	2.87858	3.53193	0.418693	0.50909	0.764388	1.1137	2.26682	2.73534	3.08855	3.47604
174	AhT10_Tissues_TR58034|c0_g1_i6:208-1284(+)	6.51172	6.35182	6.88548	5.83852	7.82861	7.54297	5.95537	5.51403	14.2114	13.4896	11.9617	11.2368	6.77258	9.7307	5.7916	7.66919
176	AhT6.2_TR35842|c3_g1_i1:1711-2334(-)	1.10643	0.718885	0.729348	2.18539	0.251384	0.589332	0.467216	8.50932	0	0	0.0969266	0	0.447128	2.77479	2.61092	0.0542489
176	AhT6.2_TR35842|c3_g1_i1:247-1191(-)	3.07618	2.4328	2.23803	5.97262	1.28645	2.72402	2.27527	20.9968	0.140229	0.255757	0.320012	0.373	1.56059	6.75038	6.50207	0.608965
181	AhT10_Tissues_TR9426|c9_g1_i2:2067-3061(-)	1.02256	1.2398	1.45292	1.75124	0.867084	1.24317	0.842397	1.75543	0.133182	0.0809683	0	0.118085	0.0400586	0.183176	0.233914	0.136086
181	AhT10_Tissues_TR9426|c9_g1_i2:863-1861(+)	6.03805	8.4755	6.86033	8.19028	7.81177	7.69687	7.55122	6.99359	4.24477	3.22576	2.36117	2.70509	4.58829	11.2202	5.49827	7.11589
182	AhT10_Tissues_TR9426|c9_g1_i3:1970-2964(-)	1.05908	1.57793	1.29148	1.90352	1.30063	1.31037	1.02553	1.26391	0.0665912	0.134947	0	0.177128	0.200293	0	0.187131	0.170107
182	AhT10_Tissues_TR9426|c9_g1_i3:25-1764(+)	6.72451	8.18537	7.33904	7.24945	9.10529	7.70454	7.70745	5.09941	4.56953	3.34909	2.67651	1.75567	6.23072	10.5271	5.53771	6.86753
183	AhT6.3_TR20841|c1_g1_i1:1600-2349(-)	9.64153	8.74739	11.244	10.6064	7.79088	10.9654	10.5441	6.52083	4.41722	6.15863	5.88693	3.99483	7.17449	3.28068	10.5511	11.5997
183	AhT6.3_TR20841|c1_g1_i1:563-877(+)	12.6893	16.9109	12.4933	19.1204	11.329	7.32302	8.09841	17.5219	1.68275	0.511514	0	0.373	9.237	10.1256	6.79762	10.8539
184	AhT6.3_TR20841|c1_g1_i10:1155-1985(-)	14.6924	13.0904	16.5267	18.3246	11.845	14.0001	15.8314	14.4608	6.61785	8.20823	9.38893	8.83687	9.9286	4.38653	15.7964	17.0682
184	AhT6.3_TR20841|c1_g1_i10:159-857(+)	22.6654	27.114	22.6733	29.2635	23.1143	15.496	13.5031	20.59	1.61143	0.461021	0.346107	0.924495	19.2734	15.2535	10.7216	15.3033
185	AhT6.3_TR51758|c0_g1_i1:1-312(+)	0.116466	0.359442	0.257417	0.12141	0.125692	0.214302	0.350412	0.223929	0	0.0860721	0	0	0.383253	0.292084	0.149195	0
185	AhT6.3_TR51758|c0_g1_i1:591-1001(-)	11.7588	16.9174	17.4567	18.6174	11.2591	11.5504	11.7043	10.3694	4.99758	3.9857	5.00339	3.57345	4.94592	4.87801	8.15455	7.82451
188	AhT10_Tissues_TR66023|c0_g1_i1:1309-2142(-)	131.233	156.588	157.065	128.174	124.748	115.045	131.22	90.6415	67.8472	55.3834	55.5508	62.6922	63.563	60.207	70.6047	84.3035
188	AhT10_Tissues_TR66023|c0_g1_i1:19-975(+)	4.40454	3.28118	4.02829	3.83946	11.2279	14.1829	13.6708	11.4618	114.1	92.293	82.2229	71.5774	9.16282	8.18933	15.2245	13.3354
190	AhT6.3_TR72950|c0_g1_i3:1556-1978(+)	2.40531	0	0.189868	0.179102	2.22501	1.02744	1.11999	1.15617	0	0	0	0.138883	2.16723	24.3444	19.588	14.7249
190	AhT6.3_TR72950|c0_g1_i3:2706-3920(-)	3.22999	3.5536	4.53901	4.67655	3.48585	3.05421	2.93942	2.93265	2.07227	0.839894	0.746694	1.11209	2.98527	3.07517	2.87339	2.81398
191	AhT6.2_TR94429|c0_g1_i1:135-773(+)	3.1845	0.351005	0.209479	0.296401	2.45483	1.88345	1.42578	1.85872	0.207381	0	0.0946513	0	2.93167	25.9557	28.9201	18.8592
191	AhT6.2_TR94429|c0_g1_i1:1507-2631(-)	4.36049	5.03411	5.61604	4.37725	4.42703	3.53628	3.95202	2.73254	1.70799	1.07418	1.18276	0.93996	3.89725	3.48319	2.56536	3.70107
197	AhT6.2_TR75427|c0_g1_i3:2488-3000(-)	0.637499	0.765129	0.834974	0.516882	0.458665	0.65168	0.497271	0.953337	0.516633	0.314088	0.235798	0.572588	1.01005	4.2634	1.1796	0.989804
197	AhT6.2_TR75427|c0_g1_i3:80-1258(-)	1.23282	0.760957	0.749326	1.09238	1.13091	0.964088	0.741839	0.829621	0.505788	0.387215	0.461696	1.39519	1.9946	3.63284	3.15853	3.76125
198	AhT6.2_TR55836|c0_g1_i2:1680-2036(-)	38.4749	46.4919	53.2428	41.2754	20.1022	18.729	24.3973	23.093	2.78396	2.40713	2.20243	2.63294	12.2813	8.42379	19.1672	16.2145
198	AhT6.2_TR55836|c0_g1_i2:378-1250(+)	5.74406	2.18383	0.889312	0.867813	25.0209	44.9961	38.4466	31.4517	244.768	279.496	184.772	214.331	22.0522	0.313162	23.621	25.7471
202	AhT10_Tissues_TR49749|c14_g4_i4:1516-1896(-)	37.5773	15.306	45.6027	48.8165	67.0066	154.608	389.68	736.252	66.78	72.8102	62.7046	53.6591	29.0829	91.6085	430.547	8.70715
202	AhT10_Tissues_TR49749|c14_g4_i4:3608-3970(-)	0.900928	0.926826	1.18	0.626116	0.648196	0.552581	1.30512	3.46443	5.11083	8.35966	6.99794	4.36965	0.329407	1.25524	1.92351	0
202	AhT10_Tissues_TR49749|c14_g4_i4:4926-5237(-)	1.51406	0.359442	0.686445	160.99	0.251384	1.07151	1.51845	0.895718	0	0.344288	0.387706	0.188293	0	0.876251	1.19356	0
202	AhT10_Tissues_TR49749|c14_g4_i4:5573-5878(-)	24.9375	11.178	18.285	44.441	5.89519	13.6565	29.1781	104.114	0.43306	0.614318	0.592963	0.767941	2.86563	97.9797	34.8356	0.774376
202	AhT10_Tissues_TR49749|c14_g4_i4:609-896(-)	22.7109	14.0182	23.8897	23.5435	46.5688	72.4342	119.198	291.108	52.4544	63.4997	49.7718	43.4487	12.8709	90.1808	206.237	3.40864
203	AhT10_Tissues_TR1572|c0_g1_i1:2019-2336(-)	7.19893	8.28752	5.89307	12.8649	3.69961	3.78466	2.1774	7.25024	0.208359	0.168896	0	0.184741	0.877383	0	1.02466	0.319352
203	AhT10_Tissues_TR1572|c0_g1_i1:655-1140(+)	4.2618	6.23033	5.72885	6.2354	4.27663	5.15913	5.54891	3.88144	2.59034	1.87871	2.11563	1.2088	5.49487	1.68759	6.03412	6.1991
204	AhT6.3_TR8291|c0_g1_i4:1774-2091(-)	8.68442	6.17156	7.99773	11.0781	4.43953	4.20518	3.0942	7.68965	0	0.253344	0	0.184741	0.752043	0.286573	0.731901	0.212901
204	AhT6.3_TR8291|c0_g1_i4:713-1198(+)	5.38332	4.84581	5.72885	6.39128	5.16423	6.05338	5.17398	5.17526	2.72668	2.54178	1.99118	1.69231	5.41285	1.68759	6.41723	5.85084
205	AhT11_Tissues_TR27834|c0_g2_i1:1299-1862(+)	8.76222	8.15246	9.30352	9.47001	9.38677	9.00982	9.04609	9.66232	4.93412	3.19016	3.00266	5.93725	7.56177	6.30155	7.59308	9.003
205	AhT11_Tissues_TR27834|c0_g2_i1:2196-3848(-)	4.59439	2.91729	3.04478	3.64363	7.4968	10.9213	8.26743	7.73471	37.0774	52.7505	51.408	43.9984	9.54863	4.79632	10.5883	13.905
208	AhT6.3_TR76226|c1_g1_i2:166-1413(+)	14.8494	16.7141	15.7882	16.1779	16.2457	13.3671	12.5272	8.17342	9.02556	5.76683	8.52954	7.01392	7.47343	27.0177	9.58579	10.3615
208	AhT6.3_TR76226|c1_g1_i2:1880-4642(-)	1.8149	0.730593	4.53456	0.315324	0.0567729	0.0725976	0.145085	0.0505726	1.9664	2.65338	3.13028	5.50691	9.39115	0.758593	60.8859	8.87019
209	AhT10_Tissues_TR79308|c0_g2_i2:37-2292(+)	8.87497	5.79123	6.96577	3.84509	7.77016	7.75022	9.19148	3.25174	5.0516	3.82105	4.66485	2.96862	23.286	15.3095	12.2356	15.6502
209	AhT10_Tissues_TR79308|c0_g2_i2:3975-6440(-)	3.16811	2.91052	3.32199	2.33486	4.81849	4.22974	4.59599	2.80484	1.39717	0.805853	1.17727	0.738513	8.64727	3.54764	3.79413	4.87316
210	AhT6.2_TR55317|c1_g5_i5:2597-3109(-)	0.495832	0.327912	0.313115	0.738402	0.0764441	0.195504	0.426232	2.72382	0	0.104696	0.235798	0	0.155393	1.06585	0.725909	0.0659869
210	AhT6.2_TR55317|c1_g5_i5:3299-3778(-)	0.529921	0.584094	0.501963	1.49942	0.490198	0.348241	0.607381	5.23995	0.276076	0	0.252009	0.122391	0	4.93621	2.03651	0.0705235
210	AhT6.2_TR55317|c1_g5_i5:8-2122(-)	0.446701	0.159072	0.164552	0.591036	0.129792	0.18968	0.189537	1.12314	0.125311	0.076183	0.142984	0.138883	0.150764	1.98203	0.550223	0.0640213
211	AhT10_Tissues_TR37648|c0_g1_i3:1331-3211(-)	5.67953	6.02166	6.16268	5.96092	4.50326	4.26554	4.6498	4.01144	3.02935	2.28427	2.41157	2.27994	6.37817	13.7591	4.77615	5.66888
211	AhT10_Tissues_TR37648|c0_g1_i3:750-971(+)	1.8005	3.53613	2.53243	3.07135	3.35631	6.17423	6.56628	5.97952	18.803	18.5078	19.6158	25.1397	3.41129	2.05248	3.56456	5.03195
212	AhT6.2_TR52398|c0_g1_i1:1289-3169(-)	5.71817	5.00811	5.7357	5.35677	4.35732	4.56768	4.55293	3.1943	2.64188	2.55553	2.05787	1.59283	6.3146	15.0188	4.65242	5.5609
212	AhT6.2_TR52398|c0_g1_i1:252-929(+)	8.03926	5.95465	6.3967	7.37487	15.8483	21.8437	24.134	15.0449	69.8741	66.4233	59.2333	65.5927	14.6382	4.30112	12.0148	20.4206
218	AhT6.3_TR56171|c2_g9_i3:222-695(-)	18.3987	18.8093	19.0336	22.1366	20.7662	21.7232	22.2194	21.5199	6.43012	5.21226	5.10398	6.81669	14.7156	2.30709	15.8109	15.2831
218	AhT6.3_TR56171|c2_g9_i3:2949-4277(-)	1.94128	0.759454	0.805759	3.2493	0.53114	0.955895	1.45333	15.2454	0	0.0808262	0	0.221021	0.50985	6.7199	3.85281	0.0764137
218	AhT6.3_TR56171|c2_g9_i3:5133-5840(-)	0.615889	0.237597	0.529377	1.60509	0.110779	0.283315	0.669148	5.1314	0	0	0	0	0.225188	4.50502	1.84092	0.239063
221	AhT10_Tissues_TR63178|c8_g6_i4:135-1754(+)	5.92166	8.58401	10.5929	13.6088	6.85067	4.12731	2.94692	4.65773	0.163601	0.198922	0.224008	0.145056	8.09468	0.225013	4.9135	6.41503
221	AhT10_Tissues_TR63178|c8_g6_i4:1898-3097(-)	16.4427	13.6444	19.6323	24.2748	31.5361	13.9575	10.1433	14.0314	0.662582	0.469954	0.756027	0.979125	48.926	0	38.1701	42.8501
222	AhT10_Tissues_TR63185|c5_g1_i1:1040-1783(-)	1.51406	0.97977	0.827609	4.17495	0.421676	1.25816	1.76336	17.2787	0	0.0721895	0.0812932	0.236885	1.01789	9.1865	6.31914	0.0909981
222	AhT10_Tissues_TR63185|c5_g1_i1:389-892(-)	0.720981	0.667536	0.318707	1.72865	0.311237	0.39799	0.723072	7.90151	0	0	0	0	0.395419	4.15871	1.38538	0
223	AhT6.2_TR76017|c0_g1_i2:127-813(+)	181.211	216.62	216.86	138.177	190.542	189.249	189.853	109.325	75.517	48.0801	32.31	32.9225	91.4942	118.986	99.2637	90.3686
223	AhT6.2_TR76017|c0_g1_i2:1568-1951(-)	1.04092	0.146023	0.278868	0	0	0	0.189806	0.181943	0	0	0	0	1.86836	0.237318	1.81832	2.55648
227	AhT6.2_TR71339|c0_g2_i1:1-538(-)	0.270167	0.312675	0.199044	0.211227	0.583135	0.497118	0.27095	0.129862	0.246313	0.149746	0.11242	0.109196	0.296344	0.846934	0.259566	0.377524
227	AhT6.2_TR71339|c0_g2_i1:851-1468(-)	9.46655	8.89183	11.2197	9.25548	12.6278	13.2535	11.44	13.2271	5.03906	5.90973	7.04647	6.65425	10.4483	7.22552	11.5996	12.9818
228	soap_k25scaffold86_Locus_117_3:1275-1619(-)	3.15978	3.41314	2.25035	1.97635	2.27338	2.42255	2.85205	1.82259	1.92053	1.94598	1.22717	3.06509	4.62125	2.11316	2.83341	5.29846
228	soap_k25scaffold86_Locus_117_3:136-540(+)	2.15333	2.35368	2.77629	2.52534	6.48756	5.53059	4.31915	10.868	18.1597	13.9246	5.52553	10.2989	4.72394	0.675038	4.59742	4.93142
232	AhT9_Tissues_TR71107|c0_g1_i4:2078-2311(-)	2.79519	2.15665	3.66104	2.10445	2.68143	4.42892	2.0246	0.298573	1.13262	1.26239	0.775413	0.251058	1.36268	1.16833	1.19356	2.16995
232	AhT9_Tissues_TR71107|c0_g1_i4:462-1370(-)	6.55593	8.51273	10.0724	12.1683	6.38498	6.91426	5.37221	5.91824	2.33252	2.80658	1.46382	2.52052	5.30567	6.91746	6.50353	6.51702
233	AhT11_Tissues_TR2469|c1_g4_i1:64-624(-)	2.39659	2.19894	3.53134	4.79409	3.21556	3.21797	3.05314	6.60053	2.24404	1.67541	2.15623	1.88495	2.84194	5.52304	2.3233	4.16353
233	AhT11_Tissues_TR2469|c1_g4_i1:942-2135(-)	12.6907	10.8013	12.87	15.1647	15.6666	18.0036	17.0005	16.1499	15.4825	17.6331	16.9695	17.3192	17.5924	48.4653	16.452	21.717
235	AhT11_Tissues_TR27781|c0_g1_i10:2044-2517(-)	0.459967	0.354892	0.338878	0.639325	0.413669	0.35265	0.307534	1.03178	0.139785	0.056655	0.1276	0.24788	0.588624	0.384515	0.196409	0.785578
235	AhT11_Tissues_TR27781|c0_g1_i10:2593-2823(-)	0.157305	0	0.231787	0.491948	0.339531	0	0.157761	0.30245	0	0	0	0.254318	0	0	0	0.439627
235	AhT11_Tissues_TR27781|c0_g1_i10:391-909(+)	1.54032	1.40453	1.49589	1.38674	1.20897	1.35271	1.47457	1.07693	0.510661	0.206971	0.466144	0	2.38074	2.28264	1.7041	1.8915
247	AhT9_Tissues_TR73659|c0_g1_i3:1763-2655(-)	0	0	0	0	0.175659	0.112311	0.122428	0.0782374	0	0	0	0	0	0.306148	1.25103	0.758147
247	AhT9_Tissues_TR73659|c0_g1_i3:368-1555(+)	8.53379	9.86469	8.49562	9.82075	6.37092	7.06332	6.31921	6.99836	3.95988	4.56617	4.37834	6.6264	10.4007	63.2848	7.83651	10.9133
250	AhT6.2_TR14376|c0_g3_i1:138-1292(+)	1.79328	1.89337	2.43376	2.00059	1.52789	2.02613	1.79848	1.27029	1.72099	0.906775	0.523655	0.762954	4.76229	0.552304	2.0151	3.01877
250	AhT6.2_TR14376|c0_g3_i1:1997-2965(-)	15.45	33.0998	33.6507	35.0263	3.72328	13.3863	17.6009	9.01264	1.02567	0.914549	1.37318	1.5763	2.67367	0	6.34103	12.1921
255	AhT6.3_TR78654|c0_g1_i2:2022-3377(-)	0.0267975	0.0413518	0	0	0	0.0246543	0	0	1.75907	1.66355	1.96255	2.38283	0.58788	0	0.205969	0.249641
255	AhT6.3_TR78654|c0_g1_i2:40-1629(+)	5.4849	4.54932	5.53948	5.88451	3.55162	2.50208	2.36076	4.0865	1.37517	0.709364	0.41843	0.812858	11.2556	1.31823	3.95227	5.42898
256	soap_k53scaffold1891_Locus_2938_0:233-1903(-)	0.304443	0.469792	0.0640846	0.453382	0.30509	0.36012	0.457989	4.85006	2.18085	2.73205	2.60605	2.32037	0.572471	1.03619	1.19785	0.42542
256	soap_k53scaffold1891_Locus_2938_0:3831-4721(-)	0.407828	0.251731	0.120186	0.340113	0.616186	0.562814	0.613516	3.37176	7.06457	12.7792	15.1375	23.7364	1.52097	0.102278	2.29871	2.16557
256	soap_k53scaffold1891_Locus_2938_0:4787-5611(-)	0	0.0679673	0.0324501	0.550982	0.0950687	0.0405226	0.220866	0.931546	0.481878	0.683569	0.879741	1.13935	0.0483131	0.220921	0.39496	0.0410319
257	AhT6.3_TR60294|c3_g6_i4:1010-1591(-)	0.249742	0.192691	0.367991	0.911204	0.0673812	0.0574419	0.375699	3.96147	0.113846	0.0461417	0.103921	0.100941	0.068485	0.626324	0.559866	0.116327
257	AhT6.3_TR60294|c3_g6_i4:303-782(+)	1.05984	0.350456	0.557737	0.4735	0.0816997	0.41789	0.835148	2.03776	0.138038	0.0559469	0	0	0.0830381	0.379709	0.775815	0
258	soap_k53scaffold2126_Locus_3373_0:1157-1465(-)	0	0	0	0	0	0	0.117938	0.904414	0.214428	0.0869077	0.39147	0	0	0	0.150644	0.109551
258	soap_k53scaffold2126_Locus_3373_0:1-387(-)	0.281686	0	0	0.0978812	0	0.259156	0.470838	2.70798	0.51363	0.555132	0.312569	1.51802	0.308979	0	1.44338	0.087471
258	soap_k53scaffold2126_Locus_3373_0:602-1012(-)	0.0884122	0.136431	0	0.0921655	0	0.0813411	0.0886687	2.03988	0.322425	0.326697	0.294317	0.428814	0.193958	0	0	0
259	AhT9_Tissues_TR74785|c7_g1_i1:1-391(-)	0	0	0.0684689	0	0.100296	0.0855017	0.279613	2.14422	0.338917	0.755497	1.23749	1.20199	0.407757	0.233069	1.07146	0
259	AhT9_Tissues_TR74785|c7_g1_i1:590-1042(-)	0.0802151	0.247563	0.0590979	0.0836204	0	0.0737995	0.402239	1.5423	0.438796	0.296407	0.400544	0.518742	0.351949	0	0.513785	0
262	AhT6.3_TR22816|c0_g2_i10:2187-4139(-)	2.30714	2.06721	2.23437	2.42448	1.62646	1.06131	1.36217	1.43095	0.882086	0.591266	0.588408	0.541451	1.22452	0.0466616	1.66842	1.6813
262	AhT6.3_TR22816|c0_g2_i10:284-1759(+)	5.29305	4.33084	4.02659	3.33632	5.15439	6.50051	5.23434	3.59744	9.78611	4.45755	5.28604	3.94038	15.3114	8.33507	9.14579	12.591
269	AhT10_Tissues_TR19712|c0_g1_i4:200-1294(+)	10.5196	9.3711	8.53261	7.36844	6.5897	7.5411	8.58653	5.42339	2.05733	3.13916	4.14261	3.54094	9.24566	6.57468	10.3725	10.82
269	AhT10_Tissues_TR19712|c0_g1_i4:2609-3040(-)	1.42995	0.778792	1.0535	0.438426	1.90633	1.47035	1.0123	1.13209	14.2639	12.6813	12.1804	9.79125	2.02982	2.10949	1.83179	2.27242
270	AhT10_Tissues_TR19712|c0_g1_i3:2031-3092(-)	3.25052	2.42877	2.24355	3.67386	4.32039	5.13115	3.94626	4.99983	34.5641	35.1485	36.6196	37.2289	5.59217	5.57764	4.60229	5.61001
270	AhT10_Tissues_TR19712|c0_g1_i3:766-1302(+)	6.83441	7.93584	6.43111	8.88805	4.60074	5.78976	4.88619	2.9924	1.60402	1.70028	3.26626	3.82898	4.75033	2.03643	6.06783	7.06023
273	AhT6.2_TR16373|c0_g1_i1:109-747(+)	4.71989	1.14077	0.754123	0.711362	29.3352	31.4431	25.8921	29.5208	215.676	151.083	96.0711	104.44	21.0207	0.142614	25.8605	25.4282
273	AhT6.2_TR16373|c0_g1_i1:1184-3280(-)	1.7155	1.63112	1.48091	1.39092	1.70178	1.72178	2.15494	1.69917	1.29546	0.768369	0.432634	0.78442	4.94189	10.2559	2.97451	4.10025
274	AhT10_Tissues_TR79285|c0_g1_i1:2810-3130(-)	0.339602	0	0.333599	0	0.488671	0	0.454116	0.217651	0.206412	0.0836589	0	0.183014	0.869184	0.851683	0.290024	0.949101
274	AhT10_Tissues_TR79285|c0_g1_i1:79-717(+)	4.60615	1.49177	0.712227	0.592802	26.7576	29.9259	24.4093	28.8648	204.789	152.638	99.4785	104.808	20.7712	0.570454	24.7678	26.6996
277	AhT6.2_TR75427|c0_g1_i1:3029-3352(-)	0.112153	0	0	0	0.605183	0.515913	0.224956	0	0.409001	0.331537	0.746694	0.181319	0.615097	1.12506	2.44238	2.61198
277	AhT6.2_TR75427|c0_g1_i1:4144-5178(-)	2.52782	2.3296	2.7418	3.29392	1.8566	2.32565	2.78163	2.90264	2.04856	1.81625	1.5778	3.29213	4.46721	13.9116	3.73291	4.90598
277	AhT6.2_TR75427|c0_g1_i1:677-1270(-)	1.16231	0.566394	0.901393	0.57394	0.59418	0.956784	0.674867	0.705717	0.780821	0.542515	0.610931	0.69231	2.41565	4.90936	2.74278	4.10319
282	AhT6.2_TR8775|c0_g1_i1:1124-2302(+)	1.60267	2.37799	2.02091	1.92774	1.89593	1.7864	1.51459	1.65924	0.730583	0.592211	0.718194	0.84708	2.09602	1.62318	1.61875	2.06725
282	AhT6.2_TR8775|c0_g1_i1:3510-4556(-)	22.0038	20.1906	22.7825	17.0768	37.3056	35.5386	36.0251	24.1561	59.8033	48.4253	34.0248	34.6201	28.9705	5.83163	23.519	27.5789
283	AhT6.3_TR56613|c4_g1_i7:261-2288(+)	2.13223	2.37785	2.52137	1.75578	1.87571	2.14302	1.92277	1.37803	1.14351	0.71506	0.656118	0.724205	2.63363	1.34808	1.72148	2.13657
283	AhT6.3_TR56613|c4_g1_i7:3674-4720(-)	17.249	16.7094	19.663	14.7613	33.0357	32.1859	32.44	22.4879	54.4874	44.424	28.4214	27.2135	25.7347	5.83163	20.9403	24.4104
285	soap_k65scaffold3191_Locus_4549_0:1-1683(+)	17.575	0.566394	1.01804	1.2154	7.92239	2.20491	3.59448	7.18171	3.30701	0.90951	0.646868	2.23401	66.5252	0.541474	67.8458	106.985
285	soap_k65scaffold3191_Locus_4549_0:2452-4011(-)	2.37591	1.79721	2.59133	2.50105	1.86024	1.97158	1.93895	1.20922	1.14678	1.10172	1.55083	0.941466	5.41664	6.07534	3.01374	4.9475
285	soap_k65scaffold3191_Locus_4549_0:4556-4779(-)	0.973324	0.500652	0.836605	0.169107	0	0.149246	0.488074	0	0.295796	0.119886	0	0	1.42351	0.406831	1.24685	0.906731
287	AhT6.2_TR37869|c0_g3_i1:132-674(+)	16.4623	17.4518	16.9108	21.556	2.52772	1.66232	2.95301	5.14667	1.95236	1.33531	1.00247	1.73105	3.22977	10.0696	2.48604	3.80281
287	AhT6.2_TR37869|c0_g3_i1:971-1361(-)	0.185869	0.143409	0.205407	0.0968799	0	0	0	0.178685	0	0	0	0	0.101939	0	0.357153	0.173152
289	AhT10_Tissues_TR51996|c2_g6_i2:1654-1917(+)	2.20227	2.33637	1.31829	5.59591	0.742724	2.2794	0.552164	8.99789	1.25489	1.32238	1.60369	4.22804	4.37837	0.690379	2.99747	4.61608
289	AhT10_Tissues_TR51996|c2_g6_i2:18-704(-)	0.264465	0.0816201	0.0389685	0.220553	0.0570827	0.145988	0.318278	3.15261	0.578675	0.625432	0.968419	1.36821	0.116036	0.132649	0.474297	0.0985481
291	AhT6.2_TR61760|c2_g1_i3:1156-1548(-)	0.184923	0.285359	0.204362	0.481934	0	0.2552	0.649109	6.57771	5.56367	6.62821	8.15663	3.28866	1.21705	0.231883	2.84268	0.861356
291	AhT6.2_TR61760|c2_g1_i3:2151-3041(-)	0.530176	0.188798	0.120186	0.340113	0.660199	0.712898	0.286307	3.45017	7.43639	13.9547	16.0879	23.4067	1.74464	0.306835	2.92563	1.89962
291	AhT6.2_TR61760|c2_g1_i3:3104-3961(-)	0.211757	0.130706	0.0936061	0.264895	0.182824	0.233784	0.169897	1.46572	1.00391	0.657278	0.563936	1.23246	0.325184	0.531061	0.651034	0.118361
292	AhT9_Tissues_TR35226|c2_g1_i2:1270-1662(-)	0.277385	0.142679	0.0681205	0.578321	0.299358	0.340266	0.741839	6.04439	5.39507	5.87656	6.77154	2.69072	1.72415	0	2.13201	0.947491
292	AhT9_Tissues_TR35226|c2_g1_i2:1-328(-)	0.110785	0.341909	0.08162	0.115488	0	0	0.111106	2.76908	0.404014	1.14623	0.737588	0.537325	0.121519	0	0.425752	0
293	AhT6.3_TR32468|c0_g2_i1:233-3166(+)	1.46142	1.49069	1.25918	1.34271	0.13366	0.991313	1.57745	1.04775	0.112915	0.375267	0.164914	0.180207	0.828683	0.24848	0.761536	1.67295
293	AhT6.3_TR32468|c0_g2_i1:3752-5302(-)	35.0723	32.1037	33.3649	24.2032	42.6798	37.0308	39.9908	19.8652	30.63	17.3489	9.55392	10.0374	30.9666	1.5864	28.6616	28.2203
294	AhT6.2_TR14408|c0_g1_i2:3132-3440(-)	2.58713	3.99225	3.11899	5.27133	3.42663	3.57032	2.94845	3.84376	1.71542	0.869077	0.195735	1.52097	2.70882	0.294919	2.56094	3.06743
294	AhT6.2_TR14408|c0_g1_i2:66-2510(+)	3.96814	3.8758	4.06224	3.2535	3.49655	4.08831	5.3211	2.91465	1.92406	1.73538	1.75633	1.41763	7.5152	2.57177	4.7596	7.04716
295	AhT6.3_TR45064|c0_g1_i1:1854-2594(-)	0.343269	0.302688	0.216772	0.0511202	0.105846	0.0902326	0.245903	0.188572	0	0.0362409	0	0	4.84109	0	0.565371	0.274099
295	AhT6.3_TR45064|c0_g1_i1:60-473(+)	1.75543	1.89619	3.62125	3.9344	2.55756	2.90706	2.28868	2.19386	1.12031	0.778391	0.438277	0.425706	0.385104	0	1.01193	0.490598
295	AhT6.3_TR45064|c0_g1_i1:828-1154(+)	8.22315	11.489	12.6898	19.3455	6.23616	8.48559	11.3675	19.8701	3.03937	2.0531	1.47969	2.69484	1.95025	0	2.84703	2.69154
298	AhT6.2_TR26215|c0_g1_i1:147-1001(+)	1.36	1.37723	1.65951	1.68356	1.60533	1.17302	2.3869	1.06229	0.852445	0.314088	0.990351	0.618395	3.07678	1.3856	3.1577	2.85063
298	AhT6.2_TR26215|c0_g1_i1:1749-4127(-)	11.0738	9.71083	9.1376	9.09184	11.0114	14.6288	14.9815	11.3947	43.8101	76.3869	96.38	73.9097	21.814	11.0321	18.1382	26.0537
301	AhT6.3_TR56139|c2_g7_i1:1-230(+)	9.79531	10.2394	10.4757	17.2931	8.52518	11.3375	9.03148	28.5539	5.76159	6.42173	6.57415	11.4941	11.6109	13.8676	12.3456	14.4236
301	AhT6.3_TR56139|c2_g7_i1:603-977(-)	0.581399	0.149528	0.499732	0.404054	0.209151	0.445749	0	2.23571	0	0.143224	0.161286	0	0.106289	1.94411	1.36543	0.18054
302	AhT6.2_TR16727|c0_g1_i1:160-1305(+)	8.30751	10.0794	9.06395	6.51166	7.66523	8.54741	8.74501	5.54782	5.08789	4.56948	4.59158	4.40862	9.35591	25.526	8.89547	8.89113
302	AhT6.2_TR16727|c0_g1_i1:1903-3762(-)	4.02447	0.723523	0.618908	0.448043	17.2255	13.2826	13.3036	11.0058	14.4272	9.9044	11.5436	10.9915	14.4004	0.146984	8.13354	14.8873
303	AhT10_Tissues_TR9371|c0_g1_i2:1243-1830(-)	3.6461	4.38666	4.23425	4.18742	3.80154	4.77588	4.95821	4.15869	5.85957	10.3216	12.6519	11.9893	3.52488	8.36909	4.59156	4.20263
303	AhT10_Tissues_TR9371|c0_g1_i2:182-682(+)	2.97372	2.35037	2.67179	2.94875	4.93133	4.53756	2.83687	4.7414	8.33187	5.30658	4.82892	3.51781	6.9215	9.09482	5.76054	5.67566
305	AhT6.3_TR9689|c1_g4_i16:200-3682(+)	7.20906	6.21423	6.53335	5.84025	5.30309	4.30008	3.02382	4.69384	1.04628	0.48574	0.13892	0.725278	11.8442	0.0523285	2.63283	3.83901
305	AhT6.3_TR9689|c1_g4_i16:4159-5151(-)	4.86695	6.26798	5.44594	6.75203	6.08181	6.66604	7.59684	5.83976	7.87359	8.5188	6.27358	8.57843	4.93713	15.6931	7.50033	6.47708
310	AhT6.3_TR23914|c0_g1_i1:208-2247(-)	0.712499	0.797116	0.472436	0.68704	0.865056	0.639125	0.375147	0.616465	0.422234	0.526559	0.415074	0.921529	1.46538	0.312701	1.23218	2.80435
310	AhT6.3_TR23914|c0_g1_i1:3734-5029(-)	53.9734	56.0297	62.9003	79.4721	43.4521	50.4821	44.0913	46.146	24.489	28.9888	33.7412	34.4054	55.7278	9.0005	82.2508	84.7327
312	AhT11_Tissues_TR77491|c2_g2_i1:17-2158(+)	1.50982	0.890048	1.39981	0.76043	2.4899	2.18504	1.78641	0.913281	3.43355	0.977895	1.46829	0.987353	3.51691	8.50888	2.21661	2.87625
312	AhT11_Tissues_TR77491|c2_g2_i1:2498-3781(-)	45.6482	51.1819	53.9597	42.8658	48.409	63.0089	57.985	39.8846	52.4286	65.6095	53.4165	43.1455	32.9048	7.31028	33.6428	38.9922
313	AhT6.3_TR27379|c7_g1_i1:1777-4410(-)	0.841527	0.468339	0.498024	0.201337	0.952853	0.76153	1.02383	0.132623	1.83631	1.9575	1.46957	0.37916	3.58634	2.76781	1.71422	2.15908
313	AhT6.3_TR27379|c7_g1_i1:286-1575(-)	0.732382	1.08669	0.518825	0.704745	0.972796	0.855216	0.960509	0.758235	1.23271	1.39477	1.31279	1.36622	1.57579	2.54316	1.04645	1.46951
316	AhT6.3_TR75654|c0_g1_i1:182-1000(-)	4.03749	8.07889	4.11867	2.68259	1.1013	0.81639	0.800941	1.70613	0.809014	0.262315	0.295395	0.502115	1.70335	3.44937	0.568363	1.11598
316	AhT6.3_TR75654|c0_g1_i1:2248-3750(-)	0.483532	0.261152	0.338427	0.0756088	0.313101	0.22243	0.290961	0.0464844	0.044084	0.178673	0.201205	0.0781736	0.716017	0.84885	0.340677	0.382882
320	AhT11_Tissues_TR46015|c0_g1_i2:1234-2253(-)	7.73061	9.40047	9.44871	11.7354	6.57442	7.83338	7.18138	10.7539	3.05308	1.10577	0.237185	1.03672	11.8793	0.26803	7.98633	9.8567
320	AhT11_Tissues_TR46015|c0_g1_i2:1-714(+)	0.152678	0.157067	0.112485	0.15916	0	0.0936448	0	0.195703	0	0	0	0	0.167472	0	0.260778	0.948215
321	AhT10_Tissues_TR52020|c0_g1_i1:2379-2864(-)	0.44861	0.34613	0.275425	0.467655	0.161382	0.343942	0.299941	0.431271	0.409001	0.110512	0.124449	0.241759	0.902142	1.31257	0.383119	0.696528
321	AhT10_Tissues_TR52020|c0_g1_i1:30-791(+)	503.765	587.368	580.081	431.345	572.387	466.238	534.686	377.478	194.253	125.955	97.0731	103.463	251.076	346.94	243.496	245.977
321	AhT10_Tissues_TR52020|c0_g1_i1:3969-4928(-)	0.75703	0.233637	0.446189	0.0394584	0.735297	0.383066	0.607381	0.0727771	0.207057	0.195814	0.315011	0.0611953	2.86481	1.23405	0.872792	1.41047
323	AhT6.3_TR30320|c5_g2_i1:1-766(+)	0.0948758	0.146405	0.174748	0.29671	0	0	0	0	0	0	0	0	0	0	0.121538	0.265154
323	AhT6.3_TR30320|c5_g2_i1:3023-4846(-)	0.358593	0.184451	0.352255	0.207676	0.386999	0.421555	0.359633	0.268126	0.290606	0.132506	0.265273	0.0644161	0.568155	0.699463	0.331763	0.46397
328	AhT6.3_TR74162|c0_g1_i22:1467-1781(+)	0.807499	2.67014	0.849884	0.481016	0.24899	0.106131	0.231383	0	0	0.0852524	0.384014	0.373	0.506137	0.867906	0.591097	0.537322
328	AhT6.3_TR74162|c0_g1_i22:2578-3990(-)	1.74872	1.11114	1.17468	0.723822	1.19341	1.11201	1.18639	0.840567	0.844054	0.32309	0.470845	0.166306	1.97458	2.25729	1.28479	1.82073
333	AhT7_Tissues_TR26174|c0_g1_i3:1634-2494(-)	2.70104	2.34452	2.58075	2.59573	6.74094	6.9891	8.54989	6.00474	34.9376	37.2719	22.2681	20.1283	6.48102	3.17526	4.27104	5.15043
333	AhT7_Tissues_TR26174|c0_g1_i3:478-1275(+)	7.24017	6.18349	7.01155	9.68362	5.20912	7.3314	6.71315	9.5431	2.07576	1.95183	2.19797	2.57664	6.14357	6.0525	5.89153	6.40544
336	AhT6.3_TR30327|c3_g2_i3:1208-1525(+)	12.1125	16.9277	15.322	17.8679	15.0451	16.4002	19.482	19.9931	6.04242	4.72909	3.80391	2.95585	11.2806	7.16431	10.5394	13.0934
336	AhT6.3_TR30327|c3_g2_i3:1775-2294(-)	0.838556	1.29399	0.875217	1.31123	0	0.0642907	0.0700824	0.403073	0.12742	0.0516433	0	0	0.766505	0	0.179034	0
336	AhT6.3_TR30327|c3_g2_i3:644-871(+)	2.23125	3.19714	2.23095	2.65825	2.23599	3.22582	1.2787	2.14501	0.871819	0.942263	0.265273	0.772993	2.79707	1.99847	1.63329	2.96941
340	AhT6.2_TR42159|c0_g1_i1:1-421(+)	3.71142	3.32975	4.76924	3.50908	4.09857	3.73222	5.10719	2.98714	0.472149	0.701661	0	0.837256	2.93493	1.73169	2.87475	3.85953
340	AhT6.2_TR42159|c0_g1_i1:1680-3884(-)	11.272	19.047	13.8046	16.5435	15.4551	16.4957	15.8663	14.6386	6.76104	5.26129	2.66067	2.55771	9.20084	0.206644	5.78431	6.58603
340	AhT6.2_TR42159|c0_g1_i1:765-1163(-)	0.819641	0.983737	0.805154	0.474687	0.196571	0.586512	0.365342	0.175103	0.498182	0.0673045	0	0.294474	1.39854	0	0.466656	1.61197
341	AhT6.3_TR71305|c3_g6_i1:2414-3238(-)	0.0440454	0	0	0	0	0	0	0	0	0	0	0	0.62807	0	0.0564229	0.164127
341	AhT6.3_TR71305|c3_g6_i1:3938-4759(-)	0.0884122	0	0.0325686	0	0	0	0	0	0	0.0653394	0	0	0.630362	0	0.339773	0.0823632
341	AhT6.3_TR71305|c3_g6_i1:5580-6608(-)	0.0706267	0	0	0	0	0	0	0	0	0	0	0	0.46482	0	0.135711	0.0328973
342	AhT6.2_TR16753|c0_g1_i2:2573-3337(-)	4.60749	4.98427	3.88447	5.7439	1.84545	4.9819	2.23897	2.83117	2.1653	1.72009	2.92528	2.30382	14.1197	9.52994	6.44991	9.60226
342	AhT6.2_TR16753|c0_g1_i2:3461-6637(-)	2.07022	1.99441	1.60948	2.77811	1.86389	1.7468	1.81239	2.33107	1.08449	0.895995	1.12321	1.53479	5.6331	3.06922	2.38825	5.80703
346	AhT10_Tissues_TR84697|c0_g1_i1:198-1808(+)	15.8567	14.7231	16.4184	15.2602	28.5782	27.6622	30.3125	19.4289	77.5275	64.7942	64.4618	46.6406	17.1705	4.41226	18.4924	20.4873
346	AhT10_Tissues_TR84697|c0_g1_i1:2654-3123(-)	1.46896	2.14748	2.50625	2.33728	1.16813	1.77825	1.00799	1.33786	0.84585	0.457098	0.386056	0.499979	1.18727	2.13283	1.28752	1.44048
361	soap_k61scaffold8308_Locus_13710_0:1060-3390(-)	4.62987	4.76296	4.55951	2.74634	4.18908	5.16312	4.97161	2.03813	3.06988	1.97002	2.20548	1.33574	10.2766	2.42388	5.41173	7.39181
361	soap_k61scaffold8308_Locus_13710_0:4913-5523(-)	1.0705	0.917725	0.832497	0.247987	1.02693	1.20374	1.19289	0	1.19287	0.52742	0.494944	0.288449	4.56641	1.04404	1.59988	2.71475
363	AhT7_Tissues_TR27497|c0_g2_i1:165-956(+)	86.3932	99.4021	106.916	91.7826	96.7522	104.768	126.584	110.445	31.1213	20.5478	19.4734	30.5606	75.9924	20.8264	52.0149	57.5728
363	AhT7_Tissues_TR27497|c0_g2_i1:2006-2962(-)	0.417672	0.351555	0.307717	0.356239	0.245867	0.558933	0.571204	0.14601	0.138471	0.140306	0.189599	0.184161	0.374843	28.7579	0.583685	0.45984
365	AhT6.2_TR67430|c0_g2_i1:1396-1863(-)	178.97	119.574	118.297	69.3658	67.1194	61.1476	32.16	24.483	4.24732	4.59051	1.29235	1.38082	0.596171	0.77889	1.98927	3.25493
365	AhT6.2_TR67430|c0_g2_i1:139-621(+)	48.7508	38.7751	38.1894	29.41	53.8305	60.7714	63.3788	45.5648	34.2952	38.6972	48.9618	48.7738	50.6687	56.4139	59.4631	54.3863
366	AhT6.2_TR50054|c0_g1_i1:2270-3732(-)	8.61865	15.4459	18.3172	21.1538	13.1881	10.2373	21.8956	16.4756	1.99273	2.58816	1.52962	3.01166	4.95845	0.0622899	3.53173	4.09547
366	AhT6.2_TR50054|c0_g1_i1:57-1694(+)	2.0853	1.60893	1.58536	1.27192	3.37572	5.38818	5.27286	4.22267	25.6457	31.2811	26.2163	24.1015	7.61639	1.16833	5.22894	5.70388
367	AhT6.3_TR27673|c4_g1_i10:101-1210(+)	13.16	9.09292	9.04438	10.7497	14.3438	18.2516	16.547	20.0786	102.67	94.8375	104.127	128.504	24.7768	12.4791	29.8584	33.5768
367	AhT6.3_TR27673|c4_g1_i10:1244-2536(-)	2.83842	0.216833	0.579736	0.117185	0.545928	0.801521	0.704618	1.67505	3.43333	3.38537	4.44378	5.72481	5.73367	1.62103	24.1565	14.2421
370	AhT10_Tissues_TR26016|c0_g1_i1:1315-2271(-)	34.9325	34.9211	37.3736	39.305	28.3567	29.0645	28.5983	31.9033	5.74653	5.94896	3.53919	4.11294	34.5688	13.141	25.7794	25.1497
370	AhT10_Tissues_TR26016|c0_g1_i1:138-734(+)	179.313	183.623	194.664	167.129	160.936	154.948	156.698	141.838	57.7124	67.2937	45.2857	56.7794	121.845	159.668	140.972	143.003
371	AhT6.3_TR74203|c2_g1_i5:3052-3645(-)	71.3902	96.287	90.2294	104.712	99.36	75.0794	57.057	57.1631	32.5714	34.6758	46.0235	45.2969	6.30754	0.153418	32.3648	22.3966
371	AhT6.3_TR74203|c2_g1_i5:35-2650(+)	11.9875	11.4461	11.2161	11.3814	10.1038	10.607	11.3675	9.05373	6.38267	4.51681	5.47946	4.62614	22.0775	26.1616	13.6479	16.2528
372	AhT6.3_TR60220|c3_g5_i18:1116-2495(-)	1.8432	0.853285	1.57136	1.72931	2.27338	4.96623	3.27457	4.40459	0.240066	0.544874	0.262966	0.297994	1.38637	1.05658	1.65282	4.63615
372	AhT6.3_TR60220|c3_g5_i18:146-829(+)	11.9	12.2967	15.2644	14.9526	13.4733	13.1476	11.1353	14.7086	7.36203	7.10623	4.50964	6.87105	10.6638	7.86064	12.658	12.7685
374	AhT6.3_TR10287|c3_g2_i2:2645-2986(+)	0.2125	0	0.234836	0.221521	0.343999	0.097752	0.319674	0	0.193738	0.157044	0	0	0.815813	0	0.272216	0.494902
374	AhT6.3_TR10287|c3_g2_i2:6098-7183(-)	0.736117	0.103265	0	0	0.144441	0	0.134228	0.321667	0.305056	0.123639	0	0.0540953	2.16541	1.2587	3.2147	3.58462
378	AhT9_Tissues_TR53389|c0_g1_i1:1-1396(+)	6.03889	5.18153	5.38879	4.23301	4.80366	5.05299	5.0644	4.00378	3.27494	2.44307	1.99297	2.23038	6.5098	9.00856	5.26843	7.10489
378	AhT9_Tissues_TR53389|c0_g1_i1:3874-4143(-)	0.403749	0	0.396613	0	0.726219	1.11437	1.61968	0.517526	3.19021	2.68545	2.24008	1.74067	1.62386	0.337519	1.03442	1.12838
379	AhT6.2_TR28598|c0_g1_i2:1229-3892(-)	15.0724	15.0496	15.3553	15.0866	14.0582	14.6701	13.2283	9.17909	4.77537	3.78019	3.49634	3.44017	24.672	7.04685	13.8913	18.514
379	AhT6.2_TR28598|c0_g1_i2:1-678(+)	1.28628	1.40596	1.02663	1.28502	0.231362	0.295851	0.806257	1.54571	0.097726	0	0	0.173296	0.058788	0	0.274625	0.249641
382	AhT6.3_TR68542|c1_g1_i5:10-2238(+)	2.83657	1.25781	1.33316	1.20659	6.63274	7.21417	6.9485	4.2628	53.5952	55.0463	60.645	45.4377	8.44016	2.7801	7.66418	11.2534
382	AhT6.3_TR68542|c1_g1_i5:2860-4812(-)	5.37712	5.02446	5.90807	5.43083	5.28099	4.63894	5.33674	4.47171	3.18908	2.36507	3.25173	3.06823	7.73491	7.60584	6.50684	6.4652
386	AhT6.2_TR148349|c0_g1_i1:2080-2988(-)	20.2674	23.811	25.1515	23.4615	18.249	18.4258	20.246	17.2167	7.43492	6.46989	5.85526	6.65676	16.9694	14.5367	16.0796	18.3594
386	AhT6.2_TR148349|c0_g1_i1:282-1091(+)	2.06361	0.415356	0.495766	0.51442	1.21037	1.85729	1.30474	0.517526	1.47241	2.08868	2.01607	1.95825	2.11593	0.787544	4.59742	12.0778
389	AhT6.2_TR34332|c1_g6_i2:217-2640(+)	4.54218	4.16384	3.89863	3.62548	4.14161	2.95143	3.87882	2.19052	0.300677	0.387751	0.124757	0.193886	5.75511	2.97	2.82289	2.54164
389	AhT6.2_TR34332|c1_g6_i2:3088-3846(-)	24.225	28.1473	28.2175	33.3883	26.6089	27.2647	21.8945	26.6025	14.2294	12.0651	9.08428	9.59774	16.0693	13.5675	14.719	18.4643
390	soap_k49scaffold8400_Locus_19627_0:114-2540(+)	3.78796	4.55145	3.58496	3.66782	3.61943	2.65852	3.19832	1.9863	0.518709	0.243428	0.0747617	0.217852	5.28816	2.4782	2.51253	2.48271
390	soap_k49scaffold8400_Locus_19627_0:2986-3744(-)	24.7037	29.8465	27.5826	32.6397	25.3689	26.1195	25.5436	24.1171	13.0945	11.3574	8.52647	10.4492	16.2269	13.6875	14.6577	17.7507
391	AhT6.3_TR40822|c5_g4_i3:2877-3371(-)	1.10113	1.13279	1.56842	0.612203	1.82215	1.48583	2.28228	0.988004	1.33855	1.03078	1.09968	1.06814	2.5767	3.31382	1.59865	1.23096
391	AhT6.3_TR40822|c5_g4_i3:52-795(-)	2.10015	0	0.107949	0.152742	11.5961	23.95	24.6381	19.5324	41.6786	57.3546	53.4097	59.853	9.16098	0.244973	8.50894	10.7833
394	AhT6.2_TR57062|c6_g1_i1:3913-4351(-)	1.65546	0.255458	0	0	1.25062	0.913836	0.996159	1.43233	15.5458	17.0058	29.6211	35.5964	1.99745	0	4.34739	6.9399
394	AhT6.2_TR57062|c6_g1_i1:928-2979(+)	17.9562	11.3403	10.9329	15.8572	13.8364	12.0235	8.34704	9.97599	3.06751	4.39723	2.32851	2.51939	11.13	7.59417	13.452	20.9014
405	AhT6.3_TR35306|c9_g2_i9:238-1482(+)	21.5106	21.3032	26.2983	27.5657	22.2381	33.1358	37.0868	30.1911	11.9212	15.4009	16.7601	16.8457	30.0618	14.0538	30.8083	33.96
405	AhT6.3_TR35306|c9_g2_i9:3262-4122(-)	5.31767	4.16803	5.00603	2.37575	6.92312	7.72683	6.94149	2.19092	19.5466	17.5599	16.2972	9.75713	9.62895	133.996	9.62335	10.5368
406	AhT6.3_TR56628|c6_g4_i1:424-3531(+)	1.61344	0.739702	1.03364	0.255946	2.62448	3.1409	3.69353	0.427109	7.63206	7.11108	7.58946	2.04142	7.86137	6.50929	2.84565	4.21507
406	AhT6.3_TR56628|c6_g4_i1:5041-7104(-)	2.6408	1.87453	1.91965	2.18397	5.07298	6.64088	6.70944	6.32991	8.6354	9.81022	10.2269	12.0398	7.80172	12.8924	3.99184	6.57673
408	AhT6.3_TR40773|c7_g2_i11:1122-2279(+)	11.6104	7.36019	7.42108	9.5845	30.9528	28.4367	27.8514	27.15	22.8299	13.8215	19.7429	19.4303	18.4147	0.0786961	14.7927	23.386
408	AhT6.3_TR40773|c7_g2_i11:3341-4765(-)	0.764999	0.905038	0.789051	0.717727	0.715517	0.680354	0.869513	0.882518	0.743952	0.584203	0.721542	0.865752	1.56636	0.383706	0.751316	0.997722
415	AhT11_Tissues_TR69011|c2_g5_i2:280-1950(+)	2.37031	0.302009	0.336444	0.702741	0.492838	0.3001	0.370753	0.752596	0.832689	0.691049	0.83249	0.878927	10.2806	1.74516	15.0984	12.7423
415	AhT11_Tissues_TR69011|c2_g5_i2:2870-3793(-)	7.354	7.16084	8.95276	8.48611	7.8941	7.63418	8.75574	6.42707	3.15515	3.40041	4.38561	4.9592	8.62733	19.7251	7.50626	8.38955
416	AhT6.3_TR41415|c0_g1_i1:130-1200(+)	2.20535	0.890048	0.874881	0.672008	0.732322	0.655513	0.44235	0.326172	2.04157	1.37908	1.01651	1.48103	0.669887	0.0850888	1.65159	7.33286
416	AhT6.3_TR41415|c0_g1_i1:1606-2274(-)	5.48592	4.94515	5.16219	6.45489	8.38246	7.94553	8.17104	9.39901	57.8398	61.095	70.5173	73.588	8.28147	4.63142	12.1069	12.2958
417	AhT10_Tissues_TR32458|c1_g2_i1:251-2332(+)	68.5559	89.3344	82.1014	80.4359	58.1834	89.1337	100.157	65.2015	6.11027	8.29368	8.71501	10.1581	65.2244	0.306393	53.5916	50.6794
417	AhT10_Tissues_TR32458|c1_g2_i1:3211-4029(-)	19.5663	16.8424	17.4553	18.2694	7.7091	8.32718	8.54337	10.4074	3.23606	4.45935	3.54474	3.51481	10.7554	7.56636	17.5624	27.5688
418	AhT6.2_TR50675|c6_g6_i1:27-3005(+)	5.24508	5.42095	5.05951	4.80653	6.21345	5.09492	4.62417	3.51792	2.35763	1.73982	1.88816	1.4396	6.62298	5.81226	4.59395	5.19303
418	AhT6.2_TR50675|c6_g6_i1:3610-4284(-)	38.7599	43.28	47.5142	40.9666	43.3989	44.2777	41.1399	28.4639	19.9265	20.8073	17.831	14.0124	32.0638	26.3265	35.584	41.123
419	AhT6.2_TR77655|c0_g1_i1:1438-2064(-)	11.8807	11.9837	13.3216	15.0433	10.6952	11.9968	12.4382	15.4886	7.29158	8.05206	7.81349	10.0255	11.7604	29.3593	12.9921	16.9526
419	AhT6.2_TR77655|c0_g1_i1:250-1074(+)	19.5561	22.4292	22.0985	22.0852	22.4362	24.3541	26.2388	23.2887	13.8942	16.1778	18.9877	21.3627	17.9725	35.5683	22.6256	25.0294
420	AhT6.3_TR50833|c0_g1_i3:1471-2122(-)	2.78661	2.06404	2.7921	3.54399	2.045	2.15354	2.29165	2.78607	0.711361	0.535442	1.20593	2.07238	5.68531	1.3977	7.1394	7.3206
420	AhT6.3_TR50833|c0_g1_i3:56-955(+)	22.287	27.9119	29.8054	25.6742	26.0132	29.0108	30.45	17.5441	16.1228	16.3216	18.7495	15.9924	27.6794	31.3892	27.0501	24.1472
421	soap_k61scaffold4036_Locus_5814_0:1709-2087(-)	0.767017	1.03565	0.423821	0.499737	1.13819	1.23492	1.34617	0.553029	0.524472	0.354281	0.319167	0.620026	3.26018	1.20224	1.35102	1.60771
421	soap_k61scaffold4036_Locus_5814_0:214-729(-)	1.90138	2.17337	2.38659	3.23008	2.20399	2.07325	2.82503	5.00977	1.6693	0.884741	1.05492	1.93548	2.62632	2.47252	2.97696	4.13301
422	AhT6.2_TR23161|c1_g1_i3:1814-2215(-)	1.35587	0.83691	0.73255	1.13075	0.975519	0.997946	0.906538	0.695184	1.64821	0.133604	0.300906	0.292276	1.88385	7.25414	1.04214	1.1789
422	AhT6.2_TR23161|c1_g1_i3:217-1038(-)	2.51975	3.1379	2.86603	2.48847	2.57622	2.35889	1.46303	2.54985	2.25697	0.718733	0.220738	1.28644	2.95785	12.4168	2.9447	4.65352
424	AhT6.3_TR39867|c0_g1_i15:236-1423(+)	1.6517	0.330396	0.856323	0.127542	14.3263	7.23217	4.23326	8.82146	0	0.0452096	0.101822	0.0494507	0.201304	0	0.470191	0.227955
424	AhT6.3_TR39867|c0_g1_i15:2587-3294(-)	1.2831	1.02959	1.09657	1.17706	1.44013	1.2277	1.95597	0.493404	1.96529	1.36548	1.36683	0.74679	2.30818	1.93072	1.31494	1.19531
427	AhT9_Tissues_TR58700|c0_g1_i1:1004-1321(-)	0.457075	0.35266	0.168373	0.595598	0.493281	0.315388	0.3438	0	0.416718	0.0844481	0	0.184741	1.12806	0.573145	0.439141	0.851605
427	AhT9_Tissues_TR58700|c0_g1_i1:102-953(+)	2.04718	2.04021	2.82796	5.29076	4.46472	2.62898	2.60917	3.85411	0.466607	0.409752	0.283954	0.758477	4.02325	2.35312	2.18539	3.61557
428	AhT6.2_TR57161|c1_g1_i3:108-674(-)	0.128174	0.791153	0.330511	0.801694	0.276655	1.00235	0.642731	0.246441	0.818003	0.994611	0.853364	1.24333	0.492077	0	1.23145	0.537322
428	AhT6.2_TR57161|c1_g1_i3:1229-2128(+)	8.47873	8.72247	9.04277	11.4061	11.4162	12.7781	13.2814	12.4982	21.718	18.4401	18.2119	19.8436	8.5031	6.17659	8.68913	11.547
433	AhT11_Tissues_TR11531|c0_g2_i1:1494-1832(-)	0.42876	0.330814	1.18457	0.335222	0	0.197234	0.107501	0	0.195452	0	0	0	0.823032	0.26882	0.411937	0.599138
433	AhT11_Tissues_TR11531|c0_g2_i1:280-993(+)	0.203571	0.157067	0.262464	0.106107	0.164772	0.234112	0.0510404	0.0978515	0	0.0376113	0.169418	0	0.614063	0.127633	0.521556	0.711161
455	AhT6.2_TR15012|c1_g5_i1:1117-2163(-)	1.21472	0.267779	0.255696	0.253257	1.91023	5.07694	4.0376	5.07146	8.29019	10.5161	8.66507	10.3804	2.39835	0.696314	1.95621	2.84519
455	AhT6.2_TR15012|c1_g5_i1:285-1091(+)	8.73539	8.61592	8.62522	10.5144	18.0286	10.7709	16.0312	14.5446	37.1933	28.8511	26.906	36.4715	8.89032	9.82443	14.0743	14.6395
456	AhT6.3_TR32451|c0_g1_i1:159-2309(+)	0.152039	0.130342	0.087122	0.0528313	0.12762	0.0932529	0.101654	0.0649614	0.215624	0.0998772	0.0843545	0.0546234	0.333542	0.0423664	0.151484	0.157375
456	AhT6.3_TR32451|c0_g1_i1:2359-3072(-)	2.54464	1.96334	1.27483	1.16717	2.41666	4.21401	2.9093	3.0334	9.65106	15.5711	10.3345	10.5318	3.29361	1.40396	2.347	3.22393
457	AhT6.2_TR40343|c0_g1_i1:2145-3035(-)	6.03585	4.53115	5.79896	6.3346	4.48936	3.60201	4.70362	5.25367	2.90019	3.64691	3.73347	3.75826	6.2628	21.8876	7.00062	6.45872
457	AhT6.2_TR40343|c0_g1_i1:460-1878(+)	1.74133	1.38305	1.88664	1.97542	2.23854	2.21461	2.23434	2.3141	0.887179	1.04087	0.468854	0.66241	2.21903	1.09176	1.70581	2.95811
458	AhT6.2_TR31969|c1_g2_i1:2747-3106(-)	28.6662	30.6844	38.1492	34.8286	24.8367	26.002	31.1789	28.3345	9.93874	9.47367	11.4244	9.30169	15.3897	28.6047	22.1107	21.5332
458	AhT6.2_TR31969|c1_g2_i1:49-1608(+)	3.4241	4.34925	3.27778	2.59818	3.6702	2.80736	2.87338	2.68715	1.57151	0.981222	0.542789	0.82849	5.21224	1.81092	3.10326	3.97102
461	AhT6.2_TR66848|c0_g1_i1:110-712(+)	27.3585	29.6638	35.0736	30.8443	25.1033	25.0595	22.9052	26.3011	10.2189	6.54662	5.41631	5.65067	20.5571	56.3707	25.2429	22.3991
461	AhT6.2_TR66848|c0_g1_i1:1439-1756(-)	24.7963	34.9134	32.3277	38.9521	22.5676	28.385	25.3266	29.2207	15.4186	14.5251	11.6019	12.7471	20.0545	24.6452	24.4455	22.3546
462	AhT6.2_TR39520|c1_g1_i1:151-1635(+)	5.04075	6.49465	5.66075	6.55567	7.84317	6.34855	7.14132	5.4105	3.83718	3.07425	2.89174	3.00661	6.33438	8.28455	6.7394	7.63649
462	AhT6.2_TR39520|c1_g1_i1:2740-3030(-)	8.61609	11.5614	12.8797	12.3663	7.95098	11.3735	9.26725	9.36348	5.00921	4.98331	1.87058	3.83575	11.5055	5.95007	6.23851	7.91027
470	soap_k53scaffold7347_Locus_14562_0:111-470(+)	4.13843	2.80365	3.19769	5.99767	2.17866	3.06452	3.23936	5.62809	2.39266	1.34272	0.84003	2.28462	4.65013	1.51883	3.23256	4.32544
470	soap_k53scaffold7347_Locus_14562_0:820-1589(-)	1.55732	1.45644	1.59933	1.32826	1.83347	2.0406	1.98779	0.998085	0.516298	0.697519	0.706935	0.610363	3.26113	0.591754	1.45087	1.71455
471	AhT10_Tissues_TR48124|c0_g1_i1:2116-2988(-)	39.376	31.0874	23.5514	8.54796	0.269525	7.7738	1.00186	0.800298	0.227692	0.123045	0.138562	0.0672938	0.319597	0.104387	2.18615	12.9511
471	AhT10_Tissues_TR48124|c0_g1_i1:235-978(+)	9.18204	9.64697	9.24763	9.31727	9.11874	7.90845	7.64124	7.60638	5.87775	3.53729	3.33302	4.50082	9.85742	14.086	8.38381	10.1918
473	AhT6.2_TR143487|c0_g1_i1:2918-4351(-)	16.5723	17.7916	16.9515	16.2985	15.8614	16.1794	17.4336	13.7881	6.60734	4.25102	3.41636	4.01482	11.5072	5.97366	12.043	12.5821
473	AhT6.2_TR143487|c0_g1_i1:605-2227(+)	17.4187	18.0346	18.161	16.0576	17.4454	16.1697	18.0979	11.4937	9.75707	7.14796	8.19845	8.32528	22.692	63.9539	20.7362	22.9012
474	AhT6.2_TR79331|c0_g1_i1:2245-4959(-)	5.54096	5.90677	5.33455	4.98091	6.49986	5.23324	4.6577	3.57693	4.07555	2.56181	2.4282	2.14217	6.03379	8.76057	4.20055	5.57331
474	AhT6.2_TR79331|c0_g1_i1:358-1539(+)	18.5069	15.0856	16.2621	15.6391	8.1285	6.78806	7.39956	5.26064	1.62563	1.06782	1.22806	1.59046	17.771	2.77554	13.0353	16.3242
475	AhT6.3_TR23832|c7_g3_i1:2197-4137(-)	5.14827	6.12441	5.03428	5.91327	6.40465	4.90875	5.51993	4.53535	3.99393	2.51804	2.21238	3.05693	5.50336	10.5638	4.02896	5.33668
475	AhT6.3_TR23832|c7_g3_i1:287-1492(+)	14.8845	13.902	16.3603	16.8356	7.73911	6.07084	6.95013	7.35736	1.04387	1.06884	1.15347	1.12039	17.88	2.19135	13.046	15.8309
478	AhT10_Tissues_TR63250|c1_g1_i1:818-1294(-)	71.1513	17.7506	16.8373	26.8416	33.7898	12.4053	10.4668	13.7681	5.83406	3.77201	2.28235	4.18745	7.85467	4.20306	5.36727	8.51605
478	AhT10_Tissues_TR63250|c1_g1_i1:96-638(+)	0.869957	0.619591	0.197211	0	2.88883	2.83211	2.28187	4.88933	21.842	21.7605	13.9232	14.9303	5.35848	0.167827	3.68619	3.80281
481	AhT6.3_TR45730|c3_g4_i15:1572-2891(-)	1.78934	1.27439	1.8456	1.11918	1.72312	1.16503	1.38041	0.952718	1.55606	0.935838	0.412378	0.489562	3.35172	0.414228	1.93954	2.7953
481	AhT6.3_TR45730|c3_g4_i15:3116-5404(+)	6.34992	7.27553	6.79518	6.66914	4.52293	3.89957	4.31455	2.74702	2.43149	2.02963	2.2988	2.48952	9.99504	9.83361	8.68343	10.707
489	AhT6.3_TR22854|c0_g1_i6:1309-2493(-)	0.551961	0.283914	0.316286	0.383595	0.231655	0.28212	0.215274	0.825421	0.111828	0.181296	0.153119	0.396607	3.36357	0.922836	0.982044	1.77112
489	AhT6.3_TR22854|c0_g1_i6:66-1007(+)	0.655771	0.476204	0.767332	0.68361	0.707717	0.461364	0.618986	0.445006	0.351689	0.228064	0.385237	0.249459	0.719311	0.677187	0.543565	0.826518
490	AhT6.2_TR105491|c0_g1_i1:1317-2351(-)	1.68521	3.41314	3.38845	3.9893	4.01631	2.09954	2.42952	2.36262	0	0.155678	0.116874	0	2.34914	0	1.52914	2.58382
490	AhT6.2_TR105491|c0_g1_i1:65-1249(+)	23.8876	28.9592	29.9342	32.4458	27.1036	18.6481	17.1912	20.2228	11.6301	6.16407	4.44046	4.75929	13.4543	20.9945	10.4882	13.4834
491	AhT6.2_TR120650|c0_g1_i1:116-775(+)	34.2453	40.9503	42.388	45.9152	27.5105	42.0929	39.3693	40.5434	14.9583	21.8905	19.6109	22.6089	24.4585	19.7449	30.3273	35.2874
491	AhT6.2_TR120650|c0_g1_i1:1805-2308(-)	10.0216	12.2382	13.2263	10.4471	12.6051	10.6794	12.3645	7.34702	5.52152	5.00858	5.6402	4.77906	5.77312	25.4947	8.40466	5.91054
493	AhT6.3_TR35334|c4_g1_i1:1934-2737(+)	23.7278	29.9893	28.6693	24.688	36.2893	39.5436	42.562	29.8929	15.658	14.0953	10.2308	9.71818	14.9716	4.1938	10.1898	10.6522
493	AhT6.3_TR35334|c4_g1_i1:3458-3823(-)	15.5874	23.2871	21.6512	19.2505	14.1434	18.2684	18.2214	20.2344	9.05167	11.4462	9.91511	14.4461	6.42524	2.73888	8.1397	8.32409
504	AhT6.3_TR76302|c0_g2_i4:1428-1757(+)	3.41352	2.20894	2.67714	3.09928	3.80275	3.54573	1.43563	3.59916	12.6493	14.0783	21.627	25.9913	9.17948	6.90379	5.36018	5.5393
504	AhT6.3_TR76302|c0_g2_i4:2036-3082(-)	5.31005	3.42758	3.47746	4.12447	7.04162	11.7504	8.98018	13.1457	14.3654	16.441	18.1389	13.2981	10.6974	4.17788	11.0704	11.3161
508	AhT6.2_TR23175|c0_g1_i1:1571-3268(-)	3.63802	1.88231	1.84467	1.71776	0.207858	0.531591	0.38632	0.41146	0.0390213	0.0158154	0.0356197	0	0.422526	0.0536691	12.7201	12.9384
508	AhT6.2_TR23175|c0_g1_i1:160-1131(+)	60.7493	66.7453	69.6276	57.0539	52.5702	56.8192	63.7	43.3428	23.7221	21.7157	21.5919	18.9177	46.6243	21.6575	49.8054	54.4685
509	AhT6.3_TR42957|c11_g2_i6:2370-2915(+)	1.26449	1.64316	1.27483	2.01194	2.01107	1.59196	1.53514	2.94307	2.30569	1.62307	1.55083	3.22788	3.13902	1.50214	1.36407	2.54195
509	AhT6.3_TR42957|c11_g2_i6:3532-4776(-)	12.1709	15.9436	13.3319	17.6165	12.2215	16.0577	14.343	20.5389	13.4645	11.8419	11.4163	12.9292	11.3012	5.92895	10.6932	12.3714
512	soap_k61scaffold2351_Locus_3048_0:1256-1552(-)	1.22348	0.94399	0.991532	0.382627	1.3204	1.12563	0.858922	0.235239	1.78473	0.542515	0.407287	0.395606	0.939421	0	0.940382	1.59568
512	soap_k61scaffold2351_Locus_3048_0:416-829(-)	1.66766	2.43796	2.13395	1.73846	1.32614	1.45353	2.11263	2.36262	1.12031	1.16759	1.46092	0.709511	2.98456	1.76097	1.34924	2.53476
513	AhT6.3_TR28855|c0_g3_i1:1338-1634(-)	1.10113	0.94399	1.62251	1.14788	1.3204	1.23819	1.22703	0	0.223092	1.26587	0.203644	0.791212	2.81826	3.68202	2.03749	2.05159
513	AhT6.3_TR28855|c0_g3_i1:500-1165(-)	14.2949	7.9984	6.91392	8.01965	5.06391	4.31694	5.58133	6.39914	1.29333	1.53224	1.72547	3.44017	19.7496	5.33645	32.5004	63.8397
517	AhT6.3_TR28817|c2_g5_i10:2823-3779(+)	11.6948	7.14828	8.69999	9.77677	15.9404	19.6675	18.2024	20.3685	5.12342	6.90304	8.21597	9.63778	20.6164	4.57079	25.0012	33.8159
517	AhT6.3_TR28817|c2_g5_i10:4205-7792(-)	1.61027	0.703257	0.850595	0.580658	0.535556	0.52178	0.883647	0.389443	0.1108	0.0748453	0.0337136	0.0327466	1.23307	0.101594	1.45303	5.77396
520	AhT6.2_TR61624|c0_g1_i2:1089-3131(-)	0.907102	1.1253	0.969692	1.14957	0.345514	0.638187	0.927571	0.923339	0.129727	0.17088	0.414464	0.546354	0.819407	0	1.50378	1.47468
520	AhT6.2_TR61624|c0_g1_i2:210-824(+)	2.54067	2.64409	3.09068	4.18836	2.74192	1.57643	1.12588	0.908826	0	0.174663	0.098345	0.0955244	0.12962	0	0	0
521	AhT6.2_TR4239|c0_g2_i1:1387-2469(-)	2.95263	0.310654	0.222477	0.104931	5.35914	5.55643	3.53324	4.83836	1.10124	1.21502	2.23388	1.0849	19.1747	0.084146	10.7454	14.2219
521	AhT6.2_TR4239|c0_g2_i1:255-863(+)	0.835343	0.828665	1.18691	1.61721	0.257575	0.768533	0.658245	0.229445	0.217597	0.176384	0.198628	0.385862	5.2359	3.44169	2.21661	3.05718
523	AhT6.2_TR25559|c9_g8_i1:1002-2510(-)	10.8362	11.4078	10.0237	10.6185	6.57496	5.09554	4.92666	7.63942	1.09772	0.444905	0.0801619	0.973285	11.0409	0.181173	3.14645	4.48659
523	AhT6.2_TR25559|c9_g8_i1:129-728(+)	7.87311	9.71932	14.7242	23.2962	3.39871	3.17596	3.40133	6.28794	0.441722	0.850392	0.403215	1.27286	0.730735	3.79709	1.16372	0.902701
524	AhT6.3_TR56159|c1_g1_i4:2454-3687(-)	1.70792	1.90848	2.27795	2.54785	1.87499	1.49004	1.7424	3.11396	0.69802	0.413481	0.245066	0.238037	6.10471	0.295397	2.64054	2.90781
524	AhT6.3_TR56159|c1_g1_i4:253-1881(+)	2.18605	0.378639	0.394421	0.0697607	1.94996	1.4571	0.917223	14.1533	4.02674	2.70358	1.37375	3.02934	34.2062	26.6845	13.4017	11.6786
528	AhT11_Tissues_TR54512|c0_g2_i1:3191-5194(-)	1.25114	1.20316	1.32254	0.8506	1.93731	2.2521	2.0731	0.766992	7.00935	7.14244	6.97175	4.69042	3.04307	1.50065	2.1602	2.78716
528	AhT11_Tissues_TR54512|c0_g2_i1:601-2529(+)	1.28095	0.842984	1.12415	1.80662	0.345604	0.918534	1.41691	1.37631	5.46141	6.13936	5.6751	5.23824	1.3844	0.283453	2.41311	2.17603
529	AhT6.3_TR71312|c5_g2_i1:1561-2919(-)	25.4817	5.69395	4.49144	5.79768	145.638	179.407	190.125	156.954	921.326	743.172	678.433	693.039	127.406	1.20702	99.092	115.877
529	AhT6.3_TR71312|c5_g2_i1:220-1077(+)	11.3078	15.2926	14.0097	15.4522	4.43349	6.00047	3.48288	4.31573	7.95408	15.9938	14.0279	15.4058	7.6186	18.2685	6.34758	6.50986
533	AhT6.2_TR14876|c0_g2_i1:1002-1373(-)	0	0	0.071966	0	0.105419	0	0.0979646	0	0	0	0	0	0	0.489947	0.125131	0.0909981
533	AhT6.2_TR14876|c0_g2_i1:174-743(-)	81.7273	4.82031	21.605	9.50324	134.091	53.6658	73.525	81.3877	42.8935	9.46974	25.1479	29.3737	76.0804	339.579	48.1005	14.075
536	AhT6.2_TR56815|c8_g1_i1:1478-1702(-)	2.584	1.24607	1.54679	1.17849	1.91722	1.783	1.78165	1.86309	0.588962	1.07418	0.26881	0.7833	1.41718	0	1.2413	1.95585
536	AhT6.2_TR56815|c8_g1_i1:194-817(+)	6.11447	5.57136	9.30991	6.9811	4.77629	7.07198	6.89143	7.05378	10.1936	8.0047	6.00945	5.08392	6.00429	3.505	5.22183	5.69613
537	AhT6.3_TR71266|c0_g2_i12:235-2181(+)	3.02345	5.87514	3.56126	5.77831	1.87318	8.01867	8.75976	9.11451	18.3767	12.248	28.983	29.0268	5.26121	0.655275	9.8501	8.5541
537	AhT6.3_TR71266|c0_g2_i12:2525-4372(-)	13.7249	11.4695	12.531	9.90046	18.1013	17.0412	17.9453	7.52345	12.1545	13.2674	14.3023	9.50514	14.3645	2.46564	13.7279	12.9324
538	AhT11_Tissues_TR26267|c1_g1_i1:247-1800(+)	7.80998	3.46397	3.9623	3.43699	12.5925	15.1021	12.1007	11.1498	101.562	119.947	114.504	93.1492	16.8769	11.2593	16.7744	28.8629
538	AhT11_Tissues_TR26267|c1_g1_i1:2476-4536(-)	2.08045	0.625754	0.454632	0.827075	0.589855	0.76238	0.990198	0.576284	0.45008	0.547253	0.645613	0.570087	3.17164	0.574814	2.71027	8.57369
540	AhT6.2_TR31605|c0_g1_i1:127-1830(+)	2.72957	2.13893	2.51374	2.17855	3.01483	2.78593	2.50224	2.87008	2.64411	2.00148	1.73922	1.89619	4.58464	2.46008	3.79712	3.8341
540	AhT6.2_TR31605|c0_g1_i1:2383-4365(-)	1.04449	0.0848306	0.094503	0.191024	0	0.0168589	0	0	0.0334131	0	0	0	0	0	0.727693	3.29465
541	AhT6.3_TR56143|c4_g1_i13:123-959(+)	2.77849	1.67482	2.36688	1.35771	1.54614	3.43498	2.91717	1.50249	7.28286	7.09061	5.99764	2.9479	12.4289	1.30652	3.67052	6.14743
541	AhT6.3_TR56143|c4_g1_i13:1361-2776(-)	17.0909	25.6605	32.0462	36.2749	16.3399	19.3363	27.6924	24.5222	5.6619	5.4809	4.18591	5.55944	22.5188	1.02972	13.3138	18.4078
542	AhT8_Tissues_TR44366|c1_g1_i3:1072-1977(+)	4.29151	4.51802	4.04821	6.1461	4.58817	9.22494	6.91851	9.94781	7.89833	11.382	6.74249	13.1631	13.638	2.91697	7.09023	13.0398
542	AhT8_Tissues_TR44366|c1_g1_i3:2170-3603(-)	24.8585	25.6121	31.1586	36.163	23.6827	27.7427	30.0641	31.4251	11.4589	9.7193	10.5443	12.1264	28.0453	4.63912	24.0535	25.6835
545	AhT10_Tissues_TR1763|c3_g1_i1:1817-2215(+)	14.2071	1.82694	4.09286	2.37344	57.3004	39.9666	42.0143	84.5746	5.97819	3.70175	5.91179	7.80355	21.4775	0.228396	19.9495	35.7178
545	AhT10_Tissues_TR1763|c3_g1_i1:2679-3401(-)	10.6047	12.5641	14.1818	16.137	5.64101	4.71643	2.92349	3.67207	1.74123	3.38003	4.26638	2.92519	2.0949	1.1344	5.73009	5.75893
546	AhT6.3_TR20200|c0_g1_i1:1757-4666(-)	1.18627	0.154153	0.110397	0.065086	0.849003	0.746745	1.27738	1.72864	1.52553	1.16277	1.22627	1.11035	8.72499	1.28396	4.79886	5.67678
546	AhT6.3_TR20200|c0_g1_i1:217-1041(+)	2.11418	1.90308	2.17416	1.56112	2.32918	2.43136	3.09212	1.1856	1.12438	0.846323	1.02636	0.498464	2.36734	1.98829	2.48261	1.68231
548	AhT6.2_TR54364|c0_g1_i1:1197-1544(-)	0.313254	0	0.153858	0.217701	0.225378	0.0960666	0.104721	0	0	0.154336	0	0	0.572676	0.785604	0.133761	0.583643
548	AhT6.2_TR54364|c0_g1_i1:512-820(-)	0.235194	0	0	0.367767	0	0	0	0	0	0	0	0.190121	0.257982	0	0	0.328653
551	AhT6.3_TR27701|c0_g13_i10:1-223(-)	7.65856	4.27462	3.24138	12.4002	0.703423	2.8484	3.10499	20.0512	0	0	0	1.31721	0.53621	9.80772	8.9758	0.910797
551	AhT6.3_TR27701|c0_g13_i10:303-599(+)	0.611741	0.377596	0.721114	101.396	0.13204	0.112563	0.613516	0.470478	0	0	0	0	0	0	0.15673	0
552	AhT9_Tissues_TR34750|c0_g1_i2:1853-2098(-)	0	0.227939	0.108827	0.307968	0	0	0	2.84008	0.269342	0.764152	0.245863	0.238811	0	0	0.189223	0
552	AhT9_Tissues_TR34750|c0_g1_i2:2105-2611(-)	0.143343	0.221195	0.0528035	0.298856	0.0773488	0.131878	0.359397	2.34265	1.30687	1.37715	1.07365	0.811109	0.471696	0.179744	0.36725	0.133536
552	AhT9_Tissues_TR34750|c0_g1_i2:237-749(-)	0.141666	0	0.0521859	0.14768	0	0	0	0.544764	0.258317	0.157044	0.353697	0.229035	0	0.532924	0.181477	0
553	soap_k53scaffold11701_Locus_25841_0:2255-2806(-)	0.394972	0.101582	0.0484988	0.0686232	0	0	0.0660196	1.01255	0	0.243247	0.109569	0.31928	0.361035	0.660363	0.168655	0
553	soap_k53scaffold11701_Locus_25841_0:2818-3330(-)	0	0	0.0521859	0.14768	0	0.065168	0.0710387	0.272382	0.129158	0.0523479	0.471596	0	0	0	0	0
553	soap_k53scaffold11701_Locus_25841_0:450-1682(-)	0.0589415	0.136431	0.0434247	0.215053	0.0318052	0.0271137	0.0591125	0.396644	0.268687	0.348477	0.147159	0.428814	0.0646525	0.221728	0.15101	0.0823632
554	AhT6.2_TR62154|c7_g1_i2:1853-3520(+)	0.021785	0.100851	0.01605	0.113549	0.117554	0.100213	0.174786	1.00527	0.993079	0.756691	0.761466	0.176102	0.119479	0.109269	0.446512	0.0608836
554	AhT6.2_TR62154|c7_g1_i2:3914-5122(+)	5.16959	3.80313	4.47296	4.4491	10.7365	19.2734	34.4233	173.076	55.681	49.0889	77.2911	42.1291	8.07715	4.07033	163.826	4.11591
554	AhT6.2_TR62154|c7_g1_i2:5517-6473(-)	0.493612	0.585925	0.223794	0.949969	0.491735	0.733599	0.495044	2.8472	1.80012	1.43112	1.0744	1.16636	0.708036	0.285674	0.437764	0.318351
554	AhT6.2_TR62154|c7_g1_i2:6487-6759(-)	0.798625	0	0.196127	0.832528	0.287296	0.244917	1.06792	3.07103	1.94163	2.06573	1.10773	0.215192	0.146001	0	0.682035	0.247995
555	AhT6.2_TR62136|c2_g21_i8:1459-1806(+)	0.417672	0.161129	0.307717	0.870805	0.788825	0.5764	0.523604	4.01529	3.42715	4.55292	3.64979	2.86985	0.229071	1.04747	2.27394	0.486369
555	AhT6.2_TR62136|c2_g21_i8:1961-2413(+)	0.16043	0.371344	0.118196	0.250861	0.173138	0.221399	0.241343	1.38807	0.292531	0.533533	1.06812	0.259371	0	0.40234	0.616542	0.0747269
555	AhT6.2_TR62136|c2_g21_i8:2562-3008(-)	0.325167	0	0.179674	0.169486	0.0877312	0.14958	0.0815276	1.8756	0.592915	0.961235	0.811841	0.657131	0.267505	0.20387	0.520681	0.0757299
555	AhT6.2_TR62136|c2_g21_i8:3701-3964(-)	0.550567	0.212398	0	0.430455	0	0.253266	0.276082	1.32322	0.250978	0.508608	1.1455	0.445057	0.301957	0.690379	0.352643	0.256449
556	AhT10_Tissues_TR68637|c0_g1_i1:3554-4162(-)	10.2031	4.87992	6.98957	5.22483	37.3484	32.2235	30.4588	24.0917	104.338	79.7257	45.3865	42.4448	30.9573	4.78844	16.1278	23.2901
556	AhT10_Tissues_TR68637|c0_g1_i1:616-1596(+)	8.6306	8.40238	9.14211	8.34056	6.31611	8.07664	9.32431	5.83997	2.63412	4.21569	4.56237	3.89254	15.0332	3.62291	14.7571	16.8049
557	AhT6.3_TR9708|c4_g4_i1:2139-2978(-)	17.217	10.3468	10.5811	11.4542	63.3523	64.554	62.3867	68.452	173.455	145.238	79.9949	92.6672	48.3993	8.78754	29.5918	39.9768
557	AhT6.3_TR9708|c4_g4_i1:585-1565(+)	8.96397	8.40238	9.93351	10.0009	6.71586	8.7923	8.50704	6.12485	3.51216	2.98383	4.06914	3.89254	14.83	3.06554	14.2826	17.495
561	AhT6.3_TR27408|c3_g3_i13:1581-2683(-)	0.263553	0.457531	0.558242	0.412113	0.568861	0.606186	1.28855	1.14015	0.480567	1.07126	1.15152	1.27828	1.3009	13.715	1.05505	1.10485
561	AhT6.3_TR27408|c3_g3_i13:377-1033(+)	3.04195	2.9018	2.77086	3.17108	2.8054	1.93361	2.27421	2.02048	1.81529	0.613116	0.828523	0.715342	2.85135	5.27084	1.77127	2.21553
565	AhT6.2_TR78296|c0_g2_i1:1983-3149(-)	1.15209	0.960977	0.917613	0.779024	2.31867	2.89336	2.40454	2.21512	20.8938	24.0701	22.182	18.0723	3.27883	0.234268	2.5927	3.2778
565	AhT6.2_TR78296|c0_g2_i1:496-1902(+)	23.8376	43.9976	47.0925	64.0488	16.8625	23.618	25.1241	26.0694	2.02495	1.52691	1.16064	1.46138	6.45891	0.194307	3.77155	3.89759
567	AhT6.3_TR65720|c0_g2_i6:225-1346(+)	0.388636	0.0499759	0	0.135045	0.0349517	0.0595921	0.129921	0.871768	1.35823	1.36427	1.02421	0.837754	5.3997	0.324884	1.61801	2.41364
567	AhT6.3_TR65720|c0_g2_i6:3570-4562(-)	0.475717	0.112937	0.377441	0.114441	1.46121	0.875338	1.02759	0.0703585	7.87359	6.70686	4.50723	0.946586	4.33504	0.458862	1.59382	2.45447
571	AhT10_Tissues_TR4282|c0_g2_i4:1608-2774(-)	0.996399	0.672684	1.46818	1.13608	2.48669	1.461	2.27963	0.59868	0.965201	0.43722	0.466444	0.604087	1.09294	2.34268	0.957304	1.47936
571	AhT10_Tissues_TR4282|c0_g2_i4:242-664(-)	1.80399	1.85584	2.3417	4.47755	1.76147	2.05487	2.06768	3.96403	0.939833	0.76183	1.14387	0.833298	0.942276	3.87788	1.43058	0.24008
574	AhT6.2_TR100785|c0_g1_i1:146-1375(+)	82.5716	38.2938	42.29	36.1554	63.1598	39.5195	38.9909	34.365	99.6567	84.3624	82.8557	56.9803	54.2785	5.92716	164.776	187.806
574	AhT6.2_TR100785|c0_g1_i1:1931-4657(-)	14.3911	13.6121	14.176	13.7102	12.9425	10.2733	10.8914	10.6836	4.61645	2.05816	2.57277	2.90829	19.0741	10.6937	8.84207	13.1458
575	AhT6.3_TR41406|c0_g1_i1:242-1471(+)	9.54227	11.5793	12.3192	9.85497	7.30116	7.58317	7.55522	4.71453	5.38685	3.16577	3.0487	2.10154	7.29115	4.88991	7.3797	7.23812
575	AhT6.3_TR41406|c0_g1_i1:2530-2764(-)	53.965	5.01078	1.82273	0.161192	194.744	248.813	283.789	387.385	1869.89	2080.59	1943.15	3203.11	193.694	0.775575	254.533	275.276
576	AhT6.2_TR22137|c2_g1_i1:1400-2053(+)	56.8397	11.3175	1.80113	0.463364	309.05	502.03	482.06	478.593	3114.34	3181.89	2521.94	3728.13	310.578	15.6064	223.065	255.23
576	AhT6.2_TR22137|c2_g1_i1:2490-3440(-)	5.04368	4.42216	4.58857	5.21796	3.75252	3.16383	3.37221	3.45289	1.81148	1.44015	1.14477	1.60614	4.44267	6.42031	3.52421	5.55289
576	AhT6.2_TR22137|c2_g1_i1:249-734(+)	3.73842	1.38452	1.59747	0.779425	10.1671	15.8901	13.7223	8.91294	45.8082	66.3626	73.0515	67.0882	12.3019	0.937552	13.5049	12.0499
581	AhT11_Tissues_TR55440|c0_g2_i11:140-1972(+)	5.57055	6.14876	5.50617	7.23296	3.67983	5.94575	5.14931	4.95503	1.66278	0.849733	1.15487	1.1538	7.50197	1.83951	4.87583	7.44248
581	AhT11_Tissues_TR55440|c0_g2_i11:2659-3588(-)	1.36754	1.08528	1.32417	1.38486	1.26503	1.15032	1.21476	0.826372	1.92363	1.99243	1.56083	2.08459	3.47153	3.62561	2.75289	4.14951
582	AhT10_Tissues_TR25982|c0_g3_i2:191-2338(+)	6.716	6.31735	5.25955	6.13699	7.46708	6.33449	6.54885	4.91144	1.57317	2.00033	1.01367	1.42219	6.9585	1.56975	6.76129	7.65909
582	AhT10_Tissues_TR25982|c0_g3_i2:3043-5043(-)	3.41401	2.35389	2.50187	1.7984	6.3106	5.24607	5.33621	3.5963	20.3311	12.8435	13.7226	9.16003	9.40185	1.09301	6.58338	8.6616
583	AhT10_Tissues_TR25042|c0_g1_i3:1638-2582(-)	5.46023	5.34029	5.04265	6.05279	3.61035	4.45749	4.82048	5.17526	4.62756	4.37629	4.22415	5.222	5.56751	3.95379	5.81246	6.91354
583	AhT10_Tissues_TR25042|c0_g1_i3:280-561(+)	3.09255	1.19304	2.75308	6.31334	5.97972	7.46867	6.33226	7.43255	27.2552	21.1408	15.0133	17.2909	3.25085	3.55472	5.44721	6.12204
584	AhT10_Tissues_TR25042|c0_g1_i1:134-781(+)	17.4958	13.0664	13.9228	15.9003	37.945	48.7538	40.1546	38.8144	182.312	184.417	136.365	133.542	27.6794	6.46911	29.6677	33.0677
584	AhT10_Tissues_TR25042|c0_g1_i1:1704-2204(-)	3.48143	3.58151	3.68707	5.06579	2.89618	3.0028	3.63701	6.13593	3.96756	4.77056	4.70819	7.62193	3.97787	3.09224	5.29598	4.86486
585	AhT6.2_TR117285|c0_g1_i1:1288-3060(-)	20.8638	19.9244	21.2299	20.959	19.2209	16.9136	18.0673	14.186	18.0127	11.5718	11.3596	9.21139	16.9729	6.93884	18.1942	19.2645
585	AhT6.2_TR117285|c0_g1_i1:546-1046(+)	1.88577	2.12652	2.29774	1.66339	1.95688	2.0686	2.47317	2.78906	0	0.0536018	0	0	0.477345	0	0.46456	0.27027
588	AhT6.2_TR120647|c0_g1_i1:183-1769(+)	6.04479	5.6179	5.49935	6.15819	5.60932	5.35067	5.5112	5.37092	2.71379	2.60592	2.36288	2.59126	9.97085	4.07702	8.62343	9.91862
588	AhT6.2_TR120647|c0_g1_i1:2368-3177(-)	9.33109	13.5683	13.2535	13.4217	11.9584	12.4232	13.3174	14.232	5.56242	3.91214	3.88281	5.94728	8.02086	6.75038	8.10296	9.69568
591	AhT6.2_TR57024|c6_g1_i1:1273-2472(-)	4.23937	2.33637	2.96716	2.87257	4.18302	4.95896	4.91978	3.78441	27.0554	22.8711	31.0979	25.7999	7.14127	3.03767	8.49517	8.01147
591	AhT6.2_TR57024|c6_g1_i1:219-743(+)	15.0887	15.1664	11.9834	18.2546	2.91318	8.46923	3.74841	9.31546	0.883443	2.30181	1.49765	2.238	5.9218	1.90939	13.0337	11.4127
592	AhT6.2_TR57024|c6_g1_i2:2381-3580(-)	4.93583	2.24292	3.45797	2.52534	4.60786	4.20676	5.5879	2.61997	25.7855	24.7956	33.114	27.4644	6.17803	3.18955	8.68913	8.32177
592	AhT6.2_TR57024|c6_g1_i2:820-1851(+)	15.704	13.8552	12.2702	19.4539	2.62199	10.3663	3.46066	8.19165	1.7977	3.74714	2.87173	2.78937	6.68167	1.32457	14.6142	12.7598
593	AhT6.2_TR14423|c0_g2_i1:1838-2353(-)	38.3797	59.007	55.5142	52.1952	54.7198	42.3073	48.5198	46.7127	21.1872	20.297	13.1279	25.0474	31.1296	46.9779	27.785	29.6527
593	AhT6.2_TR14423|c0_g2_i1:757-1173(+)	13.071	4.30296	5.77799	3.72442	1.9749	1.3629	1.48568	0.670177	0	0.450795	0.145041	0.281763	0.28675	1.31122	0.893024	1.94828
597	AhT6.2_TR60383|c3_g1_i1:2409-8144(-)	2.70504	0.498557	0.695421	0.600956	1.9143	2.38961	2.00131	2.00974	34.2611	31.8078	38.8136	30.572	11.2709	4.86154	12.5786	11.868
597	AhT6.2_TR60383|c3_g1_i1:385-1587(+)	10.3605	10.7205	12.6402	17.7907	30.1535	11.6162	5.63455	11.7314	0.44062	1.0715	0.402209	0.439507	33.2649	0.0757524	19.6566	23.7212
598	AhT10_Tissues_TR58002|c1_g3_i1:1555-2739(-)	5.94891	5.20509	5.91907	4.73101	7.04892	5.81166	5.93541	4.77565	4.47313	4.0565	2.90927	3.56947	5.85261	2.92231	5.14591	5.34193
598	AhT10_Tissues_TR58002|c1_g3_i1:574-1041(+)	17.3146	26.1195	22.7671	31.162	20.3621	26.6449	21.2583	24.483	6.08783	7.86125	2.71394	4.14245	6.04688	2.72611	8.55386	8.96914
599	AhT6.3_TR78577|c0_g3_i6:1622-2308(-)	6.98186	7.67229	8.76791	8.87727	5.42286	4.18498	4.40285	5.69504	1.44669	0.859969	0.704305	1.11167	4.2353	0.397948	4.67522	5.22305
599	AhT6.3_TR78577|c0_g3_i6:76-1176(+)	12.3765	10.3386	12.9115	13.4868	7.9429	10.2024	10.1616	10.978	8.66593	10.0735	9.06409	9.60449	8.57985	6.70439	10.2737	11.376
600	AhT7_Tissues_TR41637|c0_g1_i2:1109-2080(-)	0.598147	0.519194	0.550851	0.974281	1.00864	0.89425	0.71236	1.72509	3.54468	3.39825	4.35571	4.23079	1.64026	4.31274	1.81981	2.3682
600	AhT7_Tissues_TR41637|c0_g1_i2:39-896(+)	1.82111	0.914944	1.37289	2.20746	1.32548	2.45474	1.86886	3.58287	0.077224	0.125196	0.211476	0.479292	1.4401	2.01803	1.9531	1.14416
602	soap_k61scaffold9055_Locus_15220_0:2704-3111(+)	1724.6	784.06	939.622	1032.23	363.419	905.51	995.836	3580.46	43.5226	35.2136	35.2813	40.7489	237.684	2387.47	3287.52	35.7596
602	soap_k61scaffold9055_Locus_15220_0:3378-3665(+)	3749.44	1594.97	3691.01	798.637	738.838	1363.48	1121	11783.8	83.743	63.5929	57.1221	139.933	92.0339	542.351	2506.21	96.9698
602	soap_k61scaffold9055_Locus_15220_0:452-739(+)	3486.88	1504.82	1530.43	2043.55	615.471	1457.27	1653.97	7646.2	96.8567	69.8403	64.4723	87.1013	518.434	4442.27	6033.42	66.6447
602	soap_k61scaffold9055_Locus_15220_0:5191-5487(+)	7260.15	3266.58	3231.31	4544.46	1105.97	3121.48	3297.16	19607.6	229.784	188.705	185.519	212.836	861.717	6354.56	12095	170.396
602	soap_k61scaffold9055_Locus_15220_0:777-1067(-)	7920.31	3251.85	3369.05	4517.36	1309.35	3174.58	3477.6	17697.9	202.645	143.132	140.502	196.834	1125.76	10334	13444	150.062
603	AhT11_Tissues_TR42043|c0_g1_i1:11-1063(+)	7.52285	7.5616	8.92379	7.33858	10.0181	7.81013	8.8598	6.50225	4.02709	1.8107	1.60826	1.50635	5.18574	9.17359	4.64163	5.33648
603	AhT11_Tissues_TR42043|c0_g1_i1:2407-3453(-)	7.53125	3.69536	6.59695	3.9074	4.60702	4.34254	3.86357	3.53667	2.91106	2.5649	1.79078	1.73942	5.36773	0.261118	3.46783	5.75504
607	AhT6.3_TR68447|c1_g2_i7:1613-2059(-)	4.79622	6.89936	7.12705	7.20314	8.24673	5.53447	5.70693	8.12759	3.26103	2.76355	2.16491	3.0228	4.63676	6.52385	6.45645	5.52829
607	AhT6.3_TR68447|c1_g2_i7:380-1306(+)	7.05581	7.01669	7.33541	9.35763	6.09178	7.93404	7.78391	11.0791	4.07413	5.24343	6.32877	7.60485	11.5662	27.919	13.809	13.6939
608	AhT6.3_TR10274|c4_g3_i8:147-1172(+)	1.16875	0.710477	1.20028	1.25528	1.14666	1.17302	1.66941	0.680955	0.581213	0.418784	0.235798	0.687105	2.40859	0.621745	2.40457	2.14457
608	AhT6.3_TR10274|c4_g3_i8:1920-2537(-)	8.70217	7.44011	7.53757	11.7686	7.48782	11.6847	9.78885	19.558	25.8386	52.7965	59.5035	85.3645	13.7376	11.2069	11.9762	19.1714
610	AhT6.3_TR23947|c0_g1_i18:1-2032(+)	1.50214	1.68329	1.60734	1.73368	1.71762	1.46426	2.06246	2.75063	0.521718	0.118942	0.0595297	0.202378	1.64768	0.089695	0.893409	1.08284
610	AhT6.3_TR23947|c0_g1_i18:2491-3255(-)	31.4924	35.0365	35.8001	41.6928	23.0681	26.4827	25.2956	28.951	10.9997	12.4268	10.6733	11.3655	17.4543	21.6806	21.1143	22.7003
612	AhT7_Tissues_TR60502|c6_g1_i7:1225-2562(-)	10.8361	10.1418	8.52362	11.4659	12.8961	9.64457	10.4317	7.15369	3.02074	4.49582	3.16424	3.99553	6.94094	0.204328	9.67159	11.7645
612	AhT7_Tissues_TR60502|c6_g1_i7:349-759(+)	5.12791	4.63864	5.66693	5.0691	3.53038	4.79912	4.16743	4.07977	8.38304	5.09647	3.53181	3.71639	3.39426	1.77382	4.41705	4.44761
617	AhT6.2_TR163697|c0_g1_i1:1174-2703(-)	9.45248	10.5183	10.2536	10.3984	6.48471	8.23762	9.4799	6.62129	1.86216	2.68545	3.51824	2.80298	10.0297	6.1349	9.3402	10.9519
617	AhT6.2_TR163697|c0_g1_i1:1-547(+)	0.265722	0.10251	0.0978843	0.0692505	0	0	0	0	0	0	0	0	0	0	0	0.0618853
618	AhT11_Tissues_TR12714|c0_g1_i3:1-1089(+)	1.26797	1.23577	1.13084	0.973959	1.0083	0.706076	0.937006	0.577405	0.486746	0.0986391	0.333235	0.323678	0.695415	0.167365	1.49606	1.67858
618	AhT11_Tissues_TR12714|c0_g1_i3:1859-3280(-)	1.09881	0.63092	0.696582	0.93235	0.992806	2.20994	1.102	2.16182	3.02868	3.19157	2.59452	3.13981	9.53011	1.3458	3.14254	4.47542
621	AhT7_Tissues_TR11423|c0_g1_i1:1702-2184(-)	2.03129	3.3667	4.15704	5.80357	0	0	0.150902	0.5786	0.137181	0.222397	0.250444	0.851413	1.81549	0	0.963745	1.12137
621	AhT7_Tissues_TR11423|c0_g1_i1:27-1592(+)	14.3865	13.7855	14.4627	17.1258	14.1738	9.82014	10.3092	16.5519	9.35062	7.39099	5.83193	6.60253	17.7148	94.3307	11.9791	14.9153
628	AhT6.2_TR14376|c0_g1_i1:138-1292(+)	2.29665	1.84483	2.13244	1.67262	1.69766	2.28663	1.3883	1.08882	1.14733	1.25553	0.837848	1.16986	5.07287	0.552304	2.21661	2.63776
628	AhT6.2_TR14376|c0_g1_i1:1997-2902(-)	7.33968	15.7821	18.2613	22.034	1.99109	6.93715	10.056	7.78859	0.585062	0.859581	0.667574	1.62107	2.1117	0	4.11028	7.62214
631	AhT6.2_TR11638|c6_g1_i1:229-960(+)	0.446772	0.0766025	0.0365729	0	0.375015	0.867749	0.696994	0.572672	3.89222	3.30178	4.1313	3.45101	3.15817	0	2.86161	2.63596
631	AhT6.2_TR11638|c6_g1_i1:985-1962(-)	5.64754	5.44676	6.92551	7.82389	5.57362	5.91369	6.70727	6.14363	7.72335	7.16669	5.504	6.24718	5.74644	4.37946	4.56922	5.9534
632	AhT11_Tissues_TR198|c0_g1_i3:21-752(+)	0.39713	0	0.0365729	0	0.482162	0.822078	0.647209	0.381781	3.2586	3.30178	5.78381	2.72871	2.17805	0.373484	2.2257	3.09841
632	AhT11_Tissues_TR198|c0_g1_i3:777-1695(-)	4.94252	6.10152	5.21444	6.22403	4.82197	4.18344	5.2741	6.38601	7.35401	5.34752	4.34366	6.71217	5.11782	3.37152	5.06517	5.00955
638	AhT7_Tissues_TR20688|c0_g2_i1:1620-2465(-)	2.66303	2.98261	3.2594	2.3731	2.6422	2.29197	2.41229	1.98201	1.33143	0.793572	0.714919	0.694415	2.21435	6.24769	2.91618	2.48083
638	AhT7_Tissues_TR20688|c0_g2_i1:50-1072(+)	0.426246	0.0548123	0.523389	0.740568	0.46001	0.947707	1.92367	0.819542	0.90676	1.18128	1.00508	1.03368	1.1299	20.0433	1.8656	0.860345
639	AhT6.2_TR78795|c0_g3_i3:1104-3137(-)	1.82223	2.45354	1.7637	2.6259	0.404883	0.838245	0.591255	0.37784	0.228027	0.778965	0.386563	0.722068	0.725052	0.0896068	0.59502	1.2482
639	AhT6.2_TR78795|c0_g3_i3:279-1034(+)	1.63422	1.7801	2.37259	2.65561	1.60806	2.2995	2.31383	2.77246	6.48559	4.7244	1.92007	2.56437	3.00519	1.20542	2.58605	2.46273
640	AhT6.3_TR1848|c0_g6_i1:1574-1855(-)	1.54627	0.19884	1.13921	0.940284	0.83438	1.06695	1.80922	1.98201	0.704875	0.285686	0.857903	0.624973	1.97878	0.646313	0.495201	0.6002
640	AhT6.3_TR1848|c0_g6_i1:356-1291(+)	2.95048	2.99535	4.11867	3.03526	2.22056	3.03595	3.77666	2.61251	1.55735	0.889412	1.35697	1.38082	3.06602	1.07097	1.24329	1.26581
644	AhT6.3_TR78580|c2_g1_i7:205-561(+)	2.95178	1.4136	3.74949	4.03205	2.52651	2.52841	3.36866	3.32695	0	0.0752227	0.338836	0.329118	0.893183	0	1.43428	2.56018
644	AhT6.3_TR78580|c2_g1_i7:769-1272(-)	0.937275	0.445024	0.531178	0.0751588	0.0778092	0.0663317	0.0723072	0.831738	0.131465	0	0	0.116562	1.9771	0	1.5701	2.48511
646	AhT6.2_TR55290|c3_g1_i1:1982-2560(-)	2.82415	2.51796	2.54305	1.76643	3.86063	3.00245	3.58764	1.56867	3.89081	1.90161	3.34271	2.02927	8.4673	5.66612	3.61779	7.13274
646	AhT6.2_TR55290|c3_g1_i1:4751-6625(-)	3.35273	3.11018	2.45583	0.646486	3.36733	2.88845	3.22641	0.59619	3.49843	2.82151	3.80634	0.971292	13.9663	6.26975	5.31278	7.83544
647	AhT10_Tissues_TR9403|c3_g2_i1:2202-3641(-)	5.19827	7.4764	6.09792	7.31295	1.74293	1.97337	0.961686	0.824807	0.460127	1.19353	0.588021	0.77514	1.43933	0.506278	1.71326	3.50267
647	AhT10_Tissues_TR9403|c3_g2_i1:99-2081(+)	2.51045	1.5835	1.47155	1.94844	1.68096	2.00621	2.16856	2.7129	0.167066	0.311474	0.305003	0.26663	4.1406	0.0459557	4.64785	6.31617
649	AhT10_Tissues_TR81534|c0_g1_i1:105-2522(+)	0.631171	0.811644	0.907879	0.37598	0.973098	0.71895	1.13036	0.375624	1.47971	1.21056	1.1256	0.655989	2.09347	1.88441	1.30907	1.53997
649	AhT10_Tissues_TR81534|c0_g1_i1:4351-5184(-)	27.8413	39.4662	31.3295	20.8476	42.1312	40.406	36.3554	10.3877	1.27114	0.86939	1.74049	0.915728	3.87113	0.218537	8.03722	6.57543
650	AhT6.2_TR66746|c0_g1_i1:2618-3748(-)	2.66667	0.892408	0.47341	0.435403	12.7252	21.046	19.462	13.7137	24.1365	18.0692	13.2622	12.0508	12.0526	0.241724	10.1659	11.2239
650	AhT6.2_TR66746|c0_g1_i1:71-1771(+)	43.857	26.7344	26.2048	19.9087	30.5243	23.2898	27.7231	15.8954	14.3345	12.2984	14.5783	14.1602	10.029	1.92868	16.3373	17.5326
654	AhT6.2_TR61709|c1_g1_i1:3808-5724(-)	2.123	0.789761	0.418957	0.494001	10.924	16.0093	14.4479	8.56469	27.9964	37.6131	21.0441	17.1615	23.0375	0.237689	7.04183	8.10524
654	AhT6.2_TR61709|c1_g1_i1:393-2567(+)	1.73751	1.44372	1.48935	0.888221	1.60469	1.30651	1.75931	0.642446	0.609271	0.654385	0.66739	0.405155	2.95043	1.42456	2.50401	2.06999
670	AhT10_Tissues_TR12817|c0_g2_i1:102-572(-)	0.0771495	0.119051	0	0.0804247	0.166522	0.425875	0.0773733	0	0.281351	0.171048	0	0	1.43862	0.193482	0.19766	0.503098
670	AhT10_Tissues_TR12817|c0_g2_i1:1129-1965(-)	0.99852	1.00489	0.511758	0.316798	0.515382	0.4793	0.653097	0	0.633293	0.770021	0.505825	0.491317	6.61924	2.39529	2.11333	3.07371
678	AhT6.2_TR53563|c1_g1_i1:1-417(-)	0.609981	0.268935	0	0.0908394	1.03447	0.481024	0.61175	0.837722	0.476678	0.579593	0	0.563525	0.382334	1.31122	0.223256	0.649425
678	AhT6.2_TR53563|c1_g1_i1:1696-2052(-)	0.305357	0	0.224969	0	1.75757	0.655513	0.714565	0.587109	0.927986	0.300891	0	0.329118	0.669887	1.02107	0.260778	0.663751
702	AhT6.2_TR22355|c0_g1_i1:1-367(-)	0	0.152787	0	0.206431	0	0	0.0992993	0	0.18054	0.073173	0.164802	0.160075	0	0	0.126836	0.0922378
702	AhT6.2_TR22355|c0_g1_i1:842-1034(-)	0	0	0	0	0	0	0	0	0	0.278285	0	0	0	0	0	0
708	AhT6.2_TR37818|c2_g2_i1:122-790(+)	5.70318	3.68791	5.44231	5.26583	9.90654	11.1937	9.31498	10.13	35.2585	28.5806	22.3305	23.1829	6.85157	2.04328	7.72336	9.00677
708	AhT6.2_TR37818|c2_g2_i1:949-1345(-)	0.27459	0	0	0.286247	0.493902	0.0842095	0.183591	3.34371	1.00138	0.676436	0.76174	0.887871	0.301196	0.229547	0.586258	0.596874
709	AhT11_Tissues_TR46679|c4_g3_i8:1038-1469(-)	0.252343	0.129799	0.247883	0.438426	0.544665	1.7799	0.674867	10.3505	3.98776	4.2271	4.06015	5.30359	1.01491	0	2.58605	0.156719
709	AhT11_Tissues_TR46679|c4_g3_i8:135-482(+)	2.40161	3.06146	1.46165	2.83012	2.92992	3.84266	4.92188	17.2657	5.33112	6.48212	7.47337	6.41496	7.67386	8.37978	10.9684	5.64188
710	AhT10_Tissues_TR63035|c0_g2_i1:1-1978(+)	2.05753	2.26787	1.90837	1.58951	2.73599	2.06198	2.89258	1.13029	1.50739	0.651676	0.764436	0.801912	3.52639	1.38215	2.30626	2.44729
710	AhT10_Tissues_TR63035|c0_g2_i1:2567-4891(-)	0.031258	0.0723523	0.0460582	0.0814624	0.101202	0.158169	0.094046	0.0901497	0.0569963	0.0231006	0	0.0505355	0.20572	0	0.020021	0.0727985
714	AhT6.2_TR51775|c0_g1_i1:1421-3466(-)	2.27331	1.94584	1.76644	2.18467	2.03171	2.28757	2.31553	2.59522	1.19822	0.446262	0.886835	1.43567	2.72735	0.71265	1.52433	2.23359
714	AhT6.2_TR51775|c0_g1_i1:5-1126(+)	3.65965	4.29793	4.22329	3.37612	1.78254	3.63512	3.93011	2.98892	1.00391	1.67541	2.37185	1.51843	3.55243	9.01554	5.06147	4.43506
715	AhT6.3_TR67827|c5_g3_i9:2641-4314(-)	0.390725	0.401957	0.143932	0.407312	0.210838	0.938629	1.45858	7.92983	2.13736	2.08547	2.05943	1.47395	0.428584	0.326631	2.7807	0.22244
715	AhT6.3_TR67827|c5_g3_i9:298-1092(-)	0.0457075	0.423192	0.101024	0.476478	0.147984	0.294363	0.641761	4.30621	1.3335	1.21605	1.59764	1.40403	0.451226	0.114629	1.99077	0.0851605
715	AhT6.3_TR67827|c5_g3_i9:4582-5316(+)	0.296632	0.15258	0.327813	0.463837	0.0533549	0.227423	0.446239	2.09123	0.450736	0.292294	0.246866	0.159857	0.054229	1.11588	1.64663	0
715	AhT6.3_TR67827|c5_g3_i9:6869-7321(-)	0.16043	0	0.118196	0.585343	0	0.0737995	0.160895	1.69652	0.877593	0.355689	0.934603	0.518742	0.263962	0.804681	0.616542	0.149454
722	AhT6.2_TR51592|c0_g1_i1:1-1804(+)	1.81284	1.61629	1.73628	1.76382	1.80428	2.01995	2.32313	3.137	0.440742	0.253063	0.167634	0.260521	2.54085	0.0505156	0.903111	1.31352
722	AhT6.2_TR51592|c0_g1_i1:2263-3213(-)	42.2599	46.9339	49.6016	47.2405	32.8242	35.9974	34.91	30.5618	17.8361	15.2768	14.1189	13.961	25.7339	32.8682	27.2147	30.4697
724	AhT6.3_TR10273|c2_g5_i15:2281-10032(-)	3.40312	2.66188	3.07014	1.808	3.06058	2.67812	3.19204	1.32486	2.82914	1.61432	2.10658	1.11402	9.84631	4.43189	5.00797	6.31873
724	AhT6.3_TR10273|c2_g5_i15:774-1061(+)	0.504687	0.778792	0.650693	0.263056	0	0.232161	0.253075	0	0.230063	0.652713	0	0.407969	0.830381	12.3405	1.1314	1.41047
725	AhT7_Tissues_TR17477|c1_g1_i3:253-2106(+)	4.95867	6.32107	6.32463	5.78212	7.99546	5.75218	6.50624	4.97428	3.43085	4.30193	5.90468	5.83039	7.374	0.491532	4.01717	6.08008
725	AhT7_Tissues_TR17477|c1_g1_i3:2734-9237(-)	23.4037	17.1133	17.9381	16.4298	18.7397	19.3884	19.9584	15.0173	18.0315	17.1226	17.622	14.9849	78.0006	41.0113	32.0059	45.8585
726	AhT7_Tissues_TR27525|c0_g1_i1:2055-5642(-)	0.789944	0.484466	0.60437	0.390625	0.448119	0.22362	0.203137	0.331026	0.498599	0.501463	0.269709	0.229227	1.7774	0.584167	0.674622	1.55671
726	AhT7_Tissues_TR27525|c0_g1_i1:76-1656(+)	17.8125	19.9678	19.3716	17.1071	23.2418	17.6354	18.7862	12.1083	9.30381	7.55866	7.03904	5.38797	11.1684	13.2574	12.3365	12.9324
731	soap_k53scaffold7983_Locus_16147_0:156-3122(-)	4.44573	4.63023	3.16709	4.78767	4.1899	3.12114	2.26002	3.39087	0.535961	0.162919	0.16308	0.396006	6.91844	0.153573	3.42018	4.40398
731	soap_k53scaffold7983_Locus_16147_0:3195-3536(-)	1.59375	1.80352	1.40902	0.332281	2.17866	1.17302	2.34428	0	0	0	0	0	5.24451	0	1.22497	1.97961
733	AhT7_Tissues_TR53116|c3_g1_i1:1176-1487(+)	1.0482	1.25805	2.74578	2.91385	2.51384	1.50012	0.934432	4.47859	0	0	0.193853	0	3.32152	0	1.34276	1.62747
733	AhT7_Tissues_TR53116|c3_g1_i1:2033-6310(-)	3.56749	3.18507	3.45437	2.44387	2.75923	3.49316	3.50117	3.02132	2.44712	1.97736	2.06414	1.35951	10.7705	4.1539	4.9835	5.60232
735	AhT10_Tissues_TR9417|c2_g1_i1:1651-5895(-)	3.00458	3.20983	3.39924	2.19517	3.41811	3.72508	3.65716	1.41542	1.79498	1.58154	1.61001	1.21785	7.50218	3.06987	3.38837	5.55815
735	AhT10_Tissues_TR9417|c2_g1_i1:313-1257(+)	33.5689	5.45896	1.95473	1.52322	160.183	218.452	263.16	165.756	1336.03	1420.25	1562.81	2041.61	187.735	2.02511	171.32	150.343
739	AhT6.2_TR66843|c0_g1_i1:1079-1759(+)	0.0533589	0.494035	0.275183	0.778738	0.345514	0.343639	0.588651	1.02593	0	0	0	0.0862665	1.05352	0	0.205061	0.0994164
739	AhT6.2_TR66843|c0_g1_i1:2314-6252(-)	18.773	18.933	17.9495	21.0893	14.8341	14.1482	13.6464	15.2006	8.74696	6.7426	6.64859	7.83002	33.0584	11.5677	17.1707	26.0137
741	AhT6.2_TR28592|c12_g1_i5:3234-5567(-)	3.37842	2.40244	3.06253	0.697875	4.30131	1.97665	2.73243	0.628614	2.64011	1.47274	1.32159	0.226533	19.1607	0.663758	6.74101	8.51358
741	AhT6.2_TR28592|c12_g1_i5:819-1397(-)	1.44346	1.93689	1.57207	2.8132	2.16737	0.866093	1.00706	3.258	1.02992	0.55657	0.522299	1.31903	5.23183	0.157392	2.00988	3.80023
742	AhT6.3_TR10328|c3_g2_i1:1-1760(+)	4.9551	3.91874	3.69627	8.24321	7.97686	9.8394	11.4919	9.20961	4.0282	5.96597	5.29219	4.70647	3.8273	0.362449	4.02013	6.82796
742	AhT6.3_TR10328|c3_g2_i1:2129-5335(-)	1.80158	0	0	0	0	0	0.0113635	0	0.0206605	0.0251211	0.0377189	0	0.0124285	0	2.14819	11.2943
743	AhT6.2_TR22082|c0_g1_i2:1936-5826(-)	0.97124	0.90789	1.04581	0.681471	1.16912	1.12554	1.13328	0.395027	0.851429	0.358888	0.0777206	0.196278	4.02578	0.32789	1.56718	2.13147
743	AhT6.2_TR22082|c0_g1_i2:83-1318(+)	1.29357	0.362932	0.389874	0.827476	0.761473	1.2442	0.825566	1.69578	5.46791	11.9498	9.00382	6.79684	5.41763	0.14746	5.0089	6.60045
746	AhT11_Tissues_TR65605|c0_g2_i1:108-1388(+)	18.9488	7.31006	6.8757	4.96787	10.9596	8.16859	12.5174	8.56281	2.74136	3.01877	2.40796	2.65992	13.4106	3.55699	25.8726	75.7624
746	AhT11_Tissues_TR65605|c0_g2_i1:5071-5550(-)	0.832733	1.16819	0.892379	0.552417	2.20589	1.32332	2.04991	0.873325	3.17487	1.11894	0.882032	0.611953	5.64659	0.569563	3.7821	2.60937
749	AhT10_Tissues_TR33312|c5_g3_i7:262-2307(+)	10.8515	11.538	12.7838	11.9417	12.4969	17.1568	17.224	11.4394	7.02739	7.00894	5.4097	3.79016	10.247	0.311784	7.66715	8.62
749	AhT10_Tissues_TR33312|c5_g3_i7:3346-6549(-)	8.7101	7.71791	8.13836	8.08675	7.30707	7.58566	7.27947	6.08384	7.09319	6.78068	8.11715	6.63751	17.4909	9.4145	11.9568	13.9779
751	AhT10_Tissues_TR32392|c0_g1_i1:458-766(+)	9.52535	8.89183	9.01042	14.5881	7.3609	7.14064	6.72246	9.94855	3.64527	2.52032	3.9147	4.75303	4.90167	10.6171	5.72446	7.23037
751	AhT10_Tissues_TR32392|c0_g1_i1:983-3715(-)	3.21758	3.89823	3.94762	4.13035	2.29584	2.40978	2.80022	10.3022	0.654582	0.235824	0.132782	0.34393	15.8966	0.700231	3.15095	4.3723
754	soap_k45scaffold11214_Locus_31200_0:2194-2559(-)	0.297848	0	0.146292	0.103497	0	0.091342	0.199141	0	0.181033	0.0733729	0.165252	0.321025	0.217805	0	0	0.18498
754	soap_k45scaffold11214_Locus_31200_0:2970-3683(+)	0.0508928	0.235601	0.224969	0.106107	0.0549242	0.18729	0.204162	0.195703	0.0927986	0.150445	0.0847089	0.329118	0.167472	0.255266	0.195584	0.474108
755	AhT6.2_TR23205|c0_g1_i1:100-2019(+)	0.302812	0.233637	0.264925	0.256479	0.285949	0.313417	0.246748	0.109166	0.276076	0.0699336	0.0945034	0.122391	0.518988	0.237318	0.581861	0.440772
755	AhT6.2_TR23205|c0_g1_i1:2243-5023(-)	8.24485	8.18613	7.90337	8.3633	6.98017	6.69585	7.61355	6.30578	3.26407	2.7038	2.30533	2.3237	10.8926	1.96613	8.2854	10.0909
757	AhT6.3_TR42994|c0_g2_i2:3356-3910(-)	0.0654728	0	0.0964734	0	0	0	0	0.125885	0	0	0	0	0.574534	0	0	0.36596
757	AhT6.3_TR42994|c0_g2_i2:4490-5320(-)	0.0437274	0.0674765	0.0644317	0.0455837	0	0.0402301	0.0438542	0	0	0	0	0.0706949	0.191857	0	0.0560155	0.325885
757	AhT6.3_TR42994|c0_g2_i2:604-2013(-)	0.20617	0.0795362	0.0949339	0.268653	0.0556253	0.21339	0.0775379	0.198201	0.0939833	0.0952287	0.0428952	0.16666	0.565366	0	0.264107	0.264088
758	AhT6.3_TR42994|c0_g2_i5:3532-4086(-)	0	0	0	0	0.0706592	0.0602364	0	0	0	0	0	0	0.287267	0	0	0.121987
758	AhT6.3_TR42994|c0_g2_i5:4666-5496(-)	0.131182	0.0674765	0.0322158	0.0455837	0.0943823	0.0402301	0.219271	0	0	0.0323159	0	0	0.191857	0	0.168047	0.0407356
758	AhT6.3_TR42994|c0_g2_i5:780-2189(-)	0.309255	0.119304	0.189868	0.134326	0.166876	0.14226	0.206768	0.0991007	0.0469917	0.13332	0	0.0833298	0.621902	0	0.165067	0.504168
759	AhT6.3_TR60054|c0_g1_i8:1226-4564(-)	7.4982	7.13717	6.87925	5.59295	7.92773	5.87724	6.38486	4.47778	4.86172	3.94895	3.62277	2.76231	13.9784	11.9269	6.76137	9.13447
759	AhT6.3_TR60054|c0_g1_i8:252-764(+)	14.45	6.12103	11.5853	10.1899	4.12798	6.77747	7.67217	10.7591	1.67906	2.14627	2.82958	3.09197	8.93509	155.792	10.1627	3.56329
762	AhT6.3_TR35355|c0_g1_i14:1567-1884(+)	0.114269	0.17633	0.25256	0.238239	0.12332	0	0.4584	0.439409	0.833437	0.844481	0	1.66266	0.12534	0	0	0.212901
762	AhT6.3_TR35355|c0_g1_i14:2789-5341(-)	4.12764	2.39403	3.94282	4.15449	8.89384	9.44139	10.0207	8.07304	43.1859	29.1055	39.6581	33.5963	5.80779	1.4992	3.30018	4.72035
762	AhT6.3_TR35355|c0_g1_i14:50-526(+)	3.12334	4.93724	4.93895	4.12948	3.78182	3.36414	4.4312	4.68703	1.80578	1.40747	1.90196	1.84741	4.09446	5.73145	2.14691	2.98062
764	AhT6.3_TR74210|c6_g2_i1:1871-4756(-)	9.00252	7.79115	8.58984	10.4347	5.91091	8.17824	5.87177	9.85289	8.79311	8.85845	5.67937	4.98723	24.4315	0.631532	12.1776	14.7205
764	AhT6.3_TR74210|c6_g2_i1:295-975(+)	6.82994	7.82222	6.28989	6.61927	3.80065	4.07458	3.42488	4.30892	1.45943	0.473207	0	0.345066	4.15556	0.133818	1.43543	2.03804
766	AhT11_Tissues_TR79786|c0_g1_i1:3316-5118(-)	1.33016	1.08849	0.92059	0.735331	0.65251	1.03835	1.33401	0.348749	0.514484	0.476619	0.335453	0.358415	2.05592	1.31413	2.01376	2.27177
766	AhT11_Tissues_TR79786|c0_g1_i1:54-1445(+)	14.1225	10.272	13.328	14.0962	15.1285	15.803	14.6085	10.0884	11.995	14.932	8.90722	9.66464	5.6695	21.2768	13.7105	11.7944
767	AhT8_Tissues_TR39935|c0_g2_i2:2159-4768(-)	2.97939	3.33001	3.06691	3.04782	1.95328	2.42088	3.14162	2.06118	1.21854	1.19353	1.34405	1.68815	4.47451	3.21225	3.78098	5.91425
767	AhT8_Tissues_TR39935|c0_g2_i2:656-1702(+)	13.0495	8.89028	12.1456	12.3011	14.7949	14.5284	13.5399	9.27543	10.8848	12.7988	8.2607	8.97765	4.68249	20.7153	10.4479	10.1522
770	AhT10_Tissues_TR20667|c0_g1_i1:191-2221(+)	1.14505	0.441737	0.67225	0.969848	0.617877	0.411511	0.592129	0.825595	0.456728	0.330557	0.357354	0.607433	1.55037	1.12174	1.16888	2.53343
770	AhT10_Tissues_TR20667|c0_g1_i1:2820-5375(-)	0.554444	0.460694	0.53417	0.11856	0.675077	0.5101	0.655857	0.0273341	0.751756	0.462284	0.473256	0.0689524	3.29034	1.0696	1.0927	1.60251
773	AhT9_Tissues_TR49988|c4_g6_i1:219-2576(-)	21.9596	21.5921	21.6964	28.5305	19.9405	22.174	22.3479	22.8738	15.1174	12.8692	16.4415	19.6323	42.9178	39.4201	28.032	39.809
773	AhT9_Tissues_TR49988|c4_g6_i1:2592-2918(-)	5.88955	5.31579	5.40339	2.43266	6.83579	6.44087	6.57531	1.06829	6.28136	3.61345	4.62402	1.43725	16.9428	9.4753	9.25284	11.4908
775	AhT6.2_TR38468|c0_g1_i1:1277-3631(-)	3.28657	1.21432	0.943534	1.06161	9.87473	13.3015	15.7842	10.3538	35.2252	35.0876	43.1208	43.2561	18.719	0.0773929	10.3376	14.1299
775	AhT6.2_TR38468|c0_g1_i1:580-1122(+)	13.6516	15.9028	15.8755	19.3237	10.472	11.5131	8.45635	16.212	4.51483	6.92381	4.56679	4.76039	9.10207	0.335654	4.80062	5.42369
779	AhT6.2_TR24803|c0_g2_i3:2062-4350(-)	3.69883	3.28256	4.10518	3.65727	3.06668	3.92878	3.69364	2.65546	3.09726	3.1911	3.43499	2.74617	4.35324	6.48939	4.29088	4.92463
779	AhT6.2_TR24803|c0_g2_i3:236-1510(+)	10.7445	19.2187	20.7872	34.2554	0.676666	0.734175	1.00039	0.547969	0	0.0421247	0	0	0	0.0714746	0.766688	0.637201
783	AhT11_Tissues_TR23085|c0_g1_i11:3180-5390(-)	1.87357	1.31877	1.88889	0.873759	1.43667	1.58764	1.79659	0.631985	0.419546	0.558709	0.519747	0.47827	4.02008	1.56623	2.5264	2.40373
783	AhT11_Tissues_TR23085|c0_g1_i11:950-1939(+)	1.35807	0.283197	0.324501	0.306101	7.64511	11.8191	9.57084	10.6563	17.8027	22.3516	13.8681	16.8528	12.2796	0.184101	4.84297	6.12059
785	AhT6.2_TR99229|c0_g1_i1:1979-4207(-)	12.0473	10.0121	11.2538	11.4881	12.7201	9.31393	7.73327	11.9421	1.30792	0.614437	0.217074	1.00153	13.608	0.0817677	5.24171	5.71022
785	AhT6.2_TR99229|c0_g1_i1:665-1819(+)	0.440454	0.24274	0.417216	0.131186	0.135812	0.115779	0.189313	0.42343	0.0573664	0.0232506	0.104731	0.152591	1.55292	0.157801	0.926948	1.43612
791	AhT6.2_TR65645|c0_g1_i1:1134-3260(-)	1.23004	0.949049	1.14537	0.926075	1.34591	2.13758	1.47348	1.44528	4.4546	3.7119	3.86722	3.25915	3.7291	0.856888	2.66994	3.69229
791	AhT6.2_TR65645|c0_g1_i1:82-660(+)	442.451	543.976	547.171	507.03	487.59	408.565	451.476	382.151	236.424	181.766	155.018	176.04	243.349	262.53	259.516	283.614
792	AhT6.3_TR55760|c4_g6_i8:151-1872(+)	12.3657	18.8538	17.832	17.3562	11.9333	11.2214	9.54455	11.9283	2.00083	1.51271	1.36981	2.1493	13.7259	0.264605	8.27176	7.68633
792	AhT6.3_TR55760|c4_g6_i8:2417-4558(-)	3.34196	4.26699	4.94933	5.78281	6.73736	3.65215	3.30061	2.67461	0.587725	0.915209	0.903562	0.9325	11.8347	0.893432	5.9979	8.97644
793	AhT6.3_TR9678|c5_g2_i9:2251-3525(-)	12.597	9.7633	12.1154	13.9636	14.7021	17.0171	14.8344	13.6992	22.5018	25.2538	26.1852	24.4666	15.3806	32.5209	15.0782	19.3284
793	AhT6.3_TR9678|c5_g2_i9:834-1535(-)	0.56939	0.878637	0.495766	0.215841	0.223452	0.285737	0.311477	0	0.18877	0.459051	0.603099	0.418429	0.681338	0.908705	0.198927	0.771539
794	AhT6.3_TR78661|c0_g3_i2:1-1304(+)	0	0	0.0615905	0.0290491	0.0300735	0.0256374	0.0558939	0.0535782	0	0	0.0927641	0	0.0611323	0.069885	0.107091	0.0778787
794	AhT6.3_TR78661|c0_g3_i2:2435-4420(-)	2.19562	2.14579	2.30509	1.54496	1.77715	2.18834	2.58733	1.72378	1.10097	0.78427	0.822265	0.591616	3.05058	1.37659	1.99227	2.31811
795	AhT11_Tissues_TR55455|c0_g2_i3:1272-3467(-)	1.30722	1.02137	0.780222	1.15572	1.96436	2.07042	1.95822	2.95881	16.8663	16.6312	13.6608	14.5531	5.37252	4.6893	2.64964	3.77667
795	AhT11_Tissues_TR55455|c0_g2_i3:67-1233(+)	0.155687	0.0480488	0	0.097378	0	0.0572942	0	0	0	0.0230116	0.0518271	0	1.29787	0	1.55562	0.725177
796	AhT6.2_TR38491|c0_g1_i2:2837-4828(-)	5.89206	5.74242	5.85959	5.97105	5.11853	4.51455	5.12249	4.73489	3.39274	2.44009	3.21843	3.15561	8.54392	8.96661	6.51965	6.62751
796	AhT6.2_TR38491|c0_g1_i2:794-2215(+)	3.70529	1.73503	1.75087	1.8647	6.39809	7.28809	7.79087	6.14152	48.9249	54.0867	62.9916	60.9371	7.23167	3.01204	8.47832	11.4028
797	AhT6.2_TR96055|c0_g1_i1:185-1408(+)	0.534374	0.320679	0.32808	0.433268	0	0.0546261	0.0595471	0	0.108265	0.0219399	0.0494135	0.143989	1.92127	0.446716	0.836663	0.4425
797	AhT6.2_TR96055|c0_g1_i1:2053-4041(-)	16.625	14.5186	17.4034	14.912	18.8291	19.2452	20.8873	13.7695	19.3545	16.2828	20.4344	14.709	37.4536	8.15543	21.1565	26.4139
802	AhT6.3_TR71321|c2_g1_i3:2232-2807(-)	3.84824	4.47805	4.2295	2.56479	4.69773	4.35302	5.31458	1.45554	3.79604	2.89059	4.93518	1.83586	16.8844	7.11954	5.25291	8.99175
802	AhT6.3_TR71321|c2_g1_i3:2823-3149(-)	5.55618	5.31579	7.04079	1.9693	7.91513	6.2364	6.57531	1.4956	3.64724	3.36708	3.14433	1.07794	17.9179	11.9835	9.25284	9.83447
804	AhT10_Tissues_TR17629|c0_g1_i2:125-556(+)	86.9743	120.323	125.491	140.384	36.9464	49.2955	40.8295	44.9601	12.7302	15.4165	10.9204	13.191	15.7772	43.6665	28.3388	39.8066
804	AhT10_Tissues_TR17629|c0_g1_i2:978-2867(-)	7.4982	7.92142	7.20985	6.39351	8.52789	9.32181	8.17553	7.13446	9.04478	7.30329	5.37619	5.19092	11.3881	3.66449	6.05875	8.20312
805	AhT11_Tissues_TR55650|c1_g2_i10:2450-4666(-)	3.96647	3.69267	4.85435	3.48558	4.59906	3.98098	3.91222	2.61564	2.45069	1.75638	1.60958	1.37793	5.14184	6.00135	3.59038	4.53488
805	AhT11_Tissues_TR55650|c1_g2_i10:428-871(+)	3.84653	4.16759	3.43686	4.52172	4.50452	5.87304	7.96161	7.55308	1.19384	0.544348	0.544885	0.396942	7.7203	3.07872	4.50811	5.4894
813	AhT6.3_TR40830|c0_g1_i2:3190-3768(-)	35.9609	26.4386	28.2972	25.973	39.69	36.8955	34.7434	26.788	25.5191	23.2832	15.9823	16.1327	57.8943	41.0794	43.4135	48.5845
813	AhT6.3_TR40830|c0_g1_i2:562-1692(+)	6.68275	5.20572	6.27269	5.52626	13.5574	12.0601	10.9554	14.3933	16.755	7.81178	3.63642	5.03847	10.7487	4.99564	9.30155	10.2063
814	AhT10_Tissues_TR25658|c0_g1_i11:1384-3477(-)	1.6659	1.12467	2.00721	0.723592	2.32224	2.15531	2.78455	1.06767	1.45553	0.795119	1.06869	0.364717	4.41601	3.74269	2.57864	2.47337
814	AhT10_Tissues_TR25658|c0_g1_i11:329-841(+)	2.47916	1.96747	2.08744	2.51057	2.36977	3.4539	2.55739	3.13239	6.84539	11.5689	9.19612	6.5275	8.08043	3.55283	7.07761	8.0504
815	AhT11_Tissues_TR49009|c0_g2_i1:1488-3326(-)	6.57986	6.09821	7.19144	6.32364	5.11789	6.07178	6.16298	5.77468	2.77427	2.6139	3.09153	1.85283	11.097	3.12191	7.08738	9.59028
815	AhT11_Tissues_TR49009|c0_g2_i1:421-1071(+)	2.5118	0	0	0	0	0	0.0559798	0	0	0	0	0.0902419	14.5718	0	11.1546	13.3117
818	AhT6.2_TR5530|c2_g1_i1:101-4189(+)	4.99429	4.33335	4.36696	4.02979	6.08042	4.30869	4.09079	3.40018	1.2153	1.20185	0.769155	0.790196	18.9105	0.20058	8.01429	12.5421
818	AhT6.2_TR5530|c2_g1_i1:7317-9377(-)	0.476036	0.4081	0.376695	0.165415	0.62791	0.356859	0.565828	0.135596	0.578675	0.234537	0.117384	0.0570087	1.89525	0.840112	0.835667	1.18258
821	AhT6.2_TR123365|c0_g1_i1:1346-3052(-)	17.6259	16.293	16.9693	15.5115	25.6155	24.0305	32.2584	18.3772	20.3006	13.6554	11.7279	9.49871	28.5803	4.53782	12.2985	18.9385
821	AhT6.2_TR123365|c0_g1_i1:209-595(+)	6.10319	7.38946	6.43343	7.73262	5.87731	6.91084	6.59173	5.5965	2.91057	1.596	1.40656	2.58064	2.8838	0.235478	4.69097	4.02367
823	AhT6.2_TR82076|c0_g2_i1:1816-3588(-)	5.53362	5.31318	5.7076	4.508	4.51215	4.71393	4.95359	4.01936	4.18552	3.15044	4.29823	3.61166	5.46281	11.5133	4.75203	5.976
823	AhT6.2_TR82076|c0_g2_i1:98-1408(+)	10.9483	9.58074	11.5172	10.893	12.5933	13.1073	15.7057	11.5644	8.0359	3.60518	5.58226	4.83961	13.0125	1.39024	11.9657	16.2414
825	AhT10_Tissues_TR19969|c2_g1_i1:3880-6636(-)	1.75295	0.89489	1.039	0.686979	1.32284	1.21259	1.38792	0.886946	1.75439	1.87017	1.97439	0.958882	7.35867	3.99954	3.08975	4.93588
825	AhT10_Tissues_TR19969|c2_g1_i1:865-2430(+)	5.73138	8.59356	8.47931	11.7559	3.50589	3.75727	5.58511	6.60292	7.48896	7.854	7.99477	7.46536	8.06837	5.23736	10.4334	9.70576
826	AhT6.2_TR78881|c0_g3_i1:2384-4222(-)	6.32299	5.45789	5.3863	3.27511	4.11564	4.61747	5.39013	2.46943	4.25148	3.41705	3.22309	2.42785	13.4161	12.0912	9.08703	9.9032
826	AhT6.2_TR78881|c0_g3_i1:300-1832(+)	4.7644	5.30371	4.97706	6.44924	4.01623	3.79454	4.30277	5.87913	2.16106	2.06708	1.97267	2.72086	7.17605	26.1561	5.86036	8.52355
827	AhT6.2_TR16763|c0_g2_i1:2406-4244(-)	14.4243	16.6481	16.4355	16.1078	12.219	14.4341	14.7832	12.955	6.73751	6.76108	7.36705	6.10156	23.9496	10.2082	18.7056	21.5735
827	AhT6.2_TR16763|c0_g2_i1:426-1946(+)	5.25591	5.27182	5.40355	6.50012	5.69803	6.57194	7.76297	5.14464	10.2807	11.1761	11.6113	12.7074	5.4245	0.539231	5.60056	6.98837
833	AhT11_Tissues_TR69018|c0_g2_i1:1-2530(-)	0.157989	0	0	0.0149723	0.046501	0.0924973	0.0864257	0.027615	0.0523781	0.0106144	0.023906	0.0464407	0.267822	3.4579	0.183988	0.896457
833	AhT11_Tissues_TR69018|c0_g2_i1:2744-3242(-)	0.436923	0	0	0.0759119	0.157178	0.0669963	0.0730317	0	0.132782	0	0	0.235461	0.798763	21.3672	0.559706	1.22109
834	AhT6.2_TR3148|c0_g1_i1:1339-3135(-)	3.45782	3.46361	3.00936	2.97222	2.61875	2.34409	3.10281	2.44939	2.83911	1.41969	1.78384	1.30768	4.45827	7.04902	3.31567	3.93707
834	AhT6.2_TR3148|c0_g1_i1:256-651(+)	2.11051	2.54877	2.83939	5.16546	2.37672	3.46131	2.39271	2.29358	1.33855	1.15284	1.37459	2.81869	1.61044	24.1633	1.52812	2.30804
836	soap_k29scaffold11557_Locus_28765_1:1219-2961(-)	2.02222	1.96239	1.95064	2.2602	2.4524	2.05229	2.52988	1.7236	0.760278	0.724131	0.659301	0.876325	2.92706	1.82992	1.20178	2.3694
836	soap_k29scaffold11557_Locus_28765_1:488-829(+)	2.3375	2.95121	2.81804	5.8703	2.86666	4.98535	3.51641	6.12859	1.5499	1.02078	0.884242	2.23309	1.86471	210.772	6.39707	6.13678
837	AhT10_Tissues_TR30683|c0_g1_i2:107-934(+)	4.08138	0.744931	4.65589	3.8429	1.23142	1.04977	0.660196	1.51883	0	0.0648659	0	0.0709511	3.65849	2.09115	1.18059	0.695014
837	AhT10_Tissues_TR30683|c0_g1_i2:2226-2876(-)	0.948904	1.11974	1.15146	0.4655	1.38551	1.95144	2.91095	0.643926	2.23914	1.44379	1.20779	0.902419	3.12254	1.25986	1.00105	1.45597
842	AhT6.3_TR22830|c0_g2_i14:2752-3645(-)	15.2422	12.4189	20.0935	19.1519	19.1254	26.8496	27.434	25.555	4.6692	5.85752	6.42708	4.40278	12.1715	6.82966	20.3586	18.9325
842	AhT6.3_TR22830|c0_g2_i14:449-802(+)	0.718537	1.10879	1.58813	2.03311	0	0.188877	0.205892	0	0	0.15172	0	0.165953	0.112594	0	0.262988	0.860626
843	AhT6.3_TR9650|c6_g2_i11:1213-1467(+)	3.70499	1.97905	1.4698	2.97098	1.38409	3.40867	2.1437	3.28781	0.519672	1.15843	2.13467	2.76459	1.25046	1.07212	4.56362	11.8148
843	AhT6.3_TR9650|c6_g2_i11:1991-3484(-)	109.353	132.639	127.997	140.085	132.058	145.428	157.699	115.134	44.527	38.4303	35.9492	32.9521	118.107	7.44168	87.0845	99.5373
843	AhT6.3_TR9650|c6_g2_i11:532-792(+)	2.50603	1.93355	1.43601	1.30621	1.05177	1.53707	1.5359	2.94454	1.26931	1.1318	0.231732	3.37629	1.52714	0.349157	4.28036	11.9323
844	AhT6.3_TR22789|c4_g3_i2:1956-3494(-)	3.58888	0.327912	0.121767	0.0492268	3.10873	6.42991	4.45176	4.76669	185.773	199.934	173.901	155.706	15.5134	0.177641	12.2195	18.8723
844	AhT6.3_TR22789|c4_g3_i2:410-1042(+)	11.6532	12.1359	13.0262	13.5243	17.5945	17.4286	21.5894	18.5426	10.1533	10.3515	9.6504	10.1161	6.10782	2.59138	10.3687	8.60988
846	AhT8_Tissues_TR38208|c0_g1_i7:176-667(-)	0.22157	0.11397	0.32648	0	0.478242	0.135899	0.888849	0.142004	1.07737	0.600405	0.737588	0.238811	1.21519	0.370447	0.851504	0.688034
846	AhT8_Tissues_TR38208|c0_g1_i7:3810-4823(-)	0.179179	0.110598	0.132009	0.149428	0.309395	0.0659392	0.251578	0	0.653434	0.132419	0.238588	0.0579364	1.17924	0.179744	0.459062	0.433991
846	AhT8_Tissues_TR38208|c0_g1_i7:891-3407(-)	0.187678	0.155944	0.202088	0.0150497	0.38951	0.318772	0.448839	0.0555153	0.447513	0.2774	0.360442	0.233403	1.14017	0.253441	0.517826	0.766596
847	AhT6.2_TR71088|c1_g1_i1:1-2764(+)	0.0920268	0.0405738	0.0871716	0.0411144	0	0.0120952	0	0.0252771	0	0.0194316	0.0218821	0	0.057682	0	0.0336823	0.0979777
847	AhT6.2_TR71088|c1_g1_i1:3398-4837(-)	0.328046	0.0778792	0.0743649	0.184139	0.136166	0.11608	0.177153	0.048518	3.22089	5.05387	6.93025	5.91555	0.85806	0	0.51721	0.86979
848	AhT6.2_TR46615|c0_g2_i1:1285-2913(-)	0.736117	0.0688435	0.0657369	0.348803	3.22586	12.0057	22.3265	31.0944	0.97618	3.54433	0.519798	0.757334	3.47445	0.615366	5.37213	4.36389
848	AhT6.2_TR46615|c0_g2_i1:480-995(+)	0.0704214	0.108669	0	0.0734109	0.0759997	0.0647891	0.0706256	0.135399	0	0	0	0	0.0772447	46.4481	0.811899	0
849	AhT6.2_TR46615|c0_g2_i4:1-1179(+)	0.0924617	0	0	0.0321289	0.0665239	0.0567111	0.0309099	0.177776	0.112397	0	0	0	0.101421	62.4539	0.94756	0.31583
849	AhT6.2_TR46615|c0_g2_i4:1469-3097(-)	0.892264	0	0.0821711	0.279043	3.20179	12.3546	20.9619	31.2231	0.732135	3.37948	0.408412	0.793398	3.22977	0.223769	5.54358	4.53013
850	AhT6.3_TR27397|c6_g3_i1:118-867(+)	3.97289	4.71013	4.35481	5.60624	3.50328	5.03696	5.102	6.05505	3.00371	3.5806	4.516	3.52485	3.93268	1.70109	4.77902	5.1454
850	AhT6.3_TR27397|c6_g3_i1:1341-2864(-)	7.51069	7.46904	8.16843	6.63646	8.9548	6.53707	7.67595	5.08866	4.69547	2.51981	3.09554	1.96596	6.01536	6.09926	4.82594	4.84224
852	AhT6.2_TR71088|c1_g2_i2:1-2764(+)	0.105173	0.0405738	0.0678001	0.0685239	0.0141881	0.0362856	0.0131848	0	0	0.0194316	0	0	0	0.0329704	0.0336823	0.0979777
852	AhT6.2_TR71088|c1_g2_i2:3398-4834(-)	3.56547	3.43384	2.7945	3.92771	2.97462	3.53621	3.88013	2.86854	1.70602	2.52286	3.66176	3.06615	1.99707	0.634169	2.68863	3.83978
855	AhT10_Tissues_TR1777|c0_g1_i10:2574-3980(-)	6.66315	6.29675	8.41005	5.86912	7.10735	7.50835	6.44937	3.47592	2.77842	3.13016	3.5249	2.50522	6.62888	23.0578	8.40328	9.04626
855	AhT10_Tissues_TR1777|c0_g1_i10:400-1815(+)	5.46601	4.27675	4.70767	5.27003	3.84958	4.41499	3.93768	5.1314	2.19925	2.08615	2.30652	3.23609	7.96603	22.332	6.18022	7.50657
856	AhT6.3_TR76121|c2_g1_i9:1457-2851(-)	56.4207	28.6193	38.4778	35.9249	36.3203	30.9149	38.6634	29.6993	20.9462	15.7662	18.6866	19.7088	27.2865	20.9697	29.6979	30.6482
856	AhT6.3_TR76121|c2_g1_i9:148-1167(+)	3.74062	6.98164	6.29914	9.17291	5.19033	6.09627	5.53788	9.52095	1.29918	1.26374	0.355778	1.3247	11.723	0	2.78381	4.04888
858	AhT6.2_TR15465|c5_g7_i1:1832-3220(-)	0.261609	0.0403693	0.0770953	0.245443	0.0846995	0.048137	0.104947	0.201198	0.190808	0.116002	0.0870874	0.253769	0.889566	0.852909	0.368638	1.07232
858	AhT6.2_TR15465|c5_g7_i1:443-1291(+)	8.56005	6.73669	7.56787	8.92345	6.51288	7.63916	6.22404	8.88755	5.77516	4.90276	3.84692	3.4598	13.0514	2.03942	8.99178	10.6458
859	AhT11_Tissues_TR25232|c0_g1_i2:100-909(+)	3.81319	1.17684	3.86697	3.36711	1.16195	1.03183	0.539894	1.55258	0	0.0994611	0	0.145056	2.80484	1.46258	1.20682	0.752251
859	AhT11_Tissues_TR25232|c0_g1_i2:1147-2955(-)	1.90827	1.20887	1.5095	1.40296	2.51467	3.01232	3.28368	2.81936	3.04004	2.12283	2.37382	2.27326	3.2389	1.41053	1.74977	2.45136
860	AhT6.2_TR73715|c0_g1_i1:1024-2616(-)	10.5842	10.0319	10.5035	10.1061	7.11449	10.5981	11.5528	7.5436	5.07439	8.73235	10.8207	8.96148	9.20769	4.57653	12.2728	14.1738
860	AhT6.2_TR73715|c0_g1_i1:342-749(+)	14.4281	13.4685	12.8608	12.0696	15.6671	16.7156	16.3457	12.6718	3.57275	4.93649	0.889444	2.44781	5.27536	1.11679	6.04679	5.14407
861	AhT6.2_TR132847|c0_g1_i1:1560-2978(-)	17.5669	19.7184	21.1681	15.0559	19.4559	15.4551	19.8779	11.9644	5.64993	3.61466	2.85575	3.89166	22.3588	6.29369	11.7766	12.3334
861	AhT6.2_TR132847|c0_g1_i1:282-839(+)	12.3078	12.8626	14.2013	10.658	21.8569	20.1905	22.8584	19.1568	44.1722	48.9926	35.5522	33.1639	20.0006	4.73615	17.2681	14.8024
862	AhT6.3_TR76292|c8_g1_i2:1495-3279(-)	5.82213	5.78007	6.35913	7.00303	4.19621	4.28893	4.20573	5.47968	1.41054	0.511514	0.508254	0.921529	7.94933	0.816852	4.85047	5.12036
862	AhT6.3_TR76292|c8_g1_i2:687-1175(+)	1.85774	1.03202	0.875954	1.00704	0.080196	0.136733	0	0.142875	0.270995	0	0.123685	0	0	0	1.1423	3.73818
868	AhT10_Tissues_TR21842|c0_g1_i10:2050-3411(-)	2.2144	2.3055	2.6732	2.78121	1.64119	2.72457	2.5419	1.89797	3.59993	3.82509	3.90781	3.53693	3.33616	2.40872	2.59744	3.97666
868	AhT10_Tissues_TR21842|c0_g1_i10:308-1717(+)	1.85553	1.8691	1.27211	1.77311	2.14157	2.84521	2.45537	2.37842	6.62582	10.1133	7.72113	6.12474	3.10951	1.0341	3.16929	3.57719
872	AhT6.3_TR42961|c2_g1_i5:1850-2383(+)	3.19824	0.840045	0.752004	1.41873	14.3938	11.9576	13.0348	20.4103	15.0136	9.00179	10.9865	15.622	12.3158	0.170656	8.10683	14.3266
872	AhT6.3_TR42961|c2_g1_i5:248-1333(+)	2.77717	0.361428	0.443724	0.313923	9.64147	9.05043	8.18789	4.56767	9.70079	6.23143	8.68805	5.13905	11.3409	0	5.18639	9.94343
872	AhT6.3_TR42961|c2_g1_i5:2897-4255(-)	16.8184	18.691	18.8128	16.8634	14.7456	16.7033	15.8214	14.1377	10.4824	9.36647	9.61306	9.46703	17.9201	49.2196	17.1262	17.237
874	AhT7_Tissues_TR48418|c0_g2_i1:2710-3984(-)	5.12999	2.02303	2.30969	2.82243	9.71938	12.009	10.0611	9.86343	39.0794	46.3582	41.3651	40.5934	14.0676	3.9311	12.6321	15.7442
874	AhT7_Tissues_TR48418|c0_g2_i1:357-2036(+)	7.2026	6.74211	7.91986	7.55346	8.82357	7.48222	8.09118	7.06977	6.23143	7.73665	9.18033	9.6164	11.5542	6.07534	8.20147	11.1024
875	AhT7_Tissues_TR46123|c9_g7_i1:1008-2447(-)	10.447	10.7863	11.2849	12.1269	12.3367	8.77568	9.03479	8.8788	2.8988	1.93949	1.76406	2.6518	8.99579	11.5811	9.50373	13.1174
875	AhT7_Tissues_TR46123|c9_g7_i1:1-455(+)	7.50707	0.123237	0	0.166506	11.4631	10.1396	11.3734	15.8158	1.60185	3.42321	2.65856	4.64815	30.6602	2.00286	27.0086	37.1992
877	AhT6.3_TR31345|c0_g2_i3:154-2025(+)	0.232932	0.179721	0.185912	0.141645	0.712254	0.625049	0.486683	0.410537	1.80511	1.01852	0.516942	0.910084	0.638754	0.438125	0.397854	0.433991
877	AhT6.3_TR31345|c0_g2_i3:2491-4134(-)	15.649	11.9718	13.0274	11.3364	20.0611	16.2682	16.5367	8.15953	3.70788	6.92598	5.04018	4.18093	7.87953	10.2549	8.32444	14.0841
878	AhT11_Tissues_TR69085|c4_g3_i1:2575-4080(-)	0.603211	0.558496	0.444412	0.27668	0.208318	0.177589	0.266183	0.139175	0.483958	0.267475	0.120482	0.273063	1.08512	461.702	11.6527	0.696806
878	AhT11_Tissues_TR69085|c4_g3_i1:768-1475(+)	5.543	4.98955	5.70971	3.85221	3.43416	3.63588	3.6031	2.0723	2.24604	3.60336	3.5025	3.07014	5.74229	2.70301	4.73379	7.6022
879	AhT6.3_TR50801|c0_g4_i1:2364-3731(-)	3.24062	3.81198	3.34642	4.79038	4.87331	4.59434	3.86273	4.54537	10.6071	7.85219	7.20658	7.34344	6.32255	3.46401	6.4311	6.70592
879	AhT6.3_TR50801|c0_g4_i1:833-1933(+)	1.38617	0.407433	0.316101	0.481672	0.142474	0.121457	0.165499	0.126914	0.24072	0.317083	0.109868	0.160075	8.03682	0	2.62128	4.61189
880	AhT6.3_TR457|c1_g3_i10:1248-2579(-)	4.3103	3.53613	3.47706	3.83919	2.5614	1.80709	1.17646	2.46524	0.547178	0.262093	0.045407	0.132314	5.38625	0.615744	1.08335	2.61763
880	AhT6.3_TR457|c1_g3_i10:46-675(+)	0.865177	0.801043	0.849884	0.781651	0.373484	0.212261	0.520612	0.110898	0.105172	0.0426262	0	0	0.379603	0.723255	0.369436	0.429858
881	AhT6.2_TR25605|c6_g1_i1:2366-2932(-)	0.833133	0.296683	0.377726	0.534463	0.968293	1.47404	1.28546	1.10898	3.0383	2.46285	3.30679	1.34694	2.2495	0	1.14936	1.55226
881	AhT6.2_TR25605|c6_g1_i1:700-1053(+)	0.615889	0	0	0	0	0.0944384	0	0	0.18717	0	0	0.165953	0	0	0.788964	2.39063
882	AhT6.2_TR81427|c1_g2_i1:1709-2290(-)	0.187306	0.0963454	0.0919978	0	1.01072	1.03395	0.626165	0.360134	1.13846	1.01512	0.519606	0.706585	1.09576	0.469743	0.0799809	0.46531
882	AhT6.2_TR81427|c1_g2_i1:45-545(+)	2.61107	3.35766	3.68707	4.2341	3.67893	3.67009	5.23729	5.29922	1.19027	1.98327	1.69012	2.11069	5.09168	1.63707	4.08813	4.18918
884	soap_k29scaffold19170_Locus_61387_0:2230-3486(-)	7.45828	3.07799	3.19467	2.47109	17.4397	26.33	23.6864	16.1186	246.9	299.245	232.402	234.149	21.5304	1.01497	18.9232	23.6178
884	soap_k29scaffold19170_Locus_61387_0:228-2093(+)	3.64153	2.73454	2.99851	2.84202	4.24523	3.29654	2.63654	2.24649	0.319573	0.129523	0.0324127	0.157416	3.75941	0	0.997833	1.48757
885	AhT6.2_TR29447|c0_g1_i1:1885-3294(-)	9.79307	12.7258	16.4615	18.6714	16.4373	22.6668	22.5118	21.0589	1.55072	2.41881	2.40213	2.70822	17.5263	12.0214	15.6814	18.7502
885	AhT6.2_TR29447|c0_g1_i1:263-1057(+)	100.694	117.506	115.74	90.7215	75.7187	82.3374	87.0502	63.4506	17.5022	21.416	20.9976	23.4251	81.9225	55.2512	102.408	95.3797
887	AhT6.3_TR23811|c9_g4_i1:1296-2660(-)	2.98153	0.985899	1.51018	1.49855	5.11386	5.41267	6.30074	4.453	8.88297	6.51197	13.8245	12.2229	6.19044	3.47162	7.60469	8.92781
887	AhT6.3_TR23811|c9_g4_i1:366-782(+)	31.719	35.365	38.1347	35.7907	29.4354	29.5028	32.8597	34.5141	14.1414	13.717	15.5194	17.3284	23.8003	33.6548	25.6745	25.6523
888	AhT6.3_TR27364|c0_g3_i8:1482-2762(-)	3.48907	3.15164	3.69909	3.69633	4.92877	5.7415	5.12077	4.90862	19.0861	15.8695	15.2032	17.8398	9.17892	0.782538	4.39689	8.8526
888	AhT6.3_TR27364|c0_g3_i8:329-724(+)	0.73409	0.849591	1.21688	2.77404	1.48545	1.18191	1.38041	1.41143	0.334638	0.271257	0	0.148352	0.805218	0	0.117548	0.085483
890	AhT8_Tissues_TR17162|c0_g1_i1:1512-1874(-)	0	0	0	0	0	0	0	0	0.18253	0.517855	0.499853	0	0.109802	0	0	0.0932542
890	AhT8_Tissues_TR17162|c0_g1_i1:320-652(-)	0	0	0	0	0	0	0	0	0.198974	0.161288	0.544885	0.352838	0	0	0	0
891	soap_k25scaffold3681_Locus_6158_1:1-820(+)	11.3887	8.54771	12.6674	14.0895	17.408	24.9103	23.3767	21.9822	40.2398	52.137	46.6155	50.2219	19.5889	3.77856	19.1305	22.0859
891	soap_k25scaffold3681_Locus_6158_1:2153-2755(-)	15.9692	5.11445	11.9872	1.88458	8.38946	5.98767	8.09841	1.73796	2.74702	6.0122	2.40725	1.85108	4.0982	12.3925	4.94051	5.66995
892	AhT11_Tissues_TR64920|c1_g3_i1:3834-5012(-)	1.54103	0.951196	1.04451	1.02813	4.42384	4.53689	5.16196	4.26662	58.7276	51.6818	44.8871	43.0516	5.27387	3.24636	4.81676	6.0582
892	AhT11_Tissues_TR64920|c1_g3_i1:921-3425(+)	39.7028	49.2681	51.3198	56.1018	47.4034	46.9505	46.8156	43.3699	4.44367	3.527	3.5734	2.81425	52.2533	0.254655	15.3491	21.5135
896	AhT6.3_TR26133|c0_g2_i10:3139-3546(+)	4.54218	2.19894	4.19943	5.38491	7.40103	7.78422	7.50294	11.1306	3.08556	1.71132	1.63065	3.31175	4.10306	2.90365	5.01998	4.48032
896	AhT6.3_TR26133|c0_g2_i10:3744-4898(-)	1.82474	0.582577	0.463573	0.327966	3.8367	3.93648	3.69161	2.84303	38.8944	48.9659	34.7183	32.4001	5.41796	0.552304	6.28712	8.79254
897	AhT7_Tissues_TR47073|c8_g1_i1:129-575(+)	4.71492	6.1467	7.12705	8.72851	8.94858	5.53447	4.64707	6.72089	2.51989	2.58332	1.75899	3.0228	5.3501	6.11611	7.70608	5.14964
897	AhT7_Tissues_TR47073|c8_g1_i1:879-2000(-)	9.52157	8.59586	10.9042	11.3775	6.0117	11.4715	11.3031	10.9594	5.72821	7.61117	9.05616	8.79642	17.2293	36.5495	21.0341	18.9471
900	AhT6.3_TR51727|c0_g1_i1:35-799(+)	8.50248	4.39788	6.36913	7.77407	13.7896	15.9945	15.1011	10.5941	87.3916	116.089	90.0512	76.6405	18.4963	1.07212	16.2465	22.6118
900	AhT6.3_TR51727|c0_g1_i1:4131-4910(-)	7.2209	8.26717	8.4776	6.21621	5.73155	8.65782	8.36316	2.50801	3.05807	2.71988	2.32624	0.903807	7.35845	1.16833	4.8936	6.98725
902	AhT6.2_TR68781|c0_g2_i1:1145-2323(-)	7.33529	3.18651	2.52046	2.85948	21.2544	31.9283	28.4062	26.3109	271.721	313.507	264.193	255.22	28.4992	0.154589	22.544	31.7266
902	AhT6.2_TR68781|c0_g2_i1:333-932(+)	7.93367	9.90623	15.7059	12.1216	10.9151	10.9209	13.8483	11.295	1.54603	2.01409	1.41125	2.64364	4.84942	0	2.87052	3.55438
903	AhT11_Tissues_TR69025|c2_g11_i12:6357-6632(-)	5.79292	6.70438	7.95381	7.41131	4.54677	6.05637	4.75341	4.30334	2.16059	1.45948	1.97224	1.27712	4.33242	1.32073	6.57756	7.97222
903	AhT11_Tissues_TR69025|c2_g11_i12:7-3483(+)	1.21229	0.677327	0.970144	0.217889	1.29704	0.97111	0.974743	0.200938	0.705078	0.455685	0.400083	0.0675841	4.90634	2.20159	1.25844	2.1224
911	AhT8_Tissues_TR41311|c0_g1_i1:1338-2504(-)	4.26583	1.82586	1.83523	2.0774	13.9793	11.8599	11.3669	10.0578	50.7015	31.3417	29.8006	27.3853	10.3147	1.63987	11.6073	15.5768
911	AhT8_Tissues_TR41311|c0_g1_i1:1-551(+)	36.9969	26.3574	33.865	50.5296	67.2577	63.404	74.936	96.8741	17.4364	16.0347	20.0875	29.8535	53.3855	5.45788	29.7372	36.9231
916	AhT6.2_TR11472|c2_g1_i2:2249-3382(-)	5.96011	4.74692	6.09084	6.04611	36.8989	40.9488	57.428	31.6677	52.5859	43.1235	47.7884	42.0143	8.99799	1.20542	19.3338	18.1794
916	AhT6.2_TR11472|c2_g1_i2:366-1847(+)	34.8418	39.8035	36.6345	34.5061	42.6294	39.77	39.2707	22.9115	15.2457	11.3796	8.89684	7.84885	20.2519	14.5734	16.5214	17.9535
925	AhT7_Tissues_TR63008|c1_g1_i2:1014-1658(+)	0.39436	0.17387	0.166024	0.293644	0.182399	0.310988	0.621506	0.974874	0.616356	0.499618	0.843937	1.36622	1.23592	0	1.01036	0.944687
925	AhT7_Tissues_TR63008|c1_g1_i2:2081-3280(-)	0.908436	1.49528	1.38319	1.35737	1.43791	1.56012	2.18657	1.68843	1.4356	0.71612	3.07451	2.15407	1.82684	0.151883	0.737024	1.213
926	AhT6.3_TR42949|c10_g16_i12:1929-3002(-)	11.3681	9.60655	11.0176	12.0271	9.93176	10.5212	10.7225	8.78204	5.61406	3.17553	2.87206	2.18799	9.76045	2.80009	7.45476	8.98288
926	AhT6.3_TR42949|c10_g16_i12:42-902(+)	3.3763	6.51254	7.18256	10.4269	7.65187	8.5034	12.2746	9.41284	0.30782	0.218329	0.210739	0.750549	9.44377	0	3.40602	5.34701
927	AhT9_Tissues_TR61128|c0_g1_i16:1374-2054(+)	0.907102	0.411696	0.550366	0.500617	0.575857	1.1291	0.802706	1.64149	1.07025	1.10415	0.621696	1.0352	0.760878	0.133818	0.136707	0.845039
927	AhT9_Tissues_TR61128|c0_g1_i16:2136-3140(-)	1.15701	0.725322	1.22536	0.339224	2.22418	2.59466	2.8284	5.14436	2.63714	1.89718	2.40725	3.74113	4.87818	2.44827	2.03796	3.43565
928	AhT6.3_TR9065|c0_g1_i10:1407-2525(-)	3.53957	4.25934	3.58865	5.1116	3.855	4.093	4.59199	3.55886	2.36848	2.35187	2.32416	2.415	4.30997	7.65525	3.99347	4.93097
928	AhT6.3_TR9065|c0_g1_i10:280-1179(+)	11.1435	11.1523	11.125	9.55419	7.36386	10.3265	12.6335	13.1969	3.23929	2.77496	3.15851	2.8721	9.92028	2.53139	5.89619	8.42521
939	AhT10_Tissues_TR24979|c0_g1_i2:1316-1885(+)	2.10375	2.95121	2.48927	4.91776	1.58239	1.75954	1.98198	4.04487	0.813698	0.471131	0.424436	0.412263	1.60832	0.479632	1.14331	1.48471
939	AhT10_Tissues_TR24979|c0_g1_i2:2136-3062(-)	12.5045	16.6949	15.1618	13.9343	12.0143	13.6321	13.8381	11.7574	5.28922	5.44622	4.11044	3.29544	12.6411	4.6204	12.8047	13.1826
940	AhT6.2_TR82870|c0_g1_i1:215-2521(+)	6.25313	7.3889	6.34761	7.32314	5.67754	6.97026	6.68198	6.93511	3.47518	3.56197	3.38197	3.53962	11.9039	7.86081	7.74806	10.2273
940	AhT6.2_TR82870|c0_g1_i1:3068-4009(-)	13.7326	14.2266	13.0731	19.8649	22.4804	27.6819	25.1076	34.6363	21.8751	14.311	9.24568	15.8406	19.5906	10.3513	21.7426	21.9207
942	AhT11_Tissues_TR25668|c0_g1_i1:1-547(+)	2.05934	2.56275	2.2024	1.80051	1.50554	0.977877	1.06597	1.02181	0.484521	1.03098	0.331712	0.859195	1.67594	0.999599	1.02118	0.804509
942	AhT11_Tissues_TR25668|c0_g1_i1:828-1940(-)	1.33858	1.15874	1.34699	1.32733	1.16273	1.98244	1.34246	1.31823	2.32172	2.53344	3.15181	2.69193	2.36356	0.0818779	1.4638	2.28108
943	AhT6.2_TR16767|c1_g1_i1:155-739(+)	8.50979	0.383405	0.274578	0.259009	0	0.342884	0.186886	0.119429	0	0	0.103388	0.301269	0	0	12.7313	48.3176
943	AhT6.2_TR16767|c1_g1_i1:1649-2461(-)	7.50884	9.5869	10.4385	11.0891	6.94598	7.48398	8.203	8.76547	3.34144	1.61854	0.297575	1.4452	8.82471	1.45718	6.58441	8.11931
944	AhT6.2_TR77620|c0_g1_i6:1831-2844(-)	4.98117	5.69578	5.83478	6.38805	5.99453	5.80265	6.57696	5.92552	3.07114	2.5954	2.68412	2.72301	7.11474	18.4237	5.69237	7.21092
944	AhT6.2_TR77620|c0_g1_i6:299-1336(-)	1.01521	0.756283	0.5932	0.985319	1.51121	1.7714	1.26391	2.15386	2.68097	2.56127	3.43781	2.71665	3.14873	3.33617	2.64584	3.39165
945	AhT11_Tissues_TR55412|c0_g2_i2:112-1149(-)	1.36528	1.18844	0.490034	1.45973	1.85123	1.73919	1.54478	1.75002	2.68097	1.88861	2.79686	3.11282	2.49594	4.21411	2.78038	3.32643
945	AhT11_Tissues_TR55412|c0_g2_i2:2247-2996(-)	2.76164	1.79434	2.89131	2.42432	2.9804	2.58534	3.25556	1.67678	1.85523	1.53966	1.45157	1.33161	3.61382	7.65493	2.54467	2.7081
946	AhT6.3_TR40758|c8_g16_i2:2174-2354(-)	0.602278	0.929387	0.73954	0.627846	0.216662	0.738811	1.00671	0	0.366068	0	0	0	0.660634	1.51044	0.257176	0.935118
946	AhT6.3_TR40758|c8_g16_i2:87-743(+)	0.829622	1.53625	0.896453	1.32609	2.74571	4.32519	3.21718	3.29657	8.26967	9.60549	8.00906	9.0312	2.66935	0	1.62957	2.06096
948	AhT6.3_TR22366|c3_g2_i3:1830-3215(+)	3.82775	2.87243	3.32228	3.60762	3.70655	5.40302	5.94234	4.28471	6.69275	9.80402	8.94578	8.90113	8.82864	5.06278	5.4072	7.52251
948	AhT6.3_TR22366|c3_g2_i3:3893-4768(-)	12.9421	17.6668	18.5505	25.729	7.07318	12.8229	19.1782	19.2211	1.73966	1.41017	1.588	2.7496	18.8826	64.3944	20.033	23.4563
951	AhT6.3_TR27640|c4_g1_i1:1172-2140(-)	1.9125	0.462935	0.24865	0.351827	14.5694	11.6957	12.1476	8.79634	49.7791	41.6813	37.5751	39.5288	10.9415	1.12855	10.6645	13.4497
951	AhT6.3_TR27640|c4_g1_i1:1-677(+)	2.09329	2.48477	3.44034	2.23811	3.53348	4.39494	4.46788	5.77917	2.74037	2.18168	2.05479	1.73552	5.29874	7.8073	5.15682	4.05015
952	AhT6.2_TR30835|c0_g1_i1:1783-2649(-)	48.7852	47.6006	53.9441	50.9873	42.8344	51.2457	51.4067	42.387	22.6975	26.1421	29.8574	27.8492	39.7204	43.3052	66.4141	54.0762
952	AhT6.2_TR30835|c0_g1_i1:45-1100(+)	4.74864	5.73474	5.85623	4.80675	5.79325	4.59046	6.24636	5.29288	3.26272	1.4241	1.89007	1.72459	4.26514	1.72595	3.96724	4.39169
956	AhT6.3_TR17573|c0_g1_i5:1067-2059(-)	6.91619	7.17147	8.95075	9.34603	4.58111	4.61236	4.40397	5.06581	0.533803	0.405657	0.609085	1.06491	7.06451	7.15825	6.37528	9.57927
956	AhT6.3_TR17573|c0_g1_i5:99-557(+)	0.474999	0.122163	0.0583254	0.0825273	0	0.437009	0.793961	0.304427	1.01047	2.6913	4.21662	3.8397	1.3894	0	2.2311	4.425
957	AhT6.3_TR27690|c1_g2_i2:1213-2115(-)	5.79467	5.40238	5.04001	6.33431	3.95198	3.88735	4.15682	3.94592	3.0084	3.44975	3.75083	4.29384	5.69404	19.7802	7.62928	7.535
957	AhT6.3_TR27690|c1_g2_i2:317-946(+)	1.44196	1.24607	1.40231	2.64559	1.30719	1.80422	1.73537	2.32887	0.420687	0.55414	0.672024	1.02575	1.96128	1.15721	1.25608	2.14929
958	AhT6.2_TR11273|c0_g2_i1:13-966(+)	3.92322	4.52581	4.2374	3.69271	2.87747	3.15388	3.5526	3.07586	2.29195	1.66081	1.77516	1.35476	5.30608	4.10754	4.73296	5.18059
958	AhT6.2_TR11273|c0_g2_i1:1908-2681(-)	0.563371	0.217337	0.103765	0.146822	0.101333	0	0.188335	0	0.085605	0	0	0.0759011	0.154489	0.117739	0.420985	2.88654
966	AhT6.3_TR76186|c2_g1_i3:118-693(+)	47.3144	55.1969	55.5877	44.0618	57.1898	37.7842	48.5904	40.7552	26.8024	15.6651	10.9204	13.463	22.6279	121.507	25.4564	24.0955
966	AhT6.3_TR76186|c2_g1_i3:1734-2051(-)	14.1693	20.4543	16.5848	19.5356	6.53597	15.9797	14.5542	10.3261	4.37554	8.52926	11.0313	6.65066	13.4114	9.74347	22.1034	25.1223
968	AhT6.2_TR168525|c0_g1_i1:1-290(-)	0.125301	0.193355	0.092315	0.130621	0	0	0	0	0	0	0	0	0	0	0	0.233457
968	AhT6.2_TR168525|c0_g1_i1:330-1043(-)	0	0	0.0374949	0.0530533	0	0.0468224	0	0	0	0	0	0	0.0558239	0	0	0.189643
969	AhT6.3_TR10318|c5_g9_i1:137-580(+)	2.04603	1.3892	0.844142	3.07135	2.29642	1.20473	1.23118	3.14712	3.58153	2.78222	1.49843	1.8524	4.03969	0.205248	5.66135	5.10819
969	AhT6.3_TR10318|c5_g9_i1:1505-2413(-)	7.31546	2.83758	3.12185	5.33404	12.5542	5.5167	6.73531	6.22568	106.932	64.7876	91.1558	86.4732	13.6369	0.902278	26.0141	28.3397
969	AhT6.3_TR10318|c5_g9_i1:3904-4212(-)	24.9305	23.0462	29.024	28.3181	59.5218	37.867	42.4577	35.046	11.1503	9.55985	13.31	10.4567	58.82	1.17968	56.642	64.1969
970	AhT6.2_TR23253|c1_g2_i1:2248-3048(-)	9.25448	10.9906	13.2353	15.8425	8.02921	10.935	10.2367	9.85625	5.45948	6.2694	6.19168	5.35402	5.77223	3.0718	5.52078	5.62075
970	AhT6.2_TR23253|c1_g2_i1:437-1966(+)	34.8412	33.4239	35.2927	26.8379	31.1676	31.989	34.1562	27.4898	22.779	21.5538	22.8093	23.8062	49.6535	32.4614	37.9997	50.7106
985	AhT6.2_TR57092|c0_g1_i4:308-2863(+)	0.838775	0.285191	0.335166	0.311221	0.168769	0.183113	0.0998043	0.191339	0.259226	0.17861	0.141977	0.160889	4.49107	0.820028	1.23839	2.37065
985	AhT6.2_TR57092|c0_g1_i4:3159-3890(-)	0.595696	0.61282	0.438875	0.569235	0.75003	0.639394	0.696994	0.381781	1.26723	0.183432	0.0826259	0.240768	0.598963	0.871463	0.254366	0.693674
989	AhT6.2_TR22707|c0_g1_i1:174-515(+)	0.10625	0	0.0782788	0.11076	0	0	0.106558	0	0	0	0	0	0	0	0	0
989	AhT6.2_TR22707|c0_g1_i1:964-1592(-)	16.4645	17.2944	17.1524	17.1032	16.0854	13.9252	14.6582	14.9951	11.9033	8.06916	8.84636	7.00487	7.47739	14.1983	10.5827	10.0639
990	AhT6.3_TR60143|c2_g2_i10:2412-2738(-)	0.888989	0.514431	1.63739	2.20098	3.11808	5.00956	5.12651	8.75996	0.405249	0.328495	0.554882	0.179656	1.58458	0	1.56587	1.24225
990	AhT6.3_TR60143|c2_g2_i10:812-1306(+)	13.5807	15.5192	16.1169	14.5398	14.1811	23.6382	25.7677	26.9584	27.5741	13.6714	18.2057	15.9034	11.9977	0	14.3878	12.6515
991	AhT6.3_TR78407|c0_g2_i1:1140-1988(-)	0.128401	0	0	0.0446172	0.0461906	0	0	0	0	0	0.0712393	0	13.5208	0	1.69967	0.119616
991	AhT6.3_TR78407|c0_g2_i1:639-899(+)	13.087	19.98	21.0273	43.5403	7.21211	13.3212	11.8684	27.5716	3.04636	2.2636	1.62213	1.80069	1.52714	0	1.42679	1.16729
991	AhT6.3_TR78407|c0_g2_i1:78-527(+)	7.18674	8.72247	9.93515	11.6165	4.44446	6.01761	5.50692	7.45237	0.736203	0.89515	0.403215	0.7833	0.797166	0.202511	0.620652	0.45135
993	AhT6.2_TR6859|c1_g1_i2:123-734(+)	8.01561	11.178	10.4111	9.96517	7.49715	8.90406	7.62203	7.19209	5.95458	8.81986	9.88271	9.21529	0.195384	0.297811	1.74939	0.940313
993	AhT6.2_TR6859|c1_g1_i2:1399-2151(-)	27.3617	31.4247	32.1043	26.7625	30.5707	34.9407	35.9105	25.0515	30.1814	35.9843	35.2612	32.3774	20.1144	9.56079	26.2726	27.9172
994	AhT6.2_TR25907|c0_g1_i1:1039-1695(-)	41.9236	43.0149	52.2388	50.3337	38.619	40.6059	46.2608	36.0496	18.4555	14.4695	16.2943	13.5021	29.0595	14.0093	36.7007	36.6851
994	AhT6.2_TR25907|c0_g1_i1:214-546(+)	40.7023	43.1072	43.8954	25.7084	71.7191	49.8958	39.0693	59.7952	7.75997	10.2418	13.8037	19.7589	0.359084	0	2.65594	1.62649
996	AhT11_Tissues_TR81957|c1_g1_i1:249-1790(+)	21.4207	19.7819	22.0664	23.7549	17.4208	18.9487	19.9939	21.8841	7.86333	6.44369	7.25629	7.16247	24.8145	16.9022	19.7727	23.5993
996	AhT11_Tissues_TR81957|c1_g1_i1:2739-3665(-)	2.62633	2.54052	2.80132	1.96143	2.41133	2.19989	2.94845	1.20589	2.0728	1.5064	1.89211	1.33085	4.68668	2.75258	3.51502	4.67418
998	AhT6.3_TR29880|c0_g1_i2:1133-1975(-)	2.75871	3.05974	4.25547	4.44854	1.48862	0.515546	0.475529	0.994534	0.157196	0.0318559	0	0.139377	2.08038	0.324306	5.19051	4.5376
998	AhT6.3_TR29880|c0_g1_i2:165-701(+)	5.6164	5.53421	6.58067	7.54779	5.5501	6.35006	4.13969	6.1149	4.68866	3.65061	3.26626	4.04778	5.12145	11.37	5.11431	5.35821
999	AhT6.3_TR30032|c2_g2_i1:1365-2051(-)	112.715	45.9521	102.604	17.3686	31.6238	40.8279	39.6787	16.0682	3.95428	8.16971	0.440191	1.45372	2.20468	1.85709	6.09811	5.46942
999	AhT6.3_TR30032|c2_g2_i1:359-811(+)	8.58301	9.65495	9.33747	10.7034	9.95546	7.60135	8.84925	9.09954	5.85062	4.38683	3.33787	5.18742	4.48736	4.42574	3.28822	5.30561
1003	AhT8_Tissues_TR38568|c0_g1_i1:1153-1878(-)	0.600619	0.617884	0.848128	0.521764	0.162049	0.184194	0.351377	0.481171	0.18253	0.443876	0.333235	1.29471	0.878419	0.753141	0.448819	0.32639
1003	AhT8_Tissues_TR38568|c0_g1_i1:367-1083(+)	0.405439	0.703845	0.224028	0.105663	0.328166	0.279759	0.15248	0.194884	0.369641	0.524355	0.506127	0.0819351	0.389132	0.381297	0.194765	0.660973
1006	AhT6.2_TR51243|c1_g1_i1:1216-1965(-)	31.5893	39.6249	45.6541	43.9408	40.6276	53.7128	56.2677	44.9937	20.4959	21.4836	19.4349	17.4676	31.1957	4.98178	32.4601	30.0148
1006	AhT6.2_TR51243|c1_g1_i1:1-225(+)	21.1565	24.9213	26.8903	26.2635	25.621	21.5445	22.9995	24.8412	11.7792	10.5031	13.4405	13.5772	18.2462	6.48036	24.2054	29.0369
1007	AhT6.2_TR71471|c0_g6_i1:26-1147(+)	8.87385	7.8962	7.39672	7.69755	13.5263	14.6299	14.7135	8.96676	49.1327	43.1539	28.8934	25.9704	12.3269	4.87327	12.4047	13.456
1007	AhT6.2_TR71471|c0_g6_i1:3038-3616(-)	151.375	183.327	189.249	150.67	141.624	118.886	127.455	107.393	64.9994	45.4068	35.8297	37.0343	68.7022	169.197	77.5011	81.968
1010	AhT8_Tissues_TR41145|c1_g1_i8:225-476(+)	10.6705	9.79052	7.01155	12.1757	9.80396	10.0824	9.11071	11.3671	3.41808	3.62323	3.12011	5.12875	4.4287	0	9.05118	9.94046
1010	AhT8_Tissues_TR41145|c1_g1_i8:958-1581(-)	6.75504	5.39163	6.64994	6.07052	5.46759	6.10762	5.08097	4.70252	6.9019	6.02505	5.04018	5.83709	5.94042	5.40355	5.52022	6.07587
1013	AhT6.3_TR39226|c1_g2_i1:38-535(+)	14.0826	17.3398	16.8799	19.3964	14.7256	14.9031	13.7575	13.6084	4.12451	2.96586	1.82175	2.94917	13.2061	7.68567	8.78634	12.0315
1013	AhT6.3_TR39226|c1_g2_i1:996-1613(-)	0.587984	0.544398	0.823068	0.980713	0.190368	0.432766	0.471752	0.226104	0.107214	0.217269	0	0.0950607	0.257982	0	0.225966	0.273878
1019	AhT6.3_TR29518|c0_g2_i1:1754-2272(-)	23.6648	26.3619	26.565	33.6468	17.9834	25.7014	25.6294	35.1349	9.06423	12.677	11.5371	16.6395	14.8989	13.1691	19.9111	22.5023
1019	AhT6.3_TR29518|c0_g2_i1:206-727(+)	13.3655	12.3532	14.9243	9.43372	10.8182	11.1437	12.9854	10.0382	6.72737	4.88731	6.02504	5.17698	4.27598	23.7427	8.82824	6.54977
1021	AhT11_Tissues_TR37385|c0_g1_i1:1023-1652(-)	3.05696	3.8272	3.14457	4.75004	1.49394	0.636784	0.40492	0.776289	0.105172	0.0852524	0	0	2.53068	0.289302	4.13768	4.19111
1021	AhT11_Tissues_TR37385|c0_g1_i1:193-573(+)	3.62421	3.97368	4.56729	5.76651	5.04351	4.56279	2.77386	3.48413	3.47812	3.38324	1.42871	2.62128	1.88307	7.89316	3.54309	3.1097
1026	AhT6.3_TR26128|c8_g3_i10:148-1623(-)	83.1871	83.2737	86.0093	102.297	63.8187	87.9494	91.2305	92.1133	28.6401	23.3248	23.8487	25.5528	80.2566	80.7576	74.3332	81.4403
1026	AhT6.3_TR26128|c8_g3_i10:3667-4332(-)	16.8593	18.691	18.5309	14.333	19.549	14.2057	14.3911	19.0925	1.4923	0.524187	0.272442	0.793885	17.5951	2.46298	11.8819	15.4008
1028	AhT11_Tissues_TR64958|c3_g7_i1:129-737(-)	0.238669	0.184148	0.0439595	0.124401	0.321969	0.10979	0.179521	0.114722	0.326395	0.176384	0.198628	0.192931	1.37442	0.149639	0.382175	0.77819
1028	AhT11_Tissues_TR64958|c3_g7_i1:2587-3030(-)	1.63682	0.252581	0.301479	0	6.18268	8.05661	6.32004	9.75606	22.2353	18.024	14.4394	15.6131	7.45098	0.820992	5.03231	5.64188
1032	AhT6.2_TR98179|c0_g1_i1:2285-2728(-)	1.22762	1.89436	1.98976	3.49793	0.618268	0.225886	0.656628	0.157356	0.746151	0.967729	0.544885	0.661571	8.07938	2.05248	2.0968	5.18443
1032	AhT6.2_TR98179|c0_g1_i1:256-1728(+)	30.7376	35.4025	37.2218	43.8976	25.9842	30.8438	29.1691	30.4508	16.1485	11.2304	11.4559	10.8083	31.6864	11.0123	24.0803	31.2084
1036	AhT10_Tissues_TR63204|c0_g3_i4:2524-3045(-)	0.626507	0	0	0	0	0	0	0	0	0.0514454	0	0	0	0	1.15926	4.92854
1036	AhT10_Tissues_TR63204|c0_g3_i4:31-1647(+)	4.9214	5.65238	4.91719	5.69255	1.64915	2.12951	1.98328	2.63564	0.40976	0.647696	0.748079	0.726623	7.04976	8.28455	7.91648	12.2886
1040	AhT11_Tissues_TR87022|c0_g1_i1:3-407(+)	56.6146	63.5494	79.587	68.9323	66.328	76.933	76.7549	67.2784	61.6774	63.5888	58.2421	62.5189	40.3504	5.85033	53.9048	51.9889
1040	AhT11_Tissues_TR87022|c0_g1_i1:896-1396(-)	1.74072	1.67883	0.961845	1.43657	1.33068	0.60056	1.16384	1.11562	0.396756	0.107204	0	0.11726	7.71707	4.00172	3.43774	3.71621
1048	AhT6.3_TR30062|c1_g1_i1:1955-2440(-)	3.28981	2.42291	3.13985	5.30009	2.42073	2.68275	2.92442	5.46277	6.27136	3.53639	3.98237	6.28574	2.5424	2.43764	2.49027	2.01993
1048	AhT6.3_TR30062|c1_g1_i1:55-1830(+)	7.69306	5.02005	6.40643	6.44131	7.06592	6.24952	7.57174	5.94018	12.2369	8.3013	9.46737	8.93121	9.5606	10.9808	7.6271	7.91007
1054	AhT6.3_TR45219|c3_g1_i3:2175-2573(-)	60.9267	83.0555	60.051	118.482	64.1803	72.3085	68.5016	117.494	30.5552	34.931	35.7739	62.8701	71.7249	71.0312	68.9484	84.9251
1054	AhT6.3_TR45219|c3_g1_i3:3135-3461(-)	14.335	15.2615	13.4266	13.6692	13.3118	15.8466	16.0482	8.75996	4.25512	6.8984	8.69316	7.54555	20.5995	11.1474	12.3846	17.8056
1057	AhT6.3_TR23909|c0_g1_i14:686-1069(-)	0.567772	1.31421	0.976039	0.591875	1.32762	2.87299	1.23374	4.18468	2.07057	3.63655	1.57506	2.29482	4.04811	0.949272	2.54564	3.61433
1057	AhT6.3_TR23909|c0_g1_i14:7-585(+)	7.97039	17.9162	13.8249	6.73859	0.270921	1.21253	0.62941	0.844666	0.228871	0.417427	0.417839	0.81171	0.757238	0	0.723558	2.16321
1058	AhT6.3_TR70243|c4_g1_i2:1761-2117(-)	0.814284	0	0	0	0	0	0	0	0	0	0.169418	0.164559	0.111648	0	0.912724	3.41357
1058	AhT6.3_TR70243|c4_g1_i2:263-1630(+)	1.7	0.86077	1.42859	1.77217	2.17866	2.88368	2.61067	2.50251	7.50733	7.42032	6.01285	6.914	3.93338	0.466309	2.92632	3.36533
1068	AhT6.2_TR66679|c0_g1_i1:1569-1913(-)	0.105326	1.6253	0.620785	1.53716	0.341007	1.06592	0.316894	0	0	0	0	0	0	0	0	0
1068	AhT6.2_TR66679|c0_g1_i1:202-1308(+)	29.3457	18.2351	23.0713	21.7631	28.8008	36.723	42.4673	33.513	184.23	198.437	235.536	232.124	51.6321	23.297	75.437	79.445
1071	AhT6.2_TR109271|c0_g1_i1:253-2520(+)	1.58616	1.63175	1.4991	1.6702	0.622474	0.972865	0.707004	1.60187	1.13936	0.888045	0.880032	1.03611	4.25296	4.58061	3.71488	4.05977
1071	AhT6.2_TR109271|c0_g1_i1:2734-2956(-)	11.7323	14.8355	13.4457	23.1017	11.7823	13.0427	13.5639	23.8108	3.86259	2.40847	2.98343	3.1613	10.188	8.58176	10.0195	13.3584
1083	AhT11_Tissues_TR32211|c0_g1_i3:2186-2602(-)	15.1624	12.9089	15.4722	13.4442	14.1064	18.9203	15.9929	14.2413	3.33675	3.47756	1.59545	3.38115	6.3085	0.874149	7.70234	7.14368
1083	AhT11_Tissues_TR32211|c0_g1_i3:976-1920(+)	9.03629	10.6212	10.2269	11.6246	6.72272	8.38433	9.13963	10.942	5.04825	7.30329	9.34434	10.0088	7.59205	5.59317	9.45755	11.9285
1085	AhT6.3_TR42923|c2_g2_i18:2956-3546(+)	2.70532	3.60537	3.44268	3.39702	2.12336	3.22433	2.77483	2.00968	0.896897	1.72668	1.53508	1.29225	2.36047	12.7983	3.93815	3.09301
1085	AhT6.3_TR42923|c2_g2_i18:4281-5723(-)	5.16228	4.74075	4.93498	6.19521	3.99496	4.37872	4.57114	6.34265	2.11218	2.25183	2.26337	2.80913	7.89984	21.9142	5.25812	7.50687
1086	AhT11_Tissues_TR64931|c2_g1_i1:1493-2947(-)	1.39855	2.50498	2.22635	1.84844	1.67105	1.76921	1.90354	1.58459	1.27507	1.58728	2.11999	1.73618	2.35588	3.00635	2.87931	2.629
1086	AhT11_Tissues_TR64931|c2_g1_i1:1-631(+)	1.72761	1.51068	1.14553	1.1406	0.807934	0.900681	0.98182	0.664336	0.630031	0.723497	0.575108	0.83792	2.46351	3.03286	4.27866	5.41835
1087	AhT6.3_TR51733|c0_g1_i12:2805-4040(-)	1.82275	1.63319	1.73277	2.11466	1.61813	1.56878	1.62165	1.01747	2.25149	1.02117	2.10415	2.09133	2.06386	2.35935	2.25966	2.38274
1087	AhT6.3_TR51733|c0_g1_i12:890-2290(+)	2.10088	2.40141	1.758	1.86561	1.31559	1.67037	1.63876	0.997373	0.567522	0.9009	0.561219	0.670921	4.26748	3.05718	5.31608	9.13332
1090	AhT6.3_TR42920|c1_g2_i10:107-1486(+)	5.81926	13.7745	6.46004	7.71325	1.07986	1.96226	3.43302	3.13891	1.68046	2.84113	3.50621	3.49079	1.53079	1.32073	0.573428	1.39821
1090	AhT6.3_TR42920|c1_g2_i10:5528-5854(-)	1.55573	1.71477	1.22804	0.463364	2.87823	3.57826	3.78916	0.640972	13.7785	9.60849	6.10371	5.21002	3.41294	1.39343	2.13527	3.83027
1091	AhT10_Tissues_TR24983|c0_g1_i1:145-855(+)	5.72404	5.67828	4.85725	5.86048	5.1295	8.41657	7.9959	9.23685	12.3011	10.2357	8.42157	10.4109	8.91346	9.61288	11.7845	12.0455
1091	AhT10_Tissues_TR24983|c0_g1_i1:1943-2157(-)	5.23935	0.782414	0.996144	0.352372	9.84956	12.284	13.8991	25.0218	12.9435	11.1165	8.72069	15.5749	30.4035	0.423861	21.6507	28.1832
1092	AhT6.2_TR74143|c0_g1_i1:213-1724(+)	0.672915	0.667536	1.29253	0.375794	0.207491	0.0884423	0.241024	0.0462077	0.131465	0.142087	0.0400014	0	0.131806	0.723255	0.0923589	0.179107
1092	AhT6.2_TR74143|c0_g1_i1:3226-4773(-)	2.44127	1.91981	1.93695	1.10116	2.17866	2.354	2.42481	1.12833	3.33859	2.58483	2.42241	1.66983	3.73349	4.47409	3.27767	3.23643
1093	AhT6.2_TR65714|c0_g1_i2:1661-2545(-)	7.34961	5.25882	6.01977	2.26852	8.06473	5.3641	6.54736	1.34206	2.24604	2.85234	1.23015	0.663813	12.8808	2.78024	5.73314	9.25651
1093	AhT6.2_TR65714|c0_g1_i2:338-1474(-)	15.628	9.81401	11.5609	13.0598	12.6926	12.6727	10.9296	9.77018	4.02095	6.49515	5.10667	5.32189	16.3009	7.53406	12.978	19.0544
1098	AhT6.2_TR20099|c0_g1_i1:119-1513(+)	7.29353	7.71757	8.53997	8.01047	7.33716	7.54898	9.79646	6.11014	2.51734	2.86833	1.90768	2.31621	6.94306	7.18588	5.50578	8.25049
1098	AhT6.2_TR20099|c0_g1_i1:1875-2660(-)	2.77385	2.42555	2.35016	2.40967	6.23662	5.82706	6.02744	6.57771	31.0217	31.2277	19.776	20.0309	4.41179	2.7826	3.55335	5.72802
1099	AhT6.3_TR55743|c0_g1_i1:258-1988(+)	0.188929	0.129574	0.139193	0.897216	0.113275	0.193132	0.126318	2.21989	0.15311	0.20168	0.314465	0.203631	0.230262	0.473813	0.752957	0.0586677
1099	AhT6.3_TR55743|c0_g1_i1:2800-3501(+)	0.310576	0.319504	0.305087	0.917323	0	0.380982	0.415303	5.27478	1.227	2.33351	2.84318	1.84109	0.62456	1.03852	1.52511	0.289327
1099	AhT6.3_TR55743|c0_g1_i1:3666-4484(+)	0.44368	0.273861	0.196127	0.647522	0.239413	0.530654	0.311477	4.60655	1.53713	2.59036	2.58471	1.07596	0.827339	1.00143	1.70509	0.206662
1099	AhT6.3_TR55743|c0_g1_i1:4608-5717(+)	0.654729	0.252581	0.313538	1.33092	0.317966	0.481891	0.558133	7.42719	2.74584	2.66126	3.21482	1.58777	0.754076	0.656793	1.92905	0.36596
1099	AhT6.3_TR55743|c0_g1_i1:7030-7428(-)	0.0910713	0	0.268385	0.759499	0.294856	0.502724	1.00469	11.2066	1.49455	1.41339	3.94119	1.91408	0.799163	0.456792	4.31656	0.0848403
1101	AhT11_Tissues_TR65641|c0_g1_i3:233-3085(+)	10.3803	10.2398	10.6597	12.6532	7.53252	10.3235	9.93779	9.64851	5.36476	6.06179	6.74144	5.64207	18.2876	6.6439	15.2063	17.1689
1101	AhT11_Tissues_TR65641|c0_g1_i3:3323-6199(-)	3.90277	3.52771	4.12225	3.63396	9.36437	9.3426	8.30952	8.06239	2.92485	3.00561	3.38465	3.53261	8.46486	0.285078	5.74378	7.07147
1102	soap_k25scaffold2389_Locus_3910_0:143-1645(+)	64.2614	14.7737	4.34612	1.08373	252.02	425.886	462.264	254.223	5790.39	6147.21	5583.88	5794.43	311.573	3.75919	251.575	285.81
1102	soap_k25scaffold2389_Locus_3910_0:4653-4994(-)	0.637499	0.655825	0.547952	0.221521	1.37599	2.6393	1.91804	0.612859	0.387475	1.02078	0.176848	0	1.86471	0	1.90551	2.47451
1105	AhT6.2_TR83726|c0_g2_i1:2960-6199(-)	1.34583	1.50566	1.62776	0.958692	1.62189	1.54774	1.56344	0.517526	1.45196	0.73767	0.672024	0.525826	3.55526	0.534405	1.79587	2.14182
1105	AhT6.2_TR83726|c0_g2_i1:439-2028(+)	28.2015	25.0036	31.6542	35.9503	34.2337	38.4353	35.8011	36.1633	15.5019	15.8087	12.5149	12.2668	25.8201	12.4373	19.7613	28.252
1117	AhT6.3_TR432|c0_g1_i1:139-1320(+)	1.32192	1.945	1.5175	2.05103	1.0285	1.35761	0.924945	1.89146	0.392392	0.295354	0.409355	0.497018	1.65233	5.08848	1.33897	1.00236
1117	AhT6.3_TR432|c0_g1_i1:1610-3217(-)	5.4461	4.04507	4.67833	3.79271	15.462	16.0295	16.1137	8.03806	87.2318	77.524	67.9672	48.5909	15.1699	5.61062	9.90033	14.631
1119	AhT10_Tissues_TR16724|c0_g1_i1:1016-1381(-)	90.4464	117.815	127.932	76.4845	87.9678	94.6303	113.51	70.8204	42.1808	51.1409	53.2111	48.1537	26.79	46.312	53.0352	44.3026
1119	AhT10_Tissues_TR16724|c0_g1_i1:1-592(+)	7.05879	7.19856	8.45649	6.91055	8.14789	9.03545	7.01771	5.90084	9.96112	9.11783	11.9534	6.25184	4.17435	2.77085	6.91943	7.20483
1120	AhT6.2_TR57611|c0_g1_i1:199-1560(+)	8.16392	6.58714	8.94344	6.75833	7.19821	5.9155	7.38489	5.38614	7.5404	11.7316	12.878	9.10112	7.63804	102.572	9.19358	7.87875
1120	AhT6.2_TR57611|c0_g1_i1:2332-3687(-)	13.4792	0.827035	0.296143	0.335222	59.113	77.1432	103.497	111.239	51.355	39.2123	24.2642	54.1118	109.904	4.56994	58.701	69.2254
1121	AhT11_Tissues_TR80399|c0_g1_i1:1212-3773(+)	0.595696	0.437728	0.313482	0.384419	0.520429	0.352319	0.270263	0.381781	0.67241	0.545056	0.519363	0.435676	1.02679	0.675828	0.490562	0.70028
1121	AhT11_Tissues_TR80399|c0_g1_i1:172-882(-)	0.357753	0.236595	0.0753062	0.106554	0.0551559	0.0940399	0.205023	0.0982644	0.372761	0.11331	0.0850664	0.330506	0.224238	0	0.130939	0.190443
1124	AhT6.3_TR16221|c0_g1_i1:250-2292(+)	8.69751	10.512	10.1556	6.89739	10.1927	10.5546	13.6995	7.28412	3.37291	2.58949	2.22034	1.86911	10.5742	1.02594	7.40499	8.89777
1124	AhT6.3_TR16221|c0_g1_i1:3062-4546(-)	21.1173	21.9383	23.977	27.345	13.1248	19.8561	18.5036	16.5608	4.8634	6.43784	9.53053	5.97365	28.8268	29.2107	25.4217	28.8135
1126	AhT6.3_TR76257|c1_g1_i1:1148-3352(-)	2.04347	0.966337	1.01986	0.858958	2.75667	3.36586	3.05756	2.85167	14.1832	14.6147	19.6396	16.1989	6.54363	1.52917	7.13539	8.13659
1126	AhT6.3_TR76257|c1_g1_i1:440-877(+)	1.74221	1.15218	2.01702	2.42155	1.52208	0.915923	1.49765	1.59511	0.605098	0.429181	0.276174	0	2.54802	1.87254	0.743932	1.77758
1127	AhT6.2_TR50654|c3_g2_i1:297-2576(+)	17.8022	19.8469	21.4875	26.5492	15.9787	22.3608	21.9296	20.8679	8.80537	10.518	13.3167	12.5225	22.0269	12.2706	21.4982	22.3745
1127	AhT6.2_TR50654|c3_g2_i1:3409-5787(-)	0.137468	0.14142	0.0900256	0.0636907	0.131873	0.0421579	0.0612742	0.0881034	0.0278513	0.0451526	0.0254234	0	0.217805	0.268142	0.117399	0.18498
1128	AhT11_Tissues_TR2417|c3_g2_i4:147-398(+)	1.00937	0.667536	1.59353	1.80381	1.86742	1.72462	1.87999	1.38623	1.05172	0.639393	0.480017	0.46625	4.4287	1.08488	2.0319	2.55228
1128	AhT11_Tissues_TR2417|c3_g2_i4:794-2860(-)	6.97918	3.25533	3.66536	4.16002	2.08696	3.46119	4.16086	3.24486	4.8724	9.56212	6.61295	6.90645	5.7271	0.837674	7.52169	10.8907
1129	AhT6.2_TR22111|c0_g2_i1:3033-3674(+)	5.03743	5.15313	6.08819	7.02138	4.21479	3.43685	3.68969	6.96483	0.619236	0.0836589	0.094209	0.457535	4.22175	0	2.03017	2.68912
1129	AhT6.2_TR22111|c0_g2_i1:4056-6071(-)	3.44268	3.9774	2.93476	3.98342	5.01869	3.36633	3.10921	3.2923	1.38038	0.812562	1.17004	0.815937	5.39748	2.21497	2.9324	3.71088
1130	AhT10_Tissues_TR12736|c2_g1_i3:126-1106(+)	6.48221	7.2592	9.08753	9.3059	7.07564	10.7007	11.4789	10.6117	12.225	11.3878	12.454	14.073	11.6609	4.73765	8.77833	12.9401
1130	AhT10_Tissues_TR12736|c2_g1_i3:1945-3600(-)	2.34789	2.60726	2.50577	2.17307	2.03657	1.63522	1.76052	1.30788	0.960264	0.729742	0.693938	1.02879	3.53814	8.9149	1.71466	2.8005
1131	AhT6.2_TR72216|c1_g2_i1:118-1461(+)	0.0270368	0.041721	0.0199192	0	0	0	0.0271152	0	0.887387	0.599431	0.495018	1.18019	0.0593129	2.16976	2.32052	0.302244
1131	AhT6.2_TR72216|c1_g2_i1:1816-3408(-)	1.61956	1.37279	2.13431	1.54564	2.2402	2.20356	2.63084	1.57889	1.58055	0.92718	1.32886	0.516299	4.87907	2.17385	2.01624	2.9325
1132	AhT6.3_TR1867|c2_g1_i4:1-2261(+)	17.8875	15.9713	16.4464	15.2961	12.0544	11.5183	14.0227	11.0006	5.74375	7.05509	6.01879	6.72959	23.6223	41.1919	20.6701	22.9817
1132	AhT6.3_TR1867|c2_g1_i4:2838-4466(-)	0.356905	0.413061	0.476593	0.534832	0.312956	0.32836	0.290827	0.0857778	0.162697	0.131882	0.22277	0.0360635	0.782974	0.447539	0.485777	0.51951
1134	AhT6.2_TR73758|c0_g1_i1:1367-2893(-)	0.832882	1.06491	0.78894	1.24034	0.873175	0.503547	0.54891	0.777814	1.21495	0.439661	0.277259	0.15389	1.51394	0.954867	1.06694	1.08626
1134	AhT6.2_TR73758|c0_g1_i1:273-1013(+)	35.3567	42.3007	37.6822	39.5159	26.0381	32.8898	26.1641	24.8915	9.83591	10.7635	8.16224	9.91017	15.868	12.9132	19.2854	18.7301
1136	AhT6.2_TR5475|c2_g1_i1:1468-2652(+)	29.0086	22.7131	28.285	40.1177	27.6993	33.7697	35.3972	45.4571	10.9033	10.8778	13.1172	17.5995	37.941	111.202	33.9787	42.3641
1136	AhT6.2_TR5475|c2_g1_i1:2811-4085(-)	0.0854998	0.0439788	0.167977	0.0891295	0.24606	0.183544	0.142913	0.0547968	0.311803	0.126374	0.237185	0.276459	0.312614	0.285898	0.365089	0.39825
1137	AhT6.2_TR72227|c0_g1_i1:1630-2367(+)	5.71157	6.61023	5.29623	8.2638	4.8887	5.79836	5.03681	6.62685	2.42408	2.51079	2.45863	4.13939	7.77723	24.4495	6.81203	10.7333
1137	AhT6.2_TR72227|c0_g1_i1:3200-4648(-)	0.852638	0.348279	0.203233	0.365991	2.73347	1.82268	1.91143	1.4465	4.80132	4.52208	4.9254	3.0813	4.20864	3.14459	2.12024	2.49972
1138	soap_k53scaffold1209_Locus_1540_0:58-666(+)	3.34137	0.552443	0.0439595	0.124401	49.2613	50.833	47.5133	33.9579	19.1485	28.927	31.2839	26.4315	16.4276	0.149639	24.4592	20.622
1138	soap_k53scaffold1209_Locus_1540_0:928-1420(-)	0	0.113738	0.271515	0.230507	0.318181	0.0678117	0.0739205	0.566864	0	0.108943	0.122682	0	0.242545	0.554544	0.188839	0.274655
1144	AhT6.3_TR68228|c0_g2_i1:105-1232(+)	4.92875	6.76057	7.26244	9.43643	4.97151	6.96483	6.71995	9.91007	2.05588	1.83315	1.50133	2.18741	3.46286	1.77736	2.39347	2.4008
1144	AhT6.3_TR68228|c0_g2_i1:2027-2563(-)	85.5993	38.9483	51.4987	29.3447	140.724	135.592	140.953	130.885	85.6298	82.2138	118.599	103.492	114.156	1.18792	113.555	111.577
1145	AhT10_Tissues_TR37142|c0_g2_i2:164-1846(+)	1.425	2.29889	2.14744	2.07069	1.23496	1.19184	1.5374	0.74723	1.77161	0.686122	0.215623	0.209438	2.10778	0.108295	1.29994	1.9108
1145	AhT10_Tissues_TR37142|c0_g2_i2:2047-2481(-)	2.33896	2.57807	4.06186	4.78943	1.98333	2.22874	3.85372	3.85468	3.19867	2.34591	1.52943	2.02578	1.00791	0	0.749063	0.700371
1147	AhT6.2_TR27522|c0_g1_i1:1099-2019(+)	4.85288	4.32267	3.6916	4.89438	11.752	12.4505	12.1476	10.6202	61.7259	56.5956	51.8794	51.731	12.0311	6.03576	7.98559	11.247
1147	AhT6.2_TR27522|c0_g1_i1:2291-3547(-)	1.41649	1.73974	1.68253	2.16974	0.904741	1.46278	0.898749	1.16721	0.685248	0.405915	0.336814	0.233681	1.77571	5.14736	1.55533	1.07721
1151	AhT8_Tissues_TR50761|c0_g2_i1:1085-2764(-)	35.1478	39.2177	38.0854	34.9263	40.6164	28.4961	28.9807	21.542	16.6434	11.573	10.1524	9.75628	32.1001	82.3968	21.4735	30.1841
1151	AhT8_Tissues_TR50761|c0_g2_i1:25-330(+)	1.1875	2.0157	2.01223	2.97098	1.53788	1.09252	1.07185	1.82656	6.71244	5.35335	4.7437	9.98323	5.34049	3.87154	2.12969	4.09313
1152	AhT6.3_TR23900|c0_g1_i9:197-2017(+)	0.937869	0.615848	0.338134	0.22882	0.753737	0.642554	0.680426	0.306935	0.291085	0.235954	0	0.129044	2.73602	0.100088	0.817993	1.18972
1152	AhT6.3_TR23900|c0_g1_i9:4900-6354(-)	2.27265	5.58803	3.18312	3.2543	0.0808574	0.0459535	0.0500932	0	0	0	0	0	0.027394	0	0	0
1153	AhT11_Tissues_TR243|c1_g2_i2:1-706(-)	0.257347	0.635388	0.341278	0.912125	0.388826	0.473529	0.619425	3.46361	0.656951	1.36935	0.942357	0.832117	0.395195	0.903556	1.84613	0.335636
1153	AhT11_Tissues_TR243|c1_g2_i2:849-1463(-)	0.413597	0.82058	0.522368	2.03259	0.255062	1.14155	0.888849	7.27061	1.40058	2.05229	2.55697	4.10755	0.453671	3.70447	2.64912	0.330256
1158	AhT6.2_TR9601|c0_g1_i1:146-3358(+)	5.72261	3.92668	4.66603	3.89057	4.27188	5.8684	4.97927	3.19648	12.0226	14.1586	13.8923	7.31372	14.8119	7.09073	8.92441	12.6639
1158	AhT6.2_TR9601|c0_g1_i1:4412-7963(-)	0.388745	1.02611	1.98976	2.74076	0.916361	2.32475	1.91858	1.51455	0.223845	0.332657	0.204332	0.23155	1.14458	0.025656	0.23589	0.390738
1159	soap_k29scaffold9566_Locus_22126_1:1884-2381(-)	1.16747	1.35116	1.45146	0.456386	1.49619	1.81253	0.878141	0.841759	1.59658	1.02457	1.4574	1.0617	1.84084	1.09795	1.96291	2.24316
1159	soap_k29scaffold9566_Locus_22126_1:751-1104(-)	2.9768	4.27675	3.25189	4.28023	2.88026	2.83315	1.95597	1.97362	3.36906	2.19994	1.19598	1.65953	3.04004	4.3763	2.62988	3.72938
1161	AhT11_Tissues_TR9306|c1_g2_i1:21-3434(+)	1.0005	1.28111	0.995888	1.18722	1.40139	1.21425	1.31297	1.10509	0.815128	0.637145	0.531478	0.464611	3.30401	1.49481	1.56799	1.80461
1161	AhT11_Tissues_TR9306|c1_g2_i1:3841-5025(-)	3.18911	2.60254	2.82398	2.4614	4.26907	3.41365	3.44439	2.77106	1.62151	2.35685	2.39887	2.23092	2.4554	1.38425	2.31762	2.57098
1162	AhT6.3_TR398|c2_g1_i10:1691-2833(-)	25.0833	27.7667	31.245	38.808	15.2335	19.4211	21.075	18.6432	10.3184	9.23343	9.36601	9.91974	20.0861	12.2782	24.4758	34.1771
1162	AhT6.3_TR398|c2_g1_i10:291-1067(+)	10.2886	11.1136	11.6113	14.4792	7.46969	8.26099	8.72377	10.1607	3.06988	2.3502	2.25738	2.34385	6.30961	2.58026	6.88948	8.05983
1163	AhT6.2_TR38427|c0_g3_i1:1265-1693(-)	30.7471	36.7285	38.6281	39.2045	35.4679	36.86	36.4428	30.2915	17.916	17.0892	17.482	18.6239	20.9976	11.0461	22.8947	24.6191
1163	AhT6.2_TR38427|c0_g3_i1:248-661(+)	48.1866	6.36578	6.8545	6.03885	283.983	224.328	222.178	204.873	200.055	109.169	111.907	124.874	125.544	4.1823	198.339	189.207
1164	AhT10_Tissues_TR18422|c1_g1_i1:2061-3161(-)	3.33341	2.85203	2.62607	2.06431	1.88777	1.48785	1.22469	1.52296	0	0.121955	0.109868	0.0533583	2.93235	0.165541	2.15622	3.68951
1164	AhT10_Tissues_TR18422|c1_g1_i1:245-877(+)	4.87943	4.42915	5.11743	5.14642	4.52252	4.9645	3.8573	3.75268	1.15141	0.848483	1.05103	1.2065	5.47815	1.72758	3.82392	4.81298
1166	AhT6.2_TR79311|c0_g2_i1:2693-4267(+)	1.4535	0.854446	0.934873	1.5152	1.26985	2.54714	5.62261	34.4672	6.98341	7.21235	7.52667	5.0728	1.4931	0.520743	18.6787	0.558815
1166	AhT6.2_TR79311|c0_g2_i1:468-2111(-)	1.28198	0.920907	0.260549	0.967738	1.93217	1.64716	2.19455	7.56457	50.8625	60.0796	58.5323	52.9585	3.83066	0.609751	5.06828	3.68575
1168	AhT6.3_TR22395|c0_g2_i5:2053-2928(+)	9.29176	9.21748	9.56557	10.2916	12.8481	12.9756	11.69	11.6443	15.0518	13.2127	12.2207	13.815	8.19006	16.0206	8.23639	9.08111
1168	AhT6.3_TR22395|c0_g2_i5:3271-4032(-)	4.05339	1.98684	1.44045	1.54105	6.84476	13.2496	10.9042	13.1113	81.0403	136.07	146.681	149.798	10.6707	3.10943	14.4167	15.0154
1169	AhT7_Tissues_TR10082|c0_g1_i1:1134-1643(-)	0.498749	0.879576	0.36745	0.148549	0.230681	0.0655513	0	0.136992	0	0.210623	0.47437	0.460765	0.468921	0.357373	0.182545	0.663751
1169	AhT7_Tissues_TR10082|c0_g1_i1:43-768(+)	0.700722	1.00406	0.663753	0.678293	0.324098	0.59863	0.100393	0.0962341	0.18253	0.628824	0.499853	0.566436	0.494111	1.12971	0.641169	0.606152
1171	AhT6.3_TR35083|c0_g1_i2:1214-1954(-)	4.56057	3.85928	4.51609	3.98737	4.33968	3.56419	3.68855	3.3943	1.16243	1.41339	0.897846	1.74419	1.88264	5.04228	2.70122	2.96941
1171	AhT6.3_TR35083|c0_g1_i2:213-770(+)	8.00986	8.84305	8.87581	8.48567	4.63843	6.17099	5.02885	5.00831	1.54365	1.97318	3.68529	2.84262	4.21441	17.9647	11.7624	8.0685
1172	AhT6.2_TR100869|c0_g1_i1:1099-1815(-)	4.91594	5.16153	4.92862	4.385	4.75841	4.7559	4.98103	4.67722	1.84821	1.42325	1.34967	1.6387	3.33542	3.55878	3.44085	2.78553
1172	AhT6.2_TR100869|c0_g1_i1:35-655(+)	8.30904	9.84212	10.3033	6.95382	4.79936	6.5678	6.57262	6.63783	2.24062	2.76761	4.18798	4.06786	5.32727	24.2133	11.3936	10.5751
1174	AhT6.3_TR29908|c1_g1_i4:2653-3426(-)	1.83096	2.82538	2.80165	2.34915	1.92533	2.54837	2.35419	1.44426	0.941655	1.28374	1.09399	0.759011	1.69938	0.941913	1.74408	1.31207
1174	AhT6.3_TR29908|c1_g1_i4:93-683(+)	8.60785	2.37195	2.9444	4.29435	20.4374	25.0027	24.6652	28.4902	59.0831	47.8473	40.2191	45.825	21.3791	18.9662	22.0536	30.4719
1175	AhT8_Tissues_TR3502|c0_g1_i1:191-2068(+)	0.541772	0.41801	0.327871	0.907668	0.60557	0.498441	0.485128	0.892856	0.599782	0.471884	0.483084	0.563075	0.891399	1.21313	0.594874	0.468655
1175	AhT8_Tissues_TR3502|c0_g1_i1:2132-3727(-)	11.1107	12.2264	11.4734	10.2058	10.492	14.7256	12.8098	9.41177	16.0249	16.4728	18.607	21.9751	18.3558	7.36578	15.983	20.1072
1176	AhT6.2_TR21943|c1_g1_i1:1-304(+)	9.68201	16.785	13.9141	20.5599	8.38497	9.34753	12.1077	16.0876	1.08977	0.61836	1.19373	1.15949	0.917789	0	0.918728	0.556765
1176	AhT6.2_TR21943|c1_g1_i1:1322-2608(-)	8.01852	7.92951	9.69344	8.44722	8.92793	8.77991	9.76906	6.62288	6.33237	5.69641	6.06232	5.7515	5.85331	4.3193	6.04014	7.60142
1180	AhT6.3_TR56698|c0_g1_i11:143-1528(+)	1.80901	1.13279	1.19756	1.33919	6.9038	6.44021	4.57507	4.94002	9.27424	6.43268	10.1676	7.37523	7.50578	5.32578	6.01173	7.15615
1180	AhT6.3_TR56698|c0_g1_i11:2622-2821(-)	2.72531	3.08401	2.40942	2.0834	2.54903	2.84165	2.551	1.39732	2.98162	3.62536	2.7217	2.93737	3.58724	0	2.32745	3.21587
1181	AhT11_Tissues_TR53427|c0_g1_i1:1882-2262(-)	0.762991	1.32456	0.983724	0.198845	0.82343	0.965205	1.14781	1.10025	0.869531	0.845811	0.952475	0.616772	1.77845	0.956746	1.09958	1.51042
1181	AhT11_Tissues_TR53427|c0_g1_i1:459-866(+)	13.0922	22.4017	20.5378	23.5822	5.5748	10.5702	16.167	17.6377	2.43596	3.55427	5.63314	9.35928	1.75845	2.01022	2.50999	2.57203
1182	AhT6.2_TR117261|c0_g1_i1:2055-2816(-)	3.57652	1.54532	1.61612	2.03816	7.92551	12.9425	12.8172	15.3118	82.9532	133.92	138.268	152.651	9.72919	2.27227	14.8443	15.0154
1182	AhT6.2_TR117261|c0_g1_i1:93-1712(+)	15.2303	14.7797	15.5836	12.6267	20.8909	20.1413	20.8084	11.8168	26.2988	20.1243	20.7581	13.7803	12.9908	22.895	14.9704	16.1943
1184	AhT6.3_TR16354|c2_g1_i2:113-931(+)	95.7906	122.895	111.171	103.002	137.662	128.908	133.98	129.922	270.453	177.03	105.973	155.584	131.985	90.9075	107.705	110.688
1184	AhT6.3_TR16354|c2_g1_i2:3051-3328(-)	0	0.201701	0.770399	0.681296	0.705321	0.240512	0.262179	0	0	0.193198	0.217562	0	0.143375	0	0.167442	0.243534
1186	AhT6.3_TR15644|c5_g2_i11:204-1931(+)	2.69166	2.66087	2.46334	0.986459	1.49783	1.39297	1.413	0.161727	0.230063	0.217571	0.175006	0.0679948	6.57385	2.05676	3.63663	4.36854
1186	AhT6.3_TR15644|c5_g2_i11:3730-3990(-)	1.11379	0.859356	1.33344	0.580537	0.300505	0.896622	0.698138	0.535372	0.253863	0.411563	0.231732	0.225086	2.29071	0.698315	1.42679	1.16729
1189	AhT11_Tissues_TR46689|c6_g10_i11:3391-3894(-)	4.90267	8.12168	6.95843	3.08151	7.46969	6.56684	8.60456	2.21797	2.2349	2.23787	1.32005	1.865	2.68885	1.2657	1.01595	1.7463
1189	AhT11_Tissues_TR46689|c6_g10_i11:52-1449(+)	0.987713	0.441204	0.842589	0.487726	1.23426	0.813062	0.860238	0.299854	0.75832	0.230511	0.216317	0.16809	1.76768	2.47707	0.732529	1.28335
1191	AhT6.2_TR119533|c0_g1_i1:1628-2509(-)	12.5657	11.9521	12.5965	12.4119	16.4511	14.8962	15.8249	11.882	32.7535	33.766	41.2129	31.9048	8.94778	24.384	12.6664	11.5908
1191	AhT6.2_TR119533|c0_g1_i1:402-740(+)	11.1478	6.12006	6.3967	1.78785	2.08226	0.394468	0.645006	0.206094	0.390904	0.316867	0.356827	0.693186	0.58788	5.37641	0.137312	0.499281
1192	AhT6.2_TR155124|c0_g1_i1:209-1795(+)	39.5888	38.7953	38.0231	43.2028	20.4604	19.7806	18.3936	13.0751	3.84106	3.62121	3.8111	3.25758	14.14	26.6442	27.6302	38.1387
1192	AhT6.2_TR155124|c0_g1_i1:2222-2731(-)	118.061	145.24	163.253	138.076	144.253	158.241	161.134	116.58	147.717	150.754	132.231	138.69	72.5264	118.826	95.4709	98.036
1194	AhT6.2_TR69071|c0_g1_i2:1444-2613(-)	5.4972	7.76395	5.23986	8.35303	6.70356	2.80022	1.40165	3.88144	0.226524	0.160668	0.361859	0.200846	4.5309	0.077889	5.33124	5.52615
1194	AhT6.2_TR69071|c0_g1_i2:421-1182(+)	71.3873	73.8074	84.0733	66.3646	59.6472	64.8881	68.1988	54.7375	23.2165	20.4052	19.367	17.8093	47.3382	20.3309	59.4384	59.1287
1195	AhT6.2_TR59420|c0_g3_i1:2061-3863(-)	17.3122	21.6766	21.4705	22.4801	22.7291	22.3431	21.3644	13.1362	17.4557	18.8711	15.5315	14.1085	10.3238	3.74023	13.2185	16.6346
1195	AhT6.2_TR59420|c0_g3_i1:212-1174(+)	10.6409	4.19237	7.78399	1.92744	3.46142	2.49953	3.63293	1.08826	0.894452	1.45009	1.13051	0.488037	1.77976	1.04095	3.33528	2.28487
1203	AhT11_Tissues_TR29072|c0_g1_i1:75-512(+)	2.98664	0.384062	0.122244	0.0864841	11.6394	7.32738	11.2324	8.4541	41.6005	26.0574	24.3033	29.2396	6.91605	0	10.6276	14.2979
1203	AhT11_Tissues_TR29072|c0_g1_i1:952-1242(-)	1.49845	1.73422	0.551987	1.43189	4.17763	4.94	5.38502	2.64098	3.64306	5.16787	4.15685	5.24892	3.69819	0.626324	3.83908	11.4001
1204	AhT6.3_TR74212|c2_g4_i2:1977-3743(-)	9.52135	6.41016	6.93904	6.13112	16.401	18.5603	20.5416	11.9804	46.572	44.4535	51.0008	30.7202	16.1057	2.63024	14.4889	17.2801
1204	AhT6.3_TR74212|c2_g4_i2:580-1083(+)	0.0720981	0.222512	0.212471	0.0751588	0.155618	0.265327	0.144614	0.277246	0.394394	0.426262	1.32005	1.63187	1.42351	0.542441	0.646513	0.604487
1207	AhT9_Tissues_TR33257|c0_g1_i3:1-2604(+)	1.7164	1.76574	1.8814	1.99292	1.46081	1.73318	1.84733	1.39517	0.508896	0.268132	0.185813	0.135363	3.32152	2.37974	1.53733	2.50895
1207	AhT9_Tissues_TR33257|c0_g1_i3:2908-5076(-)	1.72557	0.90482	0.962732	0.61125	3.25443	2.86685	3.24272	2.3192	14.3269	13.9411	19.5751	13.705	6.46847	1.26044	6.11638	7.2884
1208	AhT11_Tissues_TR60165|c0_g3_i1:1-334(-)	0.108795	0.50365	0.240461	0	0.117413	0.500467	0.218221	0	0.198378	0.0804027	0	0	0.119336	0	0.139368	0.101351
1208	AhT11_Tissues_TR60165|c0_g3_i1:351-1535(+)	2.69848	3.64356	3.47915	1.24668	2.74676	2.31338	2.92158	0.707504	1.45377	1.47303	1.63327	0.842791	3.49811	5.84463	2.86757	3.17088
1209	AhT8_Tissues_TR38648|c0_g1_i2:1-1006(+)	0.288966	0.501647	0.292729	0.790736	0.428802	0.36555	0.579608	0.97229	0.131726	0.373721	0.240486	0.40878	3.28851	0.27176	1.2956	0.672988
1209	AhT8_Tissues_TR38648|c0_g1_i2:1146-1550(-)	13.9069	14.1221	13.0221	27.6852	11.5227	11.4739	11.0678	27.6014	6.21682	6.56443	7.61627	16.3913	23.6197	24.0763	11.3786	19.9764
1210	AhT6.3_TR398|c2_g1_i3:246-1520(+)	17.6985	19.4386	19.6743	19.3114	14.2715	16.0207	15.2631	13.206	4.57312	4.25459	3.60521	3.73219	11.3479	2.93046	11.3908	13.4609
1210	AhT6.3_TR398|c2_g1_i3:4320-4664(-)	7.26749	8.45158	8.76859	6.69763	5.00144	5.91102	8.02799	3.03765	4.41722	2.41301	3.15559	1.70283	6.46975	2.64145	10.5241	10.4007
1211	AhT6.3_TR28815|c5_g1_i13:1006-1563(+)	6.90281	9.3455	9.21165	10.9295	2.53005	3.41501	2.08991	3.88144	1.06868	1.68442	2.16782	2.9479	1.28575	0.816578	3.25342	3.57926
1211	AhT6.3_TR28815|c5_g1_i13:2057-4096(-)	25.08	3.79317	7.07341	5.64487	97.3091	62.8965	71.4387	77.1266	14.291	6.62148	8.03464	11.0296	50.9561	0.178686	36.0982	72.9628
1212	AhT6.2_TR86857|c0_g1_i1:1320-2984(-)	6.65641	6.93756	7.20334	5.57394	2.80281	3.63426	3.23936	2.60162	1.79076	1.46772	1.38037	1.41135	3.61477	0.109466	7.71621	10.9585
1212	AhT6.2_TR86857|c0_g1_i1:15-1082(+)	32.867	32.7617	34.0157	33.5174	0.69766	0.313026	0.54596	3.7288	0.992633	0.402314	0.113263	0.990126	12.8382	0	12.1602	12.0445
1213	AhT6.3_TR27623|c7_g1_i1:1930-3720(-)	8.9677	2.62989	3.70703	8.46008	0.72257	0.39199	0.122087	0.975237	0.258966	0.779695	0.506551	0.918442	3.31596	15.2138	16.6599	26.5556
1213	AhT6.3_TR27623|c7_g1_i1:245-1681(+)	4.88039	5.26782	5.06737	5.24574	4.09351	5.46717	5.65536	5.00779	2.6282	2.03698	2.44117	2.61645	6.43502	9.95645	8.09828	8.00935
1214	AhT6.3_TR63991|c1_g1_i6:1370-3042(-)	30.9509	33.2148	26.9474	30.4987	58.7652	30.194	15.1391	16.7461	3.88124	4.36606	6.32659	4.52984	0.452664	0.435768	1.72506	0.910525
1214	AhT6.3_TR63991|c1_g1_i6:1-982(+)	0.148014	0.228403	0.0817862	0.154297	0.319477	0.238308	0.148443	1.0672	0.404836	0.574281	0.184772	0.358946	1.01472	0	0.237011	0.689436
1215	AhT7_Tissues_TR53200|c0_g1_i7:1709-3220(-)	2.78779	3.7827	3.34642	2.58045	2.853	3.1397	3.20562	2.35659	1.31465	0.692675	0.640023	0.660521	3.03155	0.843797	2.80155	3.11199
1215	AhT7_Tissues_TR53200|c0_g1_i7:190-1308(+)	3.70194	4.66022	4.66525	5.41627	3.78491	3.40586	3.61497	2.99693	0.532908	1.15194	1.67556	1.8375	1.70974	1.30302	1.95514	1.84533
1216	AhT7_Tissues_TR53200|c0_g1_i1:190-1209(+)	4.55999	4.23296	5.82671	4.75357	3.92158	3.57255	4.03729	3.4933	1.36414	1.47436	1.6603	1.49748	2.07107	1.51883	2.82944	3.08644
1216	AhT7_Tissues_TR53200|c0_g1_i1:2614-3090(-)	1.52358	1.29309	1.57148	0.555891	1.39763	1.05129	1.91	0	0.277812	0.337792	0.380391	0.12316	1.2534	0.191048	1.17104	0.851605
1217	AhT6.2_TR11472|c3_g3_i1:1871-3061(-)	0.18306	0	0.022478	0	0.131707	0.112279	0.0917955	0.117323	0.0556324	0	0	0	0.0669325	0.306062	1.40702	0.596874
1217	AhT6.2_TR11472|c3_g3_i1:629-1663(+)	7.05683	8.12652	7.73395	8.45438	5.68346	6.68624	5.63367	7.02035	3.00883	4.69629	4.49964	6.01665	9.89718	60.7534	7.82561	10.6623
1218	AhT6.2_TR14684|c0_g2_i2:2291-3253(-)	1.43388	1.68859	1.4734	1.33741	2.07685	2.36066	1.81647	1.08826	3.64661	1.95204	2.0726	1.64713	2.60755	2.74431	1.69181	2.35518
1218	AhT6.2_TR14684|c0_g2_i2:236-1462(+)	2.51726	0.365594	1.57094	0.216105	17.6104	9.8359	4.98973	11.7297	0	0.0875452	0.0985855	0	0.259875	0.0742706	0.758743	0.524185
1220	AhT6.2_TR49916|c1_g1_i1:1847-2039(-)	45.3747	52.8771	48.5491	92.0504	40.6382	45.21	45.884	93.758	21.285	24.2108	26.3239	41.0928	46.2604	73.6595	61.2612	61.9145
1220	AhT6.2_TR49916|c1_g1_i1:371-1348(+)	14.4161	13.1296	14.946	14.4084	12.27	13.5024	14.7933	11.0728	7.38461	6.45277	7.48297	6.48745	16.5057	12.6725	14.6596	16.2334
1224	AhT6.3_TR56121|c9_g5_i1:1890-3092(-)	7.40039	9.18236	11.2159	11.8395	3.16204	4.94659	7.60362	5.80765	0.716008	0.669688	0.402209	0.830181	2.41867	2.95434	3.59854	4.13644
1224	AhT6.3_TR56121|c9_g5_i1:623-1156(+)	2.51776	0.525028	0.55147	0.851237	0.807817	0.563447	0.750695	2.35503	0	0	0.113263	0	7.53874	0.341311	3.48681	4.691
1225	AhT11_Tissues_TR35614|c0_g2_i1:189-731(+)	1.20456	1.03265	1.13396	2.09282	0.938869	0.677243	1.07382	1.67267	0.48809	0.791293	0.445541	0.973715	0.146808	1.8461	2.14314	6.79519
1225	AhT11_Tissues_TR35614|c0_g2_i1:824-1585(-)	8.44059	9.93419	9.80211	9.94227	6.94769	10.1346	10.3303	7.24332	4.60851	6.62552	4.92112	6.16772	5.43997	8.01275	7.69706	8.44061
1226	AhT10_Tissues_TR75894|c0_g1_i1:1199-1471(+)	0.798625	0	0	0	1.58013	3.06146	2.80329	6.6539	9.46546	11.4107	5.53866	5.81019	5.54804	0	3.75119	4.9599
1226	AhT10_Tissues_TR75894|c0_g1_i1:2311-3174(-)	0.967316	0.584094	0.898576	0.613797	1.40705	1.1608	1.2232	1.45554	2.91414	2.85951	2.10008	1.76786	1.06104	1.89854	1.3469	1.05785
1229	AhT6.3_TR71253|c5_g2_i2:1-1124(+)	4.1704	3.39232	4.02523	3.50491	9.03639	7.76293	9.33766	5.78073	13.9119	12.0415	10.1162	12.0213	8.12059	1.94584	9.23524	8.94469
1229	AhT6.3_TR71253|c5_g2_i2:2377-2810(-)	18.4199	18.7341	17.2718	29.8502	11.566	10.7843	8.39697	10.9467	12.6715	17.4492	13.936	18.4094	10.4697	10.4989	9.11672	12.0117
1230	AhT7_Tissues_TR5555|c0_g1_i1:102-1178(+)	1.41706	0.104128	0.124287	0.105515	1.96625	0.341451	0.338374	0.518967	4.42952	2.59319	2.134	1.74551	0.481112	4.82304	2.0746	4.87182
1230	AhT7_Tissues_TR5555|c0_g1_i1:1384-1812(-)	105.878	118.943	134.606	92.4485	108.598	108.242	120.287	85.9889	90.5066	78.6229	69.3642	78.6039	34.8412	30.3767	51.1061	40.953
1231	AhT6.3_TR32162|c5_g7_i7:1638-2165(-)	7.01973	5.09755	6.84495	8.1069	4.45635	5.82513	6.00478	8.07164	1.50587	2.28874	1.26005	2.89287	5.88815	5.00525	8.19895	10.7068
1231	AhT6.3_TR32162|c5_g7_i7:1-673(+)	0.431946	0.083318	0.0795583	0	0.0582702	0.0993497	0.1083	0.311438	0	0	0	0	3.37581	0	0.622496	0.150897
1232	AhT10_Tissues_TR80771|c0_g1_i1:1-222(-)	1.63682	0.505162	1.32651	0.341262	0.529944	0.752954	0.328314	0	1.19384	0.120966	0.272442	0	1.61588	0.820992	1.25808	1.8298
1232	AhT10_Tissues_TR80771|c0_g1_i1:308-1159(+)	6.69598	7.96342	6.7871	7.51376	9.11354	10.3197	11.2066	12.3003	8.4767	6.55603	6.74391	8.34325	10.1049	6.31065	9.01475	9.21772
1233	AhT11_Tissues_TR78332|c0_g1_i6:3186-4775(-)	3.26808	3.7382	4.34403	4.21683	2.58973	3.51132	2.4066	2.98798	3.00037	3.36103	2.6247	1.77351	5.06376	1.54749	4.21575	6.36574
1233	AhT11_Tissues_TR78332|c0_g1_i6:343-1722(+)	12.7971	5.32287	6.57644	8.45438	2.4723	3.73073	3.51224	5.26526	0.816225	0.486494	0.262966	0.383136	4.47684	0.0660363	13.9647	51.9789
1234	AhT6.3_TR44602|c0_g1_i11:1534-2274(+)	4.31538	4.08629	5.13027	5.72546	3.54583	4.33116	4.27871	3.86573	5.27562	7.79179	7.75413	5.86682	3.01223	5.16527	4.08324	3.60898
1234	AhT6.3_TR44602|c0_g1_i11:2910-4415(-)	0.482569	0	0.0177765	0	0.0260397	0	0	0	0	0	0	0.039009	0.079399	0	2.22545	3.23678
1235	AhT6.2_TR31170|c0_g1_i3:1431-2801(-)	22.8467	16.4824	18.9801	12.9582	20.6234	18.3372	19.0321	9.12182	11.2605	8.77521	7.58784	6.34181	13.3733	1.3294	13.1057	12.5183
1235	AhT6.2_TR31170|c0_g1_i3:677-1012(+)	2.0548	0.83442	2.07159	2.02929	2.5677	2.38794	2.06076	3.11902	3.54955	4.79544	3.42012	5.94469	2.84702	0.813661	2.90931	5.84338
1237	AhT6.2_TR68522|c0_g1_i1:1210-1905(-)	1.61848	0.563953	0.50004	0.979656	0.112689	0.0960666	0.157081	0.100382	0.475993	1.27327	0.260699	0.506444	43.9815	2.61868	7.15622	4.57187
1237	AhT6.2_TR68522|c0_g1_i1:15-773(+)	24.0813	11.0077	15.2375	14.3235	57.1446	77.8299	83.1127	72.4434	267.914	332.691	338.907	395.752	55.0874	33.8586	73.8404	84.0707
1238	AhT6.2_TR162488|c0_g1_i1:1887-4823(-)	5.45618	5.00209	4.98602	3.90795	9.82733	8.30942	8.61128	5.2572	10.0391	5.74213	4.44813	3.82049	15.9325	4.80938	7.44909	10.1658
1238	AhT6.2_TR162488|c0_g1_i1:261-1154(+)	14.1854	11.8544	14.314	17.7536	18.0288	22.9232	25.2328	23.5231	44.2463	53.8592	56.6936	74.5843	15.6045	3.7716	19.5255	21.8102
1239	AhT6.3_TR30379|c9_g2_i1:1774-2097(+)	125.387	119.934	123.198	152.339	101.187	100.913	125.188	176.174	61.9637	47.8242	66.0824	98.4564	78.9784	73.9729	100.425	96.1209
1239	AhT6.3_TR30379|c9_g2_i1:745-1659(+)	55.5983	48.2902	59.4236	45.7872	47.3162	52.2476	58.1094	39.7053	29.6895	21.1314	25.9776	26.003	58.5024	28.6836	48.0242	41.0655
1243	AhT9_Tissues_TR6719|c2_g1_i5:194-577(+)	1.60869	2.4824	2.30066	1.18375	2.24674	2.17651	2.75219	0.545828	1.38038	1.67841	0.787528	0	4.56709	0.711954	1.6971	2.90909
1243	AhT9_Tissues_TR6719|c2_g1_i5:861-1208(+)	0.939761	0.966776	2.15402	1.74161	0.676135	1.82527	1.25665	1.80688	0	0.0771681	0.173799	0.168815	2.74885	0.785604	1.87266	0.680917
1245	AhT6.2_TR31708|c6_g3_i1:1-306(+)	0.356249	0	0.0874881	0	0.897095	0.98327	1.19094	0.45664	0.43306	0.789838	0.197654	0.38397	2.21435	0	0.304241	0.885001
1245	AhT6.2_TR31708|c6_g3_i1:2293-2607(+)	0.230714	0.17801	0.169977	0.120254	0.497979	1.80422	1.50399	1.77437	0.841374	1.02303	1.15204	0.9325	4.55523	0	1.18219	1.39704
1245	AhT6.2_TR31708|c6_g3_i1:3524-3871(+)	0.208836	0.161129	0.153858	0.108851	0.225378	0.864599	0.733045	0.200764	1.33278	0.771681	1.56419	1.51933	6.87212	0	3.34403	1.26456
1246	AhT6.2_TR31708|c6_g3_i14:1-306(+)	0.11875	0	0.174976	0	0.640782	0.874018	0.595471	0.684961	0.64959	0.614318	0.197654	0.959926	0.781535	0	0.608482	0.331875
1246	AhT6.2_TR31708|c6_g3_i14:2212-2676(+)	0.234435	0	0.287864	0.0814624	1.01202	2.08495	1.33232	1.95324	1.5674	0.981777	1.43076	1.13705	3.85725	0	1.50158	1.38317
1260	AhT6.2_TR34382|c0_g3_i3:1113-2033(+)	0.552361	0.426179	0.436016	0.945973	0.212898	0.254091	0.276981	3.33779	1.15107	1.02053	1.3134	0.893013	0.346217	1.28631	1.56679	0.110265
1260	AhT6.2_TR34382|c0_g3_i3:1-605(+)	0.420433	0.370731	0.265501	0.500893	0.194459	0.442065	0.240944	1.8477	0.657106	0.887752	0.999705	0.388413	0.263526	0.753141	0.769403	0.22381
1265	AhT6.3_TR38115|c0_g1_i5:1309-1653(+)	12.5338	17.7158	16.2956	16.0304	15.2317	17.1516	17.5348	13.1632	31.3046	53.7868	71.5267	74.2432	6.12316	0.52829	14.302	17.3672
1265	AhT6.3_TR38115|c0_g1_i5:3472-3813(+)	3.39999	2.45934	3.36599	4.43041	5.27465	5.57186	5.11478	9.39718	7.55576	8.40184	4.42121	8.24526	4.4287	1.33231	4.62767	3.56329
1267	AhT7_Tissues_TR53120|c1_g1_i6:1307-1645(+)	7.71768	10.0898	9.47659	12.4032	6.94086	7.98798	6.98756	13.6022	5.08175	5.14909	3.56827	6.93186	10.9346	34.6778	6.31637	11.6832
1267	AhT7_Tissues_TR53120|c1_g1_i6:275-934(+)	4.62476	5.52234	4.78639	4.36194	3.981	4.91337	5.41121	2.43472	3.51369	4.10955	3.39067	3.02639	10.1457	19.8829	7.12339	9.38604
1268	trinity_comp39757_c2_seq28:1308-1646(+)	11.5765	13.398	12.6354	16.3141	8.32903	8.28383	8.60008	11.9535	5.2772	5.54518	6.95813	9.01141	9.05336	40.0542	11.2596	11.9828
1268	trinity_comp39757_c2_seq28:276-935(+)	5.39556	5.09755	5.47596	3.96019	4.87227	5.01468	6.57075	3.06987	4.21643	4.06886	2.93247	4.00551	10.3269	21.6779	6.91181	10.2067
1270	soap_k65scaffold4338_Locus_6432_0:1195-1683(+)	16.0509	16.7416	18.614	27.7322	15.3976	13.5365	15.2777	18.5738	8.12984	7.90807	5.0711	6.48745	10.1887	8.3862	9.70959	10.5223
1270	soap_k65scaffold4338_Locus_6432_0:69-881(+)	12.336	12.4837	13.0729	6.89575	13.4096	11.8428	11.1615	3.52338	7.25336	5.97868	4.38924	2.09554	10.3935	3.47482	7.84403	9.36844
1273	soap_k61scaffold4450_Locus_6542_0:144-713(+)	3.69749	1.57398	2.01959	0.598106	1.78879	1.23167	1.72624	0.367716	0.697455	0.282679	0.424436	0.412263	13.8455	0	4.08324	3.91962
1273	soap_k61scaffold4450_Locus_6542_0:1897-3066(+)	9.68998	8.00358	8.39751	14.0512	5.53044	7.372	7.22627	15.1078	1.6423	2.04278	2.06777	3.66544	26.7766	0.77889	8.27536	12.1228
1274	soap_k29scaffold20128_Locus_66467_0:37-534(+)	74.1342	64.2925	73.9169	40.9987	47.0905	45.7833	60.738	21.1843	25.8114	21.2463	22.4683	18.2849	34.1757	11.8945	27.3872	31.6761
1274	soap_k29scaffold20128_Locus_66467_0:918-1256(+)	93.5769	104.206	95.4766	105.371	59.5757	56.6062	66.5431	85.5292	25.2133	25.587	26.0484	39.3383	26.9249	25.5379	31.8565	33.6516
1281	soap_k29scaffold1928_Locus_3202_0:1064-1324(+)	0.139224	0	0.205145	0.145134	0	0.128089	0.279255	0.267686	0	0.617345	0.463465	1.12543	0	0.349157	0.356697	0.259397
1281	soap_k29scaffold1928_Locus_3202_0:666-989(+)	0.44861	0	0	0	0.121037	0.309548	0.112478	0	5.31702	7.62535	6.90692	5.80222	1.23019	0	1.58036	2.29854
1287	soap_k25scaffold4903_Locus_8655_3:1004-1645(+)	19.7535	17.2062	19.0152	16.6979	18.936	17.3405	19.3567	11.1002	11.9719	9.16064	12.4356	8.78467	31.0423	8.51683	16.1689	27.313
1287	soap_k25scaffold4903_Locus_8655_3:1932-2269(+)	20.5339	19.9076	18.3756	26.785	19.3759	16.1221	16.7119	26.0447	10.3896	8.97798	10.5575	12.3404	26.5329	14.02	17.0771	28.7435
1287	soap_k25scaffold4903_Locus_8655_3:401-721(+)	7.92405	6.11388	8.00639	3.54019	7.9409	8.85249	11.1258	1.74121	7.43083	4.35026	7.72514	3.84329	17.7562	3.12284	10.5859	11.811
1288	AhT6.2_TR71025|c6_g1_i1:11-2686(+)	0.787583	0.607667	0.630267	0.31142	2.72577	2.18627	2.07	1.80148	6.04148	2.64932	1.85334	1.66846	5.43657	0.136218	2.43529	3.39019
1288	AhT6.2_TR71025|c6_g1_i1:3962-4384(+)	2.1476	4.37449	9.24023	11.4625	1.0198	1.26454	1.11999	1.98201	2.0363	2.98383	2.00177	3.61096	4.24024	0	4.07165	4.32144
1295	AhT7_Tissues_TR28454|c0_g2_i1:2166-3332(+)	1.65029	0.528537	0.802911	1.0387	0.638476	0.458354	0.749467	0.59868	3.34982	2.16309	1.81395	1.66124	1.67357	0.702803	3.66966	3.88695
1295	AhT7_Tissues_TR28454|c0_g2_i1:293-1912(+)	0.919651	0.623033	0.941955	0.374124	0.556768	0.701642	0.719858	0.517526	0.531702	0.94488	0.224008	0.181319	1.37782	2.41888	0.948218	0.940313
1296	AhT6.3_TR30379|c7_g1_i4:123-488(+)	0.198565	0.459615	0.219437	0.517487	0.321441	0.639394	0.298712	0	0	0.146746	0.330504	0.160512	0.871219	0.248989	2.16211	1.01739
1296	AhT6.3_TR30379|c7_g1_i4:893-1306(+)	0.526629	1.35442	1.09931	1.09797	0.189449	0.242255	0.792235	0.675034	0.160044	0.0648659	0.292184	0	0.385104	0.220121	1.23681	0.735897
1297	soap_k29scaffold8817_Locus_19902_0:135-605(+)	4.55182	4.40489	4.43347	0.965096	4.82913	5.18148	4.79715	0.296671	3.23554	3.36394	2.69666	0.873105	12.5245	1.35437	5.73214	6.54027
1297	soap_k29scaffold8817_Locus_19902_0:2799-3092(+)	40.6633	46.5368	42.2514	74.3428	36.1479	39.2305	38.798	65.8261	16.6772	15.1627	15.0177	23.7787	34.7065	17.6681	33.4075	36.9601
1300	AhT7_Tissues_TR68075|c0_g1_i4:1575-1955(+)	9.63276	11.6267	9.34538	6.86016	7.61673	9.21332	8.51289	3.85088	6.43453	6.48455	8.57228	2.62128	20.5045	7.65397	13.8058	16.7035
1300	AhT7_Tissues_TR68075|c0_g1_i4:2172-2972(+)	15.9685	22.2612	17.5133	17.6395	13.6105	18.2807	16.8793	15.4386	11.1671	9.55497	10.6467	11.3681	22.8401	12.8561	20.0492	25.1455
1301	soap_k57scaffold8167_Locus_14855_0:1-421(+)	0.431561	0.53276	0.635899	0.179953	0.931493	0.476454	0.6925	0	0.629532	0.382724	0.287326	0	2.55623	0.216461	0.88454	0.643255
1301	soap_k57scaffold8167_Locus_14855_0:843-1260(+)	0.956248	0.402438	1.40902	0.815599	0.750543	0.879768	0.784654	0.334287	0.158513	0.321226	0	0.140544	2.47922	0.436029	1.11361	1.13378
1305	AhT6.3_TR76298|c0_g1_i3:25-2448(+)	0.359777	0.323854	0.474904	0.218779	0.485345	0.289627	0.496128	0.144113	0.410014	0.177257	0.224563	0.0727073	0.822159	0.300759	0.307253	0.432917
1305	AhT6.3_TR76298|c0_g1_i3:3160-5817(+)	2.24204	3.26987	2.96117	3.89061	1.65244	1.74828	1.38477	1.13026	0.473629	0.424337	0.432341	0.729371	3.53896	1.13141	1.31346	2.24147
1306	AhT6.3_TR76298|c0_g1_i8:25-2448(+)	0.344786	0.416384	0.342373	0.203152	0.485345	0.455127	0.315718	0.317049	0.273343	0.177257	0.199611	0.0727073	0.641284	0.15038	0.307253	0.349126
1306	AhT6.3_TR76298|c0_g1_i8:3160-5898(+)	2.20227	2.68184	3.11795	3.62343	1.60357	1.63555	1.42365	1.73453	0.508004	0.382375	0.331228	0.600558	3.18692	1.19777	1.39358	2.18754
1310	AhT6.3_TR32192|c1_g6_i1:1938-2672(+)	0.0494387	0.0762898	0.145694	0.360762	0	0.136454	0.198328	2.56651	0.270442	0.511514	0.576021	0.159857	0.271145	0.991892	0.253327	0.138168
1310	AhT6.3_TR32192|c1_g6_i1:4088-4711(+)	0.116466	0.0898606	0.128708	0.364231	0.0628459	0.214302	0.116804	2.12733	0.637098	0.043036	0.678486	0.376586	0.447128	0.292084	0.372988	0.0542489
1310	AhT6.3_TR32192|c1_g6_i1:4716-5360(+)	0.169011	0.17387	0.041506	0.352372	0.1216	0.155494	0.0565005	3.3579	0.410904	0.291444	0.375083	0.182163	0.370775	0	0.505182	0
1310	AhT6.3_TR32192|c1_g6_i1:5374-5994(+)	0	0	0.12933	0.121997	0	0.376841	0	0.787539	0.426784	0.172976	0.292184	0.189203	0.064184	0.146747	0.37479	0
1311	AhT6.3_TR32192|c1_g6_i2:1343-2671(+)	0.218735	0.126576	0.161152	0.627058	0.0885234	0.176086	0.21937	2.62852	0.398846	0.383924	0.546115	0.30943	0.119965	1.57712	0.665485	0.0509425
1311	AhT6.3_TR32192|c1_g6_i2:3724-4368(+)	0.0563371	0	0.041506	0.176186	0	0.155494	0.169502	2.70798	0.205452	0.416349	0.375083	0.364325	0.556162	0.282574	0.866026	0
1311	AhT6.3_TR32192|c1_g6_i2:4382-5002(+)	0	0.0902947	0	0.121997	0.0631495	0.0538344	0.0586841	1.46257	0.213392	0	0.19479	0.378406	0.128368	0	0.524706	0.109022
1317	AhT6.3_TR4956|c0_g2_i17:124-1233(+)	10.8685	9.85066	10.9015	10.0672	8.51443	8.52344	8.372	6.60894	6.62582	5.58864	6.15719	5.61012	14.6865	8.62041	8.59687	12.8391
1317	AhT6.3_TR4956|c0_g2_i17:1287-1964(+)	0.696735	0.165407	0.197429	0.614573	0.173521	0.197234	0.591255	0.515236	0.097726	0.158434	0.356827	0.0866482	0.529092	0.40323	0.274625	0.449353
1325	soap_k57scaffold4273_Locus_6824_0:1-263(+)	0.138165	0	0.305377	0.144031	0.745548	1.90672	2.21705	1.32825	1.25966	0.918975	0.22997	0.893498	2.12173	0	4.07082	3.60394
1325	soap_k57scaffold4273_Locus_6824_0:566-906(+)	2.45091	0.328874	0.706575	1.11085	1.95504	2.15685	3.31298	4.09771	1.94306	2.59882	2.66051	3.79016	5.96121	1.33622	7.37138	7.54457
1338	AhT6.3_TR68550|c0_g2_i1:1949-2755(+)	1.57597	1.87605	1.16109	1.17348	0.680324	1.49135	1.0838	1.47177	1.39577	0.998308	1.04926	0.655176	1.97563	2.93604	1.96117	2.47488
1338	AhT6.3_TR68550|c0_g2_i1:2836-3264(+)	22.6156	24.1807	28.3939	32.5821	18.2824	18.5469	17.2445	27.0344	13.9003	16.1503	12.2656	21.7735	19.3252	27.6152	18.5545	22.0941
1349	AhT6.3_TR32166|c4_g3_i11:2139-2402(+)	1.10113	1.69918	1.31829	1.8653	0.891269	0.886433	0.966287	1.85251	1.00391	0.305165	0.687297	0.667585	1.96272	0	1.58689	1.53869
1349	AhT6.3_TR32166|c4_g3_i11:2649-6602(+)	8.45484	6.42414	7.27173	6.11215	9.62048	7.88854	8.42406	4.82383	6.75318	4.598	5.33846	4.01159	16.8848	18.392	10.1244	13.5525
1349	AhT6.3_TR32166|c4_g3_i11:876-1193(+)	3.77087	2.46862	2.94653	4.05007	2.83637	1.7872	3.438	3.29557	1.0418	1.01338	0.950978	0.369481	3.63487	0.859718	2.78122	4.68383
1352	AhT6.2_TR58239|c0_g2_i1:134-1144(+)	10.531	4.43703	8.15586	6.25714	5.23654	6.41508	5.29881	6.84148	1.76951	0.557808	1.79472	0.871624	7.5301	44.1679	10.4977	5.52469
1352	AhT6.2_TR58239|c0_g2_i1:2107-4038(+)	0.225698	0.377303	0.263279	0.490166	0.182683	0.155735	0.188627	0.108488	0.137181	0.361396	0.250444	0.577744	0.309459	0.613194	0.289124	0.280342
1366	AhT6.2_TR75426|c0_g4_i1:80-514(+)	245.674	252.264	288.577	245.828	219.428	254	241.36	250.233	95.1986	90.3175	83.8408	91.8352	193.519	262.497	159.336	171.669
1366	AhT6.2_TR75426|c0_g4_i1:869-1640(+)	1.17673	0.798968	0.485491	0.686944	0.355584	0.476351	0.377646	0.4525	0.25748	0.104357	0	0	0.309779	0.236088	0.0602965	0.350791
1369	soap_k25scaffold8404_Locus_16698_0:1581-2069(+)	2.3036	2.40804	1.58767	0.464786	2.64647	1.98263	2.38481	0.714376	3.11644	1.75735	1.48423	1.08124	13.7752	2.42268	3.5221	5.60727
1369	soap_k25scaffold8404_Locus_16698_0:2258-2641(+)	1.13554	0.730117	1.04576	0.591875	1.32762	1.48003	1.32864	0.363885	1.38038	0.699336	0.472517	0.458965	5.70887	1.18659	2.42442	3.43802
1369	soap_k25scaffold8404_Locus_16698_0:3903-4367(+)	2.03177	1.44705	1.95748	1.79217	1.60237	1.65359	1.01883	1.202	1.13993	1.03953	2.21118	1.01071	7.37164	2.93968	2.40252	4.5135
1369	soap_k25scaffold8404_Locus_16698_0:5063-5632(+)	4.27124	5.41055	3.61648	12.2944	3.99038	4.9267	4.15576	12.2572	3.13855	2.68545	2.86495	5.66862	10.489	2.87779	6.12486	8.49252
1373	soap_k49scaffold4002_Locus_8352_0:1167-1553(+)	0.18779	0	0	0.0978812	0.303999	0.172771	0.847508	1.62479	0.68484	0.832697	0.781424	1.36622	0.205986	0.235478	1.9245	0.087471
1373	soap_k49scaffold4002_Locus_8352_0:1-463(+)	0.0784826	0.242216	0	0.245443	0.0846995	0.0722056	0	1.35809	0.143106	0.174003	0.391893	0.126884	0.086087	0	0.40215	0
1373	soap_k49scaffold4002_Locus_8352_0:542-994(+)	0.0802151	0	0	0	0	0.0737995	0.160895	1.38807	0.146265	0.118563	0.133515	0.648427	0.175975	0.20117	0.411028	0
1376	AhT6.2_TR11223|c0_g1_i1:105-1982(+)	0.445027	0.41801	0.228084	0.584942	0.0626451	0.142412	0.349292	2.86458	0	0	0	0.0625639	0.0424476	0.727876	0.743593	0.0180252
1376	AhT6.2_TR11223|c0_g1_i1:2042-3469(+)	0.381696	0.314134	0.281212	0.928432	0.0823862	0.351168	0.153121	2.83769	0.0463993	0	0	0.0411397	0.111648	0.446716	0.651945	0.0474108
1379	soap_k61scaffold1847_Locus_2277_0:2039-2617(+)	9.53936	0.774756	3.88393	1.9627	7.31487	3.75307	6.16822	1.81	14.0756	5.47294	8.77462	3.3483	51.3545	0.314784	20.9028	36.5407
1379	soap_k61scaffold1847_Locus_2277_0:2700-3029(+)	3.08318	0.339836	2.67714	2.18097	3.44624	1.92483	3.75472	1.90544	5.82269	2.19719	4.3987	1.42418	22.3448	0	9.87401	14.4637
1388	AhT7_Tissues_TR62046|c0_g2_i3:206-1249(+)	5.2209	4.88759	5.97483	4.60801	6.08522	6.08422	7.47008	3.14531	3.99834	2.4951	2.95459	2.98239	3.97056	0.785604	5.21669	5.28521
1388	AhT7_Tissues_TR62046|c0_g2_i3:5334-7073(+)	28.2346	22.7837	26.7867	26.9514	21.5687	24.2664	23.3946	16.2619	22.6192	25.4655	24.6448	27.6856	25.6788	5.28973	26.886	35.3104
1419	AhT11_Tissues_TR70613|c0_g3_i1:1703-2521(+)	2.92829	6.98345	4.44555	2.72884	0.957652	0.898029	1.51289	1.87674	0.809014	0.327894	0.590791	0.502115	1.70335	3.11556	1.2504	1.4053
1419	AhT11_Tissues_TR70613|c0_g3_i1:75-1562(+)	0.634928	0.602935	0.377822	0.305484	0.368966	0.381942	0.538805	0.0469529	0.222642	0.252663	0.12194	0.0394808	0.803594	1.10238	0.344112	0.45499
1421	soap_k53scaffold4229_Locus_7530_1:1-1159(+)	0.0627048	0.096761	0.0230987	0	0.507539	0.548052	0.440207	0.180844	0.343011	0.486578	0.10437	0.101376	0.584634	0	0.120489	0.175244
1421	soap_k53scaffold4229_Locus_7530_1:1357-2001(+)	0.169011	0.17387	0.41506	0.293644	3.16159	3.21354	2.59902	2.27471	1.54089	1.95684	1.5941	1.18406	1.85387	0.141287	1.08253	1.46951
1424	soap_k29scaffold4934_Locus_9453_0:1125-1511(+)	25.4456	24.7764	9.96144	56.9669	1.72266	19.955	1.31835	18.9559	14.5528	20.6093	16.2536	18.0645	2.9868	44.9763	8.4197	11.7211
1424	soap_k29scaffold4934_Locus_9453_0:709-1113(+)	29.698	29.3518	9.05599	50.7873	1.54927	22.7002	1.16977	10.178	21.5953	22.6108	21.8035	16.3913	3.64137	55.3531	10.4591	12.3703
1461	AhT11_Tissues_TR2463|c3_g1_i8:1459-1977(+)	0.140029	0	0	0	0	0.0644146	0	0	0	0	0	0	1.22877	0	0.358758	0.587016
1461	AhT11_Tissues_TR2463|c3_g1_i8:2045-3202(+)	0.251036	0.0484223	0.0462372	0.0981348	0.0338652	0.375307	0.503528	0.844666	0	0	0	0.202927	1.61774	0.0786961	0.241186	1.1693
1461	AhT11_Tissues_TR2463|c3_g1_i8:3679-4299(+)	0.351086	0.541768	0.517321	0.914977	0.505196	0.538344	0.469473	0.562528	0	0.0432439	0.0973948	0.0946014	2.37481	0	0.524706	0.981197
1461	AhT11_Tissues_TR2463|c3_g1_i8:4442-4643(+)	0.179888	0.555178	0.132531	0	0.776551	0.496503	0.54123	0	0	0	0	0	0.591955	0	0.46088	0
1474	AhT6.2_TR25398|c1_g1_i3:1446-2708(+)	0.77681	0.976727	1.18701	1.07972	0.776244	0.423515	0.519375	0.497857	0.104922	0.106312	0	0	5.39649	0	2.02707	1.58133
1474	AhT6.2_TR25398|c1_g1_i3:433-816(+)	0.662401	0.584094	0.278868	1.08511	0.408498	0.348241	0.28471	0.363885	0.345095	0.349668	0.157506	1.07092	0.41519	0.474636	0.969769	0.969698
1480	soap_k45scaffold5397_Locus_12783_1:1046-1231(+)	0.78145	0.904403	0.71966	0.407312	0.632514	0.359475	0.195929	0.375624	0	0.288758	0	0.315847	1.28575	0.489947	0.250263	1.81996
1480	soap_k45scaffold5397_Locus_12783_1:1291-1770(+)	9.16006	9.46232	8.75646	10.6538	6.69937	6.0594	6.14973	9.31546	5.24544	4.5317	6.17422	6.73148	15.1129	16.3275	11.9282	15.9383
1490	AhT6.3_TR40796|c0_g2_i12:352-1794(+)	10.4253	9.09292	10.7048	6.85148	10.5445	9.12812	11.491	6.24582	7.53039	5.24807	5.15545	3.82693	20.9926	25.0718	11.355	16.6324
1490	AhT6.3_TR40796|c0_g2_i12:4068-4889(+)	70.6856	92.0907	116.367	120.921	78.6702	74.2237	89.9987	116.443	57.2303	40.3144	62.0273	73.1127	46.6953	36.2525	66.5955	57.9013
1499	AhT11_Tissues_TR21836|c0_g1_i1:1485-1904(+)	0.173035	0.133507	0	0	0.0933711	0	0	0	0	0.0639393	0	0	0	0	0	0.644786
1499	AhT11_Tissues_TR21836|c0_g1_i1:2028-2429(+)	0.0903916	0	0	0	0.195104	0	0	0	0	0.133604	0	0.146138	0.1983	0.453383	0.69476	1.01049
1499	AhT11_Tissues_TR21836|c0_g1_i1:2659-4332(+)	0.325604	0.0334964	0.0319849	0.0226285	0.0468529	0.0399417	0.0435398	0.0834719	0.0395808	0.0481263	0.108391	0.105282	0.238102	0.598824	0.194649	1.21331
1516	AhT6.2_TR49622|c7_g1_i6:1343-1846(+)	0.432588	0.111256	0.159353	0	0.233428	0.464322	0.144614	0	0.131465	0.159848	0.120004	0	0.869923	0.180814	0.646513	0.402991
1516	AhT6.2_TR49622|c7_g1_i6:2008-2277(+)	0.134583	0.207678	0.0991532	0	0	0	0	0	0	0	0	0	0.295247	0.675038	0	0
1516	AhT6.2_TR49622|c7_g1_i6:3755-4606(+)	0.383846	0.263254	0.34564	0.177841	0.23014	0.0784769	0.171093	0.0820023	0.155536	0.0315194	0.0709885	0.413715	0.982422	1.49744	0.327809	0.437047
1516	AhT6.2_TR49622|c7_g1_i6:419-790(+)	0.390725	0.150734	0.071966	0.203656	0.210838	0.179738	0.0979646	0	0.178114	0	0	0.157923	0.53573	0.489947	0.375394	0.0909981
1529	AhT6.2_TR34341|c1_g2_i5:183-935(+)	0.193028	0.148932	0.142212	0.704277	0.104159	0.133192	0.145191	1.48454	0.615946	0.891583	1.04418	0.624143	0.158798	0.242045	0.370908	0.0899104
1529	AhT6.2_TR34341|c1_g2_i5:2103-2342(+)	0.302812	0	0.334642	0.789167	0.163399	0.278593	0.30369	2.61997	1.38038	1.11894	0.756027	0.244781	0	0.759417	1.55163	0
1529	AhT6.2_TR34341|c1_g2_i5:3500-3793(+)	0.494387	0.190724	0.091059	0.257687	0.266774	0.227423	0.24791	4.27751	0.901473	0.365367	1.23433	0.399643	0	0.929899	0.791648	0
1530	AhT6.3_TR60000|c0_g1_i3:183-935(+)	0.0482569	0	0.177765	0.0503055	0.0520795	0.310781	0.0967937	1.39175	0.791931	0.713267	1.52611	0.624143	0.211731	0.121023	0.432725	0
1530	AhT6.3_TR60000|c0_g1_i3:2103-2342(+)	0.151406	0	0.223095	0.157833	0.163399	0	0.151845	2.32887	0.276076	0.335681	0.504018	0	0.166076	0.379709	0.387908	0
1530	AhT6.3_TR60000|c0_g1_i3:2511-3032(+)	1.11379	0.214839	0.153858	1.16107	0.150252	0.256178	0.349069	4.81834	0.507726	0.720235	1.0428	0.787802	0.458141	1.04747	1.69431	0.0648492
1558	soap_k25scaffold20347_Locus_61813_0:3615-4409(+)	20.4312	26.0969	22.2926	39.0236	16.5249	22.0772	17.8318	27.0676	10.8347	10.8431	8.14037	11.5278	19.7537	20.404	15.2235	20.3959
1558	soap_k25scaffold20347_Locus_61813_0:527-1165(+)	1.13732	1.75502	1.34066	0.533522	1.16604	1.56954	1.59687	0	2.38488	0.924568	1.13582	0.183873	3.36831	2.56704	1.67547	2.11902
1564	soap_k45scaffold15143_Locus_45400_0:1089-1640(+)	0	0	0.0484988	0.480363	0.0710432	0.0605637	0	1.89853	0.240066	0.194598	0.547846	0.425706	0.144414	0.495272	0.168655	0
1564	soap_k45scaffold15143_Locus_45400_0:2217-2756(+)	0	0.103839	0.0495766	0.350741	0.145244	0.123819	0.0674867	0.646907	0.245401	0.497305	0.224008	0.326375	0.221435	1.01256	0.344807	0.0626876
1564	soap_k45scaffold15143_Locus_45400_0:32-577(+)	0	0.308093	0	0.277509	0.0718239	0.183688	0.0667451	0.255919	0.242704	0.147552	0.110773	0.107596	0.292002	0.66762	0.426272	0.0619987
1565	soap_k49scaffold12982_Locus_33537_0:1089-1640(+)	0	0	0.0969977	0.411739	0	0	0.198059	1.89853	0.240066	0.389196	0.438277	0.425706	0.144414	0.990544	0.590294	0
1565	soap_k49scaffold12982_Locus_33537_0:2216-2755(+)	0	0.103839	0.0495766	0.280593	0.0726219	0.123819	0.134973	0.388144	0.245401	0.497305	0.224008	0.435167	0.0738116	0.506278	0.172403	0.0626876
1565	soap_k49scaffold12982_Locus_33537_0:32-577(+)	0.0665521	0	0.0980636	0	0.0718239	0.122459	0.0667451	1.02368	0	0.147552	0.110773	0.107596	0.0730005	0.500715	0.341018	0.0619987
1565	soap_k49scaffold12982_Locus_33537_0:3384-3845(+)	0	0	0	0	0	0	0.0788806	0.453675	0.286832	0.0581266	0	0	0	0	0.20151	0
1569	soap_k29scaffold9098_Locus_20714_0:1-373(+)	0.974194	0.30066	0.861277	0.304665	0	0	0	0	0	0	0	0	0	0	0	0
1569	soap_k29scaffold9098_Locus_20714_0:424-1021(+)	3.76743	1.59405	2.41748	0.316723	0.0655783	0.055905	0	0	0	0	0	0	0.0666526	0	0	0.0566075
1579	AhT11_Tissues_TR26387|c3_g4_i1:1280-1810(+)	1.36864	1.26719	0.907504	1.14139	0.960087	1.3851	1.37261	3.02621	7.23725	10.0641	9.5678	4.20415	0.450376	1.02972	2.1039	0.44625
1579	AhT11_Tissues_TR26387|c3_g4_i1:435-827(+)	102.91	32.3882	63.2839	54.1694	21.2544	43.469	52.9487	192.531	1.68596	2.04996	5.84815	6.12887	6.38949	116.869	101.271	3.53156
1587	AhT6.3_TR60302|c1_g3_i7:1-220(+)	0	0	0	0	0	0	0	0	0	0	0	0	0	0.414228	3.80855	0
1587	AhT6.3_TR60302|c1_g3_i7:333-590(+)	0.704214	0.217337	0.20753	0.587287	0.151999	0	0	0	0	0	0	0.227703	0	1.05965	5.95393	0
1589	soap_k65scaffold2425_Locus_3307_0:262-657(+)	1.10113	0.566394	0.405627	0.0956566	0.29709	0.675377	0.184055	0.352859	1.17123	0.949401	0.916397	1.18682	1.30848	0.920506	0.705286	0.85483
1589	soap_k65scaffold2425_Locus_3307_0:673-1256(+)	2.92442	2.88046	3.2089	4.08637	2.75317	3.20573	3.80653	3.34974	5.89971	4.73632	4.86757	6.43808	5.18704	2.65276	2.94916	4.69513
1591	AhT6.3_TR68486|c1_g1_i14:3076-3816(+)	6.42403	4.54032	4.58834	5.3165	9.52612	9.38419	9.98366	10.3715	16.721	13.989	14.692	16.4905	12.7482	2.45965	8.10365	13.4309
1591	AhT6.3_TR68486|c1_g1_i14:472-867(+)	2.29403	1.84078	1.62251	1.33919	2.47575	4.22111	3.22096	1.94072	9.53717	8.06991	6.56751	4.45057	6.03913	0.230126	2.82115	6.24026
1600	AhT6.3_TR14366|c0_g1_i5:192-1403(+)	4.25736	3.33107	3.90968	3.46921	3.97983	5.48911	6.88565	3.45871	9.45765	12.1643	12.2262	9.74278	7.10346	1.57899	7.60452	11.2838
1600	AhT6.3_TR14366|c0_g1_i5:2094-2399(+)	2.96874	2.93192	3.14957	5.07543	3.97285	5.57186	4.1683	8.44785	6.27938	10.7067	10.0804	11.3271	5.99177	1.48905	7.60603	9.62438
1606	AhT6.3_TR39225|c0_g2_i16:1-402(+)	0.0903916	0	0.266382	0.188458	0	0.166324	0.0906538	0.86898	0.164821	0.267209	0.150453	0.292276	0.0991499	0.680075	0	0
1606	AhT6.3_TR39225|c0_g2_i16:3266-5439(+)	0.133716	0.283718	0.209344	0.696965	0.108231	0.169155	0.134104	1.47831	0.335253	0.284109	0.528593	0.29725	0.110004	1.08987	0.299763	0.0778548
1627	AhT6.2_TR23726|c0_g2_i1:1508-2041(+)	0.204143	0	0.350935	0	0.146876	0.250421	0.204735	0	0.248158	0.201157	0	0	1.56746	0.682622	0.261511	0.633919
1627	AhT6.2_TR23726|c0_g2_i1:437-835(+)	0	0	0	0	0.0982853	0.0837874	0	0	0	0	0	0	0.299686	0	0.116664	0.169681
1631	AhT8_Tissues_TR51909|c0_g1_i1:1037-2710(+)	0.390725	0.234475	0.0959547	0.58834	0.445102	0.778863	1.45858	9.76621	2.29569	2.26194	2.89043	1.22829	0.547635	0.489947	3.14219	0.161774
1631	AhT8_Tissues_TR51909|c0_g1_i1:3091-3459(+)	0	0.151959	0	0.410624	0.212552	0.362398	0.493805	5.8695	1.07737	1.89219	1.80299	2.2289	0.648102	0	2.64912	0.550427
1631	AhT8_Tissues_TR51909|c0_g1_i1:5085-5708(+)	0	0	0.128708	0.12141	0	0.107151	0.29201	1.45554	0.424732	0.602505	0.484633	0.847319	0	0.146042	1.34276	0.0542489
1637	AhT6.2_TR53598|c7_g1_i2:1294-1800(+)	0.286686	0	0.369624	0.149428	0.154698	0.131878	0.503155	0	0.261374	0.105935	0.357883	0	1.10062	0.898719	0	0.200303
1637	AhT6.2_TR53598|c7_g1_i2:2424-3014(+)	0.368908	0.0948782	0.27179	0.0640948	0.597196	0.339403	0.184989	0.118217	0.336336	0	0.204677	0	1.75349	0.308393	0.315052	0.801892
1637	AhT6.2_TR53598|c7_g1_i2:3760-4836(+)	0.371134	0.364448	0.298288	0.422062	0.254885	0.31041	0.270699	0.259484	0.184563	0.0498691	0.28079	0.163642	0.851198	0.930762	0.302546	0.377173
1638	AhT6.3_TR70230|c5_g2_i2:1190-1699(+)	0.21375	0	0.0524929	0.148549	0.153788	0	0	0	0.259836	0	0	0	0	0	0	0.39825
1638	AhT6.3_TR70230|c5_g2_i2:2298-2810(+)	0.0708332	0	0	0	0.152888	0.065168	0.142077	0	0.129158	0	0	0	0.155393	0	0.0907386	0
1638	AhT6.3_TR70230|c5_g2_i2:3080-3592(+)	0.2125	0	0.156558	0	0.0764441	0.065168	0.0710387	0.136191	0.258317	0	0.117899	0.229035	0.233089	0	0	0.0659869
1638	AhT6.3_TR70230|c5_g2_i2:4201-4647(+)	0	0	0.119782	0.0847428	0.0877312	0.22437	0.0815276	0	0	0	0	0.131426	0	0	0	0.15146
1639	AhT6.3_TR70230|c5_g2_i3:1190-1699(+)	0.0712499	0.109947	0	0	0.0768938	0	0	0	0.129918	0	0	0	0.156307	0	0	0.0663751
1639	AhT6.3_TR70230|c5_g2_i3:2327-2839(+)	0	0	0.104372	0.14768	0.0764441	0.130336	0	0	0.129158	0.0523479	0	0	0.0776965	0	0	0
1639	AhT6.3_TR70230|c5_g2_i3:3109-3621(+)	0.0708332	0.109304	0.104372	0.14768	0.0764441	0	0.0710387	0.272382	0.129158	0	0	0.114518	0.155393	0	0	0.131974
1639	AhT6.3_TR70230|c5_g2_i3:4230-4676(+)	0.0812918	0	0	0.0847428	0.175462	0	0	0	0	0.120154	0	0	0.0891684	0	0	0.15146
1643	AhT7_Tissues_TR20700|c1_g3_i1:2108-2794(+)	0.105786	0.16324	0.077937	0.0551383	0.171248	0.145988	0.0530463	0	0	0.156358	0	0	0.174054	0.265299	0.135514	0.197096
1643	AhT7_Tissues_TR20700|c1_g3_i1:2952-3407(+)	0.318749	0.368901	0.293546	0.332281	0.171999	0.073314	0.319674	0.153215	0	0.0588914	0.265273	0.257664	0.61186	0.59954	0.204162	0.371176
1658	AhT6.3_TR9727|c0_g2_i12:1-567(+)	3.46071	2.17567	3.02181	4.40932	3.45819	2.47638	2.82802	7.39323	1.63601	1.65768	2.8801	4.55889	8.36532	9.16123	6.23936	8.17923
1658	AhT6.3_TR9727|c0_g2_i12:2781-3779(+)	0	0	0	0.0379179	0.117765	0.100394	0.0364793	0.209808	0.132649	0.0537627	0.121085	0	0.319185	0.273664	0.139786	0.237196
1671	AhT7_Tissues_TR14899|c4_g2_i1:121-1305(+)	0.61329	0.378552	0.406654	0.127865	0.860432	0.648875	0.707329	0.353752	0.615055	0.271944	0.714557	0.297456	6.72714	9.38217	2.98541	3.62794
1671	AhT7_Tissues_TR14899|c4_g2_i1:2520-2894(+)	0.1938	0	0.0713903	0.202027	0.104576	0.1783	0.194362	0	0.353377	0	0	0.15666	1.16918	1.21507	0.496522	0.45135
1671	AhT7_Tissues_TR14899|c4_g2_i1:3070-3444(+)	0.775199	0.149528	0.428342	0.202027	0.209151	0.0891498	0.388724	0.186309	0	0.071612	0.322572	0	3.18866	2.18712	1.73783	1.89567
1672	soap_k61scaffold8298_Locus_13693_0:1191-1724(+)	2.31362	3.46519	3.86029	6.66802	2.93752	4.00673	3.00278	6.41092	1.61303	0.854918	1.69894	2.09027	3.73205	8.53278	3.92266	4.691
1672	soap_k61scaffold8298_Locus_13693_0:6-434(+)	0.931729	1.04565	1.80972	0.971283	1.27977	2.64956	2.97319	0.488573	1.69893	0.625979	0.422952	0.410822	3.90221	3.18637	1.9531	2.91957
1673	AhT7_Tissues_TR10751|c0_g1_i1:1884-2297(+)	1.40435	0.948094	1.22864	1.00647	0.568346	1.04977	1.14434	0.675034	0.320088	0.259464	0	0.141902	0.770208	0.440242	0.449748	0.981197
1673	AhT7_Tissues_TR10751|c0_g1_i1:607-1611(+)	1.01239	0.446352	0.639316	1.01767	0.351187	0.798356	0.797754	0.486629	0.197786	0.374092	0	0.11691	1.86402	0.453383	0.926346	0.976803
1679	AhT11_Tissues_TR46765|c2_g2_i3:6188-6445(+)	2.53517	3.4774	4.56566	8.80931	5.01598	4.01692	3.67253	10.0195	14.8953	17.2785	18.0509	28.4629	4.94366	8.124	5.95393	5.11705
1679	AhT11_Tissues_TR46765|c2_g2_i3:87-4532(+)	0.743749	0.756721	0.74666	0.230041	0.829125	0.782016	0.926235	0.267144	0.596115	0.446971	0.435319	0.198203	3.64874	2.1112	1.35061	2.21564
1686	soap_k45scaffold11312_Locus_31515_0:1016-1315(+)	0.726749	0.37382	0.535427	0	1.04576	0.891498	0.364428	0	1.98775	0.268545	0.201607	0	3.32152	0.303767	0.930978	1.69256
1686	soap_k45scaffold11312_Locus_31515_0:1-879(+)	0.372056	0.191375	0.304566	0.129283	0.401527	0.228199	0.331675	0.317934	0.301516	0.152756	0.206424	0.0668345	1.63242	0.518374	0.847306	0.808734
1709	AhT6.2_TR50684|c2_g1_i1:1-720(+)	0.353281	0.467275	0.185912	0.210445	0.163399	0.278593	0.30369	0.194072	0.276076	0.149192	0.252009	0.0815937	2.26971	0.759417	1.09907	0.799266
1709	AhT6.2_TR50684|c2_g1_i1:847-1351(+)	0.431732	0.666214	0.742176	1.35018	0	0.463402	0.216492	1.10679	0.131204	0.106354	0.119767	0.581658	2.13104	0	0.737408	1.07252
1732	AhT6.2_TR28659|c18_g1_i2:1-265(+)	0.274245	1.05798	0.101024	0.571774	0.295969	0.252311	0.41256	0.52729	0	0.405351	0.228235	0.443377	1.05286	0	0.526969	0.383222
1732	AhT6.2_TR28659|c18_g1_i2:1496-1779(+)	0.127949	0	0.0942653	0.666902	0.276168	0.117715	0.384959	0	0.233304	0	0.212965	0.413715	0.982422	0	0.327809	0.476779
1732	AhT6.2_TR28659|c18_g1_i2:509-1336(+)	0.0438858	0.067721	0.0969977	0	0.0473621	0.0403758	0	0	0.080022	0	0.0730461	0	0.096276	0.11006	0	0.245299
1737	AhT10_Tissues_TR66095|c0_g3_i1:1310-1645(+)	136.698	154.701	148.039	97.0676	140.523	117.308	132.973	91.6991	75.5265	62.2609	43.9216	42.1373	67.9726	122.863	79.244	85.2327
1737	AhT10_Tissues_TR66095|c0_g3_i1:189-878(+)	21.3285	22.8355	21.8439	24.6495	17.505	17.9753	16.8482	23.3899	10.5629	10.664	9.0285	12.9415	23.6261	29.7163	20.0363	23.6468
1762	AhT6.2_TR3763|c0_g3_i1:2670-3185(+)	5.70413	4.56408	3.8393	3.45031	9.72796	14.2536	12.2889	11.1027	9.88737	9.57602	12.4246	14.8007	4.40295	0.706435	15.3359	10.7589
1762	AhT6.2_TR3763|c0_g3_i1:550-1011(+)	1.57305	1.82055	0.811253	2.29576	0.0848828	0.578895	0.394403	1.51225	0.143416	0.17438	0.654569	0.381477	1.55292	0.986256	1.91435	1.68524
1780	AhT6.2_TR70664|c0_g2_i1:1-391(+)	0.278804	0.860455	0.410814	0.19376	0.200593	0.171003	0.372817	0	0.508375	0.412089	0.464058	0.751247	0.917454	2.09762	0.357153	1.12549
1780	AhT6.2_TR70664|c0_g2_i1:905-1123(+)	0.331849	1.02416	0.733462	0.172968	0.537203	0.610615	0.832028	0.957068	0	0.36787	0.276174	0.80476	0.910006	1.24836	1.27531	1.23658
1782	soap_k29scaffold13352_Locus_35496_0:297-722(+)	0.341197	0.658134	0.502748	0.266761	0.46028	0.235431	0.513279	0.164005	0	0.252155	0.567908	0.27581	1.96484	2.78096	1.20197	1.90711
1782	soap_k29scaffold13352_Locus_35496_0:760-1278(+)	0.9802	0.756283	0.567408	0.510906	1.13341	0.966219	0.702174	0.538466	0.765991	0.465685	0.815752	0.679162	2.15035	4.56528	1.88348	2.28284
1793	AhT6.2_TR37864|c1_g1_i1:1793-2584(+)	3.85397	5.16834	6.18581	6.45682	4.01071	4.22111	5.98178	4.58716	2.76076	1.79708	1.37459	1.5577	2.06337	10.1256	3.29134	2.47901
1793	AhT6.2_TR37864|c1_g1_i1:628-1164(+)	0.744342	0.835352	1.04692	0.705401	0.803304	1.05834	1.08582	0.130104	0.740315	0.250042	0.11263	0.328198	1.11336	1.52732	0.346733	0.756453
1798	AhT6.2_TR22714|c0_g1_i1:1855-2307(+)	0.882366	1.85672	1.65474	2.00689	1.64481	0.811795	1.28716	2.00498	1.02386	0.237126	0.400544	0.259371	1.93572	2.41404	2.05514	1.34508
1798	AhT6.2_TR22714|c0_g1_i1:32-1477(+)	1.357	1.70623	1.35153	0.471536	1.89842	1.5259	1.28533	0.483167	0.641504	0.445718	0.376445	0.16251	3.14235	0.819288	1.64177	1.73236
1799	AhT6.3_TR15713|c1_g5_i4:1037-1978(+)	0.540047	0.119051	0	0.201062	0.499565	0.745281	0.657673	3.26338	8.65155	13.4272	17.5925	20.7674	1.39631	0.580446	2.61899	2.26394
1799	AhT6.3_TR15713|c1_g5_i4:378-1022(+)	0.281686	0	0.083012	0.234915	0.1216	0.41465	0.452004	1.84143	0.51363	0.957602	0.843937	1.36622	0.247183	0.565148	0.144338	0.104965
1806	soap_k45scaffold282_Locus_514_4:2616-3152(+)	1.48868	1.35745	2.1437	2.18674	1.97175	1.55639	1.69659	2.86229	0.246772	0.200033	0.22526	0.328198	1.33603	0	0.693466	1.63898
1806	soap_k45scaffold282_Locus_514_4:331-882(+)	4.01555	2.7427	3.05543	0.686232	6.67806	3.27044	4.48933	0.506275	3.60099	1.11894	2.08181	0.425706	7.29291	5.77818	3.79475	3.86346
