# Supplementary material for: Differential genomic arrangements in Caryophyllales through deep transcriptome sequencing of A. hypochondriacus
Source: PLoS One. 2017 Aug 7;12(8):e0180528. doi: 10.1371/journal.pone.0180528 (PMC5546567; doi:10.1371/journal.pone.0180528)
Supplement: S4 Dataset — (ZIP) [file pone.0180528.s009.zip]

Archive with 580 entries (580 files):
- chimeras_581_PNGs/1.AhT6.3_TR45232_c9_g1_i10.rpkm.png
- chimeras_581_PNGs/100.AhT6.2_TR11498_c0_g1_i1.rpkm.png
- chimeras_581_PNGs/1003.AhT8_Tissues_TR38568_c0_g1_i1.rpkm.png
- chimeras_581_PNGs/1006.AhT6.2_TR51243_c1_g1_i1.rpkm.png
- chimeras_581_PNGs/1007.AhT6.2_TR71471_c0_g6_i1.rpkm.png
- chimeras_581_PNGs/101.AhT6.2_TR71680_c0_g2_i1.rpkm.png
- chimeras_581_PNGs/1010.AhT8_Tissues_TR41145_c1_g1_i8.rpkm.png
- chimeras_581_PNGs/1013.AhT6.3_TR39226_c1_g2_i1.rpkm.png
- chimeras_581_PNGs/1019.AhT6.3_TR29518_c0_g2_i1.rpkm.png
- chimeras_581_PNGs/102.AhT6.3_TR26109_c0_g1_i10.rpkm.png
- chimeras_581_PNGs/1021.AhT11_Tissues_TR37385_c0_g1_i1.rpkm.png
- chimeras_581_PNGs/1026.AhT6.3_TR26128_c8_g3_i10.rpkm.png
- chimeras_581_PNGs/1028.AhT11_Tissues_TR64958_c3_g7_i1.rpkm.png
- chimeras_581_PNGs/1032.AhT6.2_TR98179_c0_g1_i1.rpkm.png
- chimeras_581_PNGs/1036.AhT10_Tissues_TR63204_c0_g3_i4.rpkm.png
- chimeras_581_PNGs/1040.AhT11_Tissues_TR87022_c0_g1_i1.rpkm.png
- chimeras_581_PNGs/1048.AhT6.3_TR30062_c1_g1_i1.rpkm.png
- chimeras_581_PNGs/105.AhT9_Tissues_TR63601_c0_g1_i1.rpkm.png
- chimeras_581_PNGs/1054.AhT6.3_TR45219_c3_g1_i3.rpkm.png
- chimeras_581_PNGs/1057.AhT6.3_TR23909_c0_g1_i14.rpkm.png
- chimeras_581_PNGs/1058.AhT6.3_TR70243_c4_g1_i2.rpkm.png
- chimeras_581_PNGs/106.AhT9_Tissues_TR73000_c1_g1_i2.rpkm.png
- chimeras_581_PNGs/1068.AhT6.2_TR66679_c0_g1_i1.rpkm.png
- chimeras_581_PNGs/107.soap_k61scaffold10066_Locus_17345_0.rpkm.png
- chimeras_581_PNGs/1071.AhT6.2_TR109271_c0_g1_i1.rpkm.png
- chimeras_581_PNGs/1083.AhT11_Tissues_TR32211_c0_g1_i3.rpkm.png
- chimeras_581_PNGs/1085.AhT6.3_TR42923_c2_g2_i18.rpkm.png
- chimeras_581_PNGs/1086.AhT11_Tissues_TR64931_c2_g1_i1.rpkm.png
- chimeras_581_PNGs/1087.AhT6.3_TR51733_c0_g1_i12.rpkm.png
- chimeras_581_PNGs/1090.AhT6.3_TR42920_c1_g2_i10.rpkm.png
- chimeras_581_PNGs/1091.AhT10_Tissues_TR24983_c0_g1_i1.rpkm.png
- chimeras_581_PNGs/1092.AhT6.2_TR74143_c0_g1_i1.rpkm.png
- chimeras_581_PNGs/1093.AhT6.2_TR65714_c0_g1_i2.rpkm.png
- chimeras_581_PNGs/1098.AhT6.2_TR20099_c0_g1_i1.rpkm.png
- chimeras_581_PNGs/1099.AhT6.3_TR55743_c0_g1_i1.rpkm.png
- chimeras_581_PNGs/110.AhT6.2_TR28593_c1_g1_i1.rpkm.png
- chimeras_581_PNGs/1101.AhT11_Tissues_TR65641_c0_g1_i3.rpkm.png
- chimeras_581_PNGs/1102.soap_k25scaffold2389_Locus_3910_0.rpkm.png
- chimeras_581_PNGs/1105.AhT6.2_TR83726_c0_g2_i1.rpkm.png
- chimeras_581_PNGs/1117.AhT6.3_TR432_c0_g1_i1.rpkm.png
- chimeras_581_PNGs/1119.AhT10_Tissues_TR16724_c0_g1_i1.rpkm.png
- chimeras_581_PNGs/112.AhT11_Tissues_TR47591_c6_g6_i4.rpkm.png
- chimeras_581_PNGs/1120.AhT6.2_TR57611_c0_g1_i1.rpkm.png
- chimeras_581_PNGs/1121.AhT11_Tissues_TR80399_c0_g1_i1.rpkm.png
- chimeras_581_PNGs/1124.AhT6.3_TR16221_c0_g1_i1.rpkm.png
- chimeras_581_PNGs/1126.AhT6.3_TR76257_c1_g1_i1.rpkm.png
- chimeras_581_PNGs/1127.AhT6.2_TR50654_c3_g2_i1.rpkm.png
- chimeras_581_PNGs/1128.AhT11_Tissues_TR2417_c3_g2_i4.rpkm.png
- chimeras_581_PNGs/1129.AhT6.2_TR22111_c0_g2_i1.rpkm.png
- chimeras_581_PNGs/113.AhT9_Tissues_TR53379_c5_g2_i1.rpkm.png
- chimeras_581_PNGs/1130.AhT10_Tissues_TR12736_c2_g1_i3.rpkm.png
- chimeras_581_PNGs/1131.AhT6.2_TR72216_c1_g2_i1.rpkm.png
- chimeras_581_PNGs/1132.AhT6.3_TR1867_c2_g1_i4.rpkm.png
- chimeras_581_PNGs/1134.AhT6.2_TR73758_c0_g1_i1.rpkm.png
- chimeras_581_PNGs/1136.AhT6.2_TR5475_c2_g1_i1.rpkm.png
- chimeras_581_PNGs/1137.AhT6.2_TR72227_c0_g1_i1.rpkm.png
- chimeras_581_PNGs/1138.soap_k53scaffold1209_Locus_1540_0.rpkm.png
- chimeras_581_PNGs/114.AhT10_Tissues_TR67030_c0_g1_i1.rpkm.png
- chimeras_581_PNGs/1144.AhT6.3_TR68228_c0_g2_i1.rpkm.png
- chimeras_581_PNGs/1145.AhT10_Tissues_TR37142_c0_g2_i2.rpkm.png
- chimeras_581_PNGs/1147.AhT6.2_TR27522_c0_g1_i1.rpkm.png
- chimeras_581_PNGs/1151.AhT8_Tissues_TR50761_c0_g2_i1.rpkm.png
- chimeras_581_PNGs/1152.AhT6.3_TR23900_c0_g1_i9.rpkm.png
- chimeras_581_PNGs/1153.AhT11_Tissues_TR243_c1_g2_i2.rpkm.png
- chimeras_581_PNGs/1158.AhT6.2_TR9601_c0_g1_i1.rpkm.png
- chimeras_581_PNGs/1159.soap_k29scaffold9566_Locus_22126_1.rpkm.png
- chimeras_581_PNGs/1161.AhT11_Tissues_TR9306_c1_g2_i1.rpkm.png
- chimeras_581_PNGs/1162.AhT6.3_TR398_c2_g1_i10.rpkm.png
- chimeras_581_PNGs/1163.AhT6.2_TR38427_c0_g3_i1.rpkm.png
- chimeras_581_PNGs/1164.AhT10_Tissues_TR18422_c1_g1_i1.rpkm.png
- chimeras_581_PNGs/1166.AhT6.2_TR79311_c0_g2_i1.rpkm.png
- chimeras_581_PNGs/1168.AhT6.3_TR22395_c0_g2_i5.rpkm.png
- chimeras_581_PNGs/1169.AhT7_Tissues_TR10082_c0_g1_i1.rpkm.png
- chimeras_581_PNGs/117.AhT11_Tissues_TR83972_c0_g1_i1.rpkm.png
- chimeras_581_PNGs/1171.AhT6.3_TR35083_c0_g1_i2.rpkm.png
- chimeras_581_PNGs/1172.AhT6.2_TR100869_c0_g1_i1.rpkm.png
- chimeras_581_PNGs/1174.AhT6.3_TR29908_c1_g1_i4.rpkm.png
- chimeras_581_PNGs/1175.AhT8_Tissues_TR3502_c0_g1_i1.rpkm.png
- chimeras_581_PNGs/1176.AhT6.2_TR21943_c1_g1_i1.rpkm.png
- chimeras_581_PNGs/1180.AhT6.3_TR56698_c0_g1_i11.rpkm.png
- chimeras_581_PNGs/1181.AhT11_Tissues_TR53427_c0_g1_i1.rpkm.png
- chimeras_581_PNGs/1182.AhT6.2_TR117261_c0_g1_i1.rpkm.png
- chimeras_581_PNGs/1184.AhT6.3_TR16354_c2_g1_i2.rpkm.png
- chimeras_581_PNGs/1186.AhT6.3_TR15644_c5_g2_i11.rpkm.png
- chimeras_581_PNGs/1189.AhT11_Tissues_TR46689_c6_g10_i11.rpkm.png
- chimeras_581_PNGs/119.AhT6.3_TR69327_c0_g1_i10.rpkm.png
- chimeras_581_PNGs/1191.AhT6.2_TR119533_c0_g1_i1.rpkm.png
- chimeras_581_PNGs/1192.AhT6.2_TR155124_c0_g1_i1.rpkm.png
- chimeras_581_PNGs/1194.AhT6.2_TR69071_c0_g1_i2.rpkm.png
- chimeras_581_PNGs/1195.AhT6.2_TR59420_c0_g3_i1.rpkm.png
- chimeras_581_PNGs/120.AhT6.2_TR55334_c7_g1_i3.rpkm.png
- chimeras_581_PNGs/1203.AhT11_Tissues_TR29072_c0_g1_i1.rpkm.png
- chimeras_581_PNGs/1204.AhT6.3_TR74212_c2_g4_i2.rpkm.png
- chimeras_581_PNGs/1207.AhT9_Tissues_TR33257_c0_g1_i3.rpkm.png
- chimeras_581_PNGs/1208.AhT11_Tissues_TR60165_c0_g3_i1.rpkm.png
- chimeras_581_PNGs/1209.AhT8_Tissues_TR38648_c0_g1_i2.rpkm.png
- chimeras_581_PNGs/121.AhT6.2_TR62870_c0_g1_i1.rpkm.png
- chimeras_581_PNGs/1210.AhT6.3_TR398_c2_g1_i3.rpkm.png
- chimeras_581_PNGs/1211.AhT6.3_TR28815_c5_g1_i13.rpkm.png
- chimeras_581_PNGs/1212.AhT6.2_TR86857_c0_g1_i1.rpkm.png
- chimeras_581_PNGs/1213.AhT6.3_TR27623_c7_g1_i1.rpkm.png
- chimeras_581_PNGs/1214.AhT6.3_TR63991_c1_g1_i6.rpkm.png
- chimeras_581_PNGs/1215.AhT7_Tissues_TR53200_c0_g1_i7.rpkm.png
- chimeras_581_PNGs/1216.AhT7_Tissues_TR53200_c0_g1_i1.rpkm.png
- chimeras_581_PNGs/1217.AhT6.2_TR11472_c3_g3_i1.rpkm.png
- chimeras_581_PNGs/1218.AhT6.2_TR14684_c0_g2_i2.rpkm.png
- chimeras_581_PNGs/122.AhT6.3_TR458_c1_g2_i10.rpkm.png
- chimeras_581_PNGs/1220.AhT6.2_TR49916_c1_g1_i1.rpkm.png
- chimeras_581_PNGs/1224.AhT6.3_TR56121_c9_g5_i1.rpkm.png
- chimeras_581_PNGs/1225.AhT11_Tissues_TR35614_c0_g2_i1.rpkm.png
- chimeras_581_PNGs/1226.AhT10_Tissues_TR75894_c0_g1_i1.rpkm.png
- chimeras_581_PNGs/1229.AhT6.3_TR71253_c5_g2_i2.rpkm.png
- chimeras_581_PNGs/123.AhT11_Tissues_TR25218_c0_g1_i1.rpkm.png
- chimeras_581_PNGs/1230.AhT7_Tissues_TR5555_c0_g1_i1.rpkm.png
- chimeras_581_PNGs/1231.AhT6.3_TR32162_c5_g7_i7.rpkm.png
- chimeras_581_PNGs/1232.AhT10_Tissues_TR80771_c0_g1_i1.rpkm.png
- chimeras_581_PNGs/1233.AhT11_Tissues_TR78332_c0_g1_i6.rpkm.png
- chimeras_581_PNGs/1234.AhT6.3_TR44602_c0_g1_i11.rpkm.png
- chimeras_581_PNGs/1235.AhT6.2_TR31170_c0_g1_i3.rpkm.png
- chimeras_581_PNGs/1237.AhT6.2_TR68522_c0_g1_i1.rpkm.png
- chimeras_581_PNGs/1238.AhT6.2_TR162488_c0_g1_i1.rpkm.png
- chimeras_581_PNGs/1239.AhT6.3_TR30379_c9_g2_i1.rpkm.png
- chimeras_581_PNGs/124.AhT10_Tissues_TR4297_c1_g1_i8.rpkm.png
- chimeras_581_PNGs/1243.AhT9_Tissues_TR6719_c2_g1_i5.rpkm.png
- chimeras_581_PNGs/1245.AhT6.2_TR31708_c6_g3_i1.rpkm.png
- chimeras_581_PNGs/1246.AhT6.2_TR31708_c6_g3_i14.rpkm.png
- chimeras_581_PNGs/125.AhT6.2_TR25559_c9_g8_i2.rpkm.png
- chimeras_581_PNGs/126.AhT6.2_TR52491_c0_g1_i1.rpkm.png
- chimeras_581_PNGs/1260.AhT6.2_TR34382_c0_g3_i3.rpkm.png
- chimeras_581_PNGs/1265.AhT6.3_TR38115_c0_g1_i5.rpkm.png
- chimeras_581_PNGs/1267.AhT7_Tissues_TR53120_c1_g1_i6.rpkm.png
- chimeras_581_PNGs/1268.trinity_comp39757_c2_seq28.rpkm.png
- chimeras_581_PNGs/1270.soap_k65scaffold4338_Locus_6432_0.rpkm.png
- chimeras_581_PNGs/1273.soap_k61scaffold4450_Locus_6542_0.rpkm.png
- chimeras_581_PNGs/1274.soap_k29scaffold20128_Locus_66467_0.rpkm.png
- chimeras_581_PNGs/128.AhT7_Tissues_TR48418_c0_g1_i1.rpkm.png
- chimeras_581_PNGs/1281.soap_k29scaffold1928_Locus_3202_0.rpkm.png
- chimeras_581_PNGs/1287.soap_k25scaffold4903_Locus_8655_3.rpkm.png
- chimeras_581_PNGs/1288.AhT6.2_TR71025_c6_g1_i1.rpkm.png
- chimeras_581_PNGs/1295.AhT7_Tissues_TR28454_c0_g2_i1.rpkm.png
- chimeras_581_PNGs/1296.AhT6.3_TR30379_c7_g1_i4.rpkm.png
- chimeras_581_PNGs/1297.soap_k29scaffold8817_Locus_19902_0.rpkm.png
- chimeras_581_PNGs/13.AhT6.2_TR35826_c1_g1_i2.rpkm.png
- chimeras_581_PNGs/1300.AhT7_Tissues_TR68075_c0_g1_i4.rpkm.png
- chimeras_581_PNGs/1301.soap_k57scaffold8167_Locus_14855_0.rpkm.png
- chimeras_581_PNGs/1305.AhT6.3_TR76298_c0_g1_i3.rpkm.png
- chimeras_581_PNGs/1306.AhT6.3_TR76298_c0_g1_i8.rpkm.png
- chimeras_581_PNGs/1310.AhT6.3_TR32192_c1_g6_i1.rpkm.png
- chimeras_581_PNGs/1311.AhT6.3_TR32192_c1_g6_i2.rpkm.png
- chimeras_581_PNGs/1317.AhT6.3_TR4956_c0_g2_i17.rpkm.png
- chimeras_581_PNGs/1325.soap_k57scaffold4273_Locus_6824_0.rpkm.png
- chimeras_581_PNGs/133.AhT6.2_TR53405_c0_g1_i2.rpkm.png
- chimeras_581_PNGs/1338.AhT6.3_TR68550_c0_g2_i1.rpkm.png
- chimeras_581_PNGs/134.AhT6.2_TR57020_c5_g3_i1.rpkm.png
- chimeras_581_PNGs/1349.AhT6.3_TR32166_c4_g3_i11.rpkm.png
- chimeras_581_PNGs/1352.AhT6.2_TR58239_c0_g2_i1.rpkm.png
- chimeras_581_PNGs/136.soap_k53scaffold3464_Locus_5965_0.rpkm.png
- chimeras_581_PNGs/1366.AhT6.2_TR75426_c0_g4_i1.rpkm.png
- chimeras_581_PNGs/1369.soap_k25scaffold8404_Locus_16698_0.rpkm.png
- chimeras_581_PNGs/1373.soap_k49scaffold4002_Locus_8352_0.rpkm.png
- chimeras_581_PNGs/1376.AhT6.2_TR11223_c0_g1_i1.rpkm.png
- chimeras_581_PNGs/1379.soap_k61scaffold1847_Locus_2277_0.rpkm.png
- chimeras_581_PNGs/138.AhT6.2_TR86898_c0_g1_i1.rpkm.png
- chimeras_581_PNGs/1388.AhT7_Tissues_TR62046_c0_g2_i3.rpkm.png
- chimeras_581_PNGs/14.AhT6.2_TR67417_c0_g2_i1.rpkm.png
- chimeras_581_PNGs/1419.AhT11_Tissues_TR70613_c0_g3_i1.rpkm.png
- chimeras_581_PNGs/142.AhT8_Tissues_TR26022_c0_g1_i1.rpkm.png
- chimeras_581_PNGs/1421.soap_k53scaffold4229_Locus_7530_1.rpkm.png
- chimeras_581_PNGs/1424.soap_k29scaffold4934_Locus_9453_0.rpkm.png
- chimeras_581_PNGs/143.AhT7_Tissues_TR59112_c1_g3_i1.rpkm.png
- chimeras_581_PNGs/144.soap_k61scaffold4925_Locus_7379_0.rpkm.png
- chimeras_581_PNGs/145.AhT6.2_TR60421_c9_g1_i1.rpkm.png
- chimeras_581_PNGs/146.AhT6.3_TR6549_c0_g1_i6.rpkm.png
- chimeras_581_PNGs/1461.AhT11_Tissues_TR2463_c3_g1_i8.rpkm.png
- chimeras_581_PNGs/1474.AhT6.2_TR25398_c1_g1_i3.rpkm.png
- chimeras_581_PNGs/148.AhT9_Tissues_TR10441_c0_g2_i2.rpkm.png
- chimeras_581_PNGs/1480.soap_k45scaffold5397_Locus_12783_1.rpkm.png
- chimeras_581_PNGs/149.soap_k29scaffold3079_Locus_5421_2.rpkm.png
- chimeras_581_PNGs/1490.AhT6.3_TR40796_c0_g2_i12.rpkm.png
- chimeras_581_PNGs/1499.AhT11_Tissues_TR21836_c0_g1_i1.rpkm.png
- chimeras_581_PNGs/151.AhT6.2_TR33015_c0_g1_i1.rpkm.png
- chimeras_581_PNGs/1516.AhT6.2_TR49622_c7_g1_i6.rpkm.png
- chimeras_581_PNGs/1529.AhT6.2_TR34341_c1_g2_i5.rpkm.png
- chimeras_581_PNGs/1530.AhT6.3_TR60000_c0_g1_i3.rpkm.png
- chimeras_581_PNGs/1558.soap_k25scaffold20347_Locus_61813_0.rpkm.png
- chimeras_581_PNGs/1564.soap_k45scaffold15143_Locus_45400_0.rpkm.png
- chimeras_581_PNGs/1565.soap_k49scaffold12982_Locus_33537_0.rpkm.png
- chimeras_581_PNGs/1569.soap_k29scaffold9098_Locus_20714_0.rpkm.png
- chimeras_581_PNGs/157.AhT10_Tissues_TR21826_c1_g1_i3.rpkm.png
- chimeras_581_PNGs/1579.AhT11_Tissues_TR26387_c3_g4_i1.rpkm.png
- chimeras_581_PNGs/1587.AhT6.3_TR60302_c1_g3_i7.rpkm.png
- chimeras_581_PNGs/1589.soap_k65scaffold2425_Locus_3307_0.rpkm.png
- chimeras_581_PNGs/159.AhT6.2_TR62170_c2_g2_i5.rpkm.png
- chimeras_581_PNGs/1591.AhT6.3_TR68486_c1_g1_i14.rpkm.png
- chimeras_581_PNGs/1600.AhT6.3_TR14366_c0_g1_i5.rpkm.png
- chimeras_581_PNGs/1606.AhT6.3_TR39225_c0_g2_i16.rpkm.png
- chimeras_581_PNGs/162.AhT6.2_TR17312_c0_g1_i1.rpkm.png
- chimeras_581_PNGs/1627.AhT6.2_TR23726_c0_g2_i1.rpkm.png
- chimeras_581_PNGs/163.AhT10_Tissues_TR84440_c0_g1_i2.rpkm.png
- chimeras_581_PNGs/1631.AhT8_Tissues_TR51909_c0_g1_i1.rpkm.png
- chimeras_581_PNGs/1637.AhT6.2_TR53598_c7_g1_i2.rpkm.png
- chimeras_581_PNGs/1638.AhT6.3_TR70230_c5_g2_i2.rpkm.png
- chimeras_581_PNGs/1639.AhT6.3_TR70230_c5_g2_i3.rpkm.png
- chimeras_581_PNGs/1643.AhT7_Tissues_TR20700_c1_g3_i1.rpkm.png
- chimeras_581_PNGs/1658.AhT6.3_TR9727_c0_g2_i12.rpkm.png
- chimeras_581_PNGs/166.AhT6.2_TR82730_c2_g1_i1.rpkm.png
- chimeras_581_PNGs/1671.AhT7_Tissues_TR14899_c4_g2_i1.rpkm.png
- chimeras_581_PNGs/1672.soap_k61scaffold8298_Locus_13693_0.rpkm.png
- chimeras_581_PNGs/1673.AhT7_Tissues_TR10751_c0_g1_i1.rpkm.png
- chimeras_581_PNGs/1679.AhT11_Tissues_TR46765_c2_g2_i3.rpkm.png
- chimeras_581_PNGs/1686.soap_k45scaffold11312_Locus_31515_0.rpkm.png
- chimeras_581_PNGs/1709.AhT6.2_TR50684_c2_g1_i1.rpkm.png
- chimeras_581_PNGs/172.AhT6.2_TR5981_c0_g2_i1.rpkm.png
- chimeras_581_PNGs/1732.AhT6.2_TR28659_c18_g1_i2.rpkm.png
- chimeras_581_PNGs/1737.AhT10_Tissues_TR66095_c0_g3_i1.rpkm.png
- chimeras_581_PNGs/174.AhT10_Tissues_TR58034_c0_g1_i6.rpkm.png
- chimeras_581_PNGs/176.AhT6.2_TR35842_c3_g1_i1.rpkm.png
- chimeras_581_PNGs/1762.AhT6.2_TR3763_c0_g3_i1.rpkm.png
- chimeras_581_PNGs/1780.AhT6.2_TR70664_c0_g2_i1.rpkm.png
- chimeras_581_PNGs/1782.soap_k29scaffold13352_Locus_35496_0.rpkm.png
- chimeras_581_PNGs/1793.AhT6.2_TR37864_c1_g1_i1.rpkm.png
- chimeras_581_PNGs/1798.AhT6.2_TR22714_c0_g1_i1.rpkm.png
- chimeras_581_PNGs/1799.AhT6.3_TR15713_c1_g5_i4.rpkm.png
- chimeras_581_PNGs/1806.soap_k45scaffold282_Locus_514_4.rpkm.png
- chimeras_581_PNGs/181.AhT10_Tissues_TR9426_c9_g1_i2.rpkm.png
- chimeras_581_PNGs/182.AhT10_Tissues_TR9426_c9_g1_i3.rpkm.png
- chimeras_581_PNGs/183.AhT6.3_TR20841_c1_g1_i1.rpkm.png
- chimeras_581_PNGs/184.AhT6.3_TR20841_c1_g1_i10.rpkm.png
- chimeras_581_PNGs/185.AhT6.3_TR51758_c0_g1_i1.rpkm.png
- chimeras_581_PNGs/188.AhT10_Tissues_TR66023_c0_g1_i1.rpkm.png
- chimeras_581_PNGs/19.AhT11_Tissues_TR76172_c0_g1_i1.rpkm.png
- chimeras_581_PNGs/190.AhT6.3_TR72950_c0_g1_i3.rpkm.png
- chimeras_581_PNGs/191.AhT6.2_TR94429_c0_g1_i1.rpkm.png
- chimeras_581_PNGs/197.AhT6.2_TR75427_c0_g1_i3.rpkm.png
- chimeras_581_PNGs/198.AhT6.2_TR55836_c0_g1_i2.rpkm.png
- chimeras_581_PNGs/2.soap_k57scaffold5655_Locus_9457_0.rpkm.png
- chimeras_581_PNGs/202.AhT10_Tissues_TR49749_c14_g4_i4.rpkm.png
- chimeras_581_PNGs/203.AhT10_Tissues_TR1572_c0_g1_i1.rpkm.png
- chimeras_581_PNGs/204.AhT6.3_TR8291_c0_g1_i4.rpkm.png
- chimeras_581_PNGs/205.AhT11_Tissues_TR27834_c0_g2_i1.rpkm.png
- chimeras_581_PNGs/208.AhT6.3_TR76226_c1_g1_i2.rpkm.png
- chimeras_581_PNGs/209.AhT10_Tissues_TR79308_c0_g2_i2.rpkm.png
- chimeras_581_PNGs/210.AhT6.2_TR55317_c1_g5_i5.rpkm.png
- chimeras_581_PNGs/211.AhT10_Tissues_TR37648_c0_g1_i3.rpkm.png
- chimeras_581_PNGs/212.AhT6.2_TR52398_c0_g1_i1.rpkm.png
- chimeras_581_PNGs/218.AhT6.3_TR56171_c2_g9_i3.rpkm.png
- chimeras_581_PNGs/221.AhT10_Tissues_TR63178_c8_g6_i4.rpkm.png
- chimeras_581_PNGs/222.AhT10_Tissues_TR63185_c5_g1_i1.rpkm.png
- chimeras_581_PNGs/223.AhT6.2_TR76017_c0_g1_i2.rpkm.png
- chimeras_581_PNGs/227.AhT6.2_TR71339_c0_g2_i1.rpkm.png
- chimeras_581_PNGs/228.soap_k25scaffold86_Locus_117_3.rpkm.png
- chimeras_581_PNGs/23.soap_k53scaffold7403_Locus_14733_0.rpkm.png
- chimeras_581_PNGs/232.AhT9_Tissues_TR71107_c0_g1_i4.rpkm.png
- chimeras_581_PNGs/233.AhT11_Tissues_TR2469_c1_g4_i1.rpkm.png
- chimeras_581_PNGs/235.AhT11_Tissues_TR27781_c0_g1_i10.rpkm.png
- chimeras_581_PNGs/24.AhT6.2_TR11884_c0_g1_i1.rpkm.png
- chimeras_581_PNGs/247.AhT9_Tissues_TR73659_c0_g1_i3.rpkm.png
- chimeras_581_PNGs/25.AhT10_Tissues_TR25615_c2_g1_i2.rpkm.png
- chimeras_581_PNGs/250.AhT6.2_TR14376_c0_g3_i1.rpkm.png
- chimeras_581_PNGs/255.AhT6.3_TR78654_c0_g1_i2.rpkm.png
- chimeras_581_PNGs/256.soap_k53scaffold1891_Locus_2938_0.rpkm.png
- chimeras_581_PNGs/257.AhT6.3_TR60294_c3_g6_i4.rpkm.png
- chimeras_581_PNGs/258.soap_k53scaffold2126_Locus_3373_0.rpkm.png
- chimeras_581_PNGs/259.AhT9_Tissues_TR74785_c7_g1_i1.rpkm.png
- chimeras_581_PNGs/262.AhT6.3_TR22816_c0_g2_i10.rpkm.png
- chimeras_581_PNGs/269.AhT10_Tissues_TR19712_c0_g1_i4.rpkm.png
- chimeras_581_PNGs/27.AhT6.3_TR43018_c5_g4_i3.rpkm.png
- chimeras_581_PNGs/270.AhT10_Tissues_TR19712_c0_g1_i3.rpkm.png
- chimeras_581_PNGs/273.AhT6.2_TR16373_c0_g1_i1.rpkm.png
- chimeras_581_PNGs/274.AhT10_Tissues_TR79285_c0_g1_i1.rpkm.png
- chimeras_581_PNGs/277.AhT6.2_TR75427_c0_g1_i1.rpkm.png
- chimeras_581_PNGs/282.AhT6.2_TR8775_c0_g1_i1.rpkm.png
- chimeras_581_PNGs/283.AhT6.3_TR56613_c4_g1_i7.rpkm.png
- chimeras_581_PNGs/285.soap_k65scaffold3191_Locus_4549_0.rpkm.png
- chimeras_581_PNGs/287.AhT6.2_TR37869_c0_g3_i1.rpkm.png
- chimeras_581_PNGs/289.AhT10_Tissues_TR51996_c2_g6_i2.rpkm.png
- chimeras_581_PNGs/291.AhT6.2_TR61760_c2_g1_i3.rpkm.png
- chimeras_581_PNGs/292.AhT9_Tissues_TR35226_c2_g1_i2.rpkm.png
- chimeras_581_PNGs/293.AhT6.3_TR32468_c0_g2_i1.rpkm.png
- chimeras_581_PNGs/294.AhT6.2_TR14408_c0_g1_i2.rpkm.png
- chimeras_581_PNGs/295.AhT6.3_TR45064_c0_g1_i1.rpkm.png
- chimeras_581_PNGs/298.AhT6.2_TR26215_c0_g1_i1.rpkm.png
- chimeras_581_PNGs/3.AhT10_Tissues_TR63270_c2_g8_i3.rpkm.png
- chimeras_581_PNGs/30.AhT11_Tissues_TR78446_c0_g1_i1.rpkm.png
- chimeras_581_PNGs/301.AhT6.3_TR56139_c2_g7_i1.rpkm.png
- chimeras_581_PNGs/302.AhT6.2_TR16727_c0_g1_i1.rpkm.png
- chimeras_581_PNGs/303.AhT10_Tissues_TR9371_c0_g1_i2.rpkm.png
- chimeras_581_PNGs/305.AhT6.3_TR9689_c1_g4_i16.rpkm.png
- chimeras_581_PNGs/310.AhT6.3_TR23914_c0_g1_i1.rpkm.png
- chimeras_581_PNGs/312.AhT11_Tissues_TR77491_c2_g2_i1.rpkm.png
- chimeras_581_PNGs/313.AhT6.3_TR27379_c7_g1_i1.rpkm.png
- chimeras_581_PNGs/316.AhT6.3_TR75654_c0_g1_i1.rpkm.png
- chimeras_581_PNGs/320.AhT11_Tissues_TR46015_c0_g1_i2.rpkm.png
- chimeras_581_PNGs/321.AhT10_Tissues_TR52020_c0_g1_i1.rpkm.png
- chimeras_581_PNGs/323.AhT6.3_TR30320_c5_g2_i1.rpkm.png
- chimeras_581_PNGs/328.AhT6.3_TR74162_c0_g1_i22.rpkm.png
- chimeras_581_PNGs/33.AhT6.2_TR81430_c2_g1_i13.rpkm.png
- chimeras_581_PNGs/333.AhT7_Tissues_TR26174_c0_g1_i3.rpkm.png
- chimeras_581_PNGs/336.AhT6.3_TR30327_c3_g2_i3.rpkm.png
- chimeras_581_PNGs/34.AhT6.2_TR86886_c0_g1_i1.rpkm.png
[truncated: 280 more entries]
