# Supplementary material for: Differential genomic arrangements in Caryophyllales through deep transcriptome sequencing of A. hypochondriacus
Source: PLoS One. 2017 Aug 7;12(8):e0180528. doi: 10.1371/journal.pone.0180528 (PMC5546567; doi:10.1371/journal.pone.0180528)
Supplement: S5 Dataset — (XLSX) [file pone.0180528.s010.xlsx]

## Sheet: supplementary_dataset_5.xlsx
Transcript_num	TranscriptID1:start-end(strand)	TranscriptID2:start-end(strand)	Pearson'sCorrelation	Significance
1	AhT6.3_TR45232|c9_g1_i10:692-1894(+)	AhT6.3_TR45232|c9_g1_i10:1967-2425(-)	-0.196469	0.46583
2	soap_k57scaffold5655_Locus_9457_0:489-1085(-)	soap_k57scaffold5655_Locus_9457_0:2918-3295(-)	0.784855	0.000316961
3	AhT10_Tissues_TR63270|c2_g8_i3:406-1104(-)	AhT10_Tissues_TR63270|c2_g8_i3:1317-2984(-)	0.992042	5.30687e-14
5	AhT6.3_TR39202|c0_g1_i4:1652-2608(+)	AhT6.3_TR39202|c0_g1_i4:3446-5221(-)	-0.413678	0.111204
9	AhT6.2_TR78885|c0_g1_i3:64-846(+)	AhT6.2_TR78885|c0_g1_i3:2330-3541(-)	0.160813	0.551866
13	AhT6.2_TR35826|c1_g1_i2:199-1461(+)	AhT6.2_TR35826|c1_g1_i2:1977-2801(-)	0.556112	0.025289
14	AhT6.2_TR67417|c0_g2_i1:335-940(-)	AhT6.2_TR67417|c0_g2_i1:1795-2781(-)	-0.250056	0.35028
19	AhT11_Tissues_TR76172|c0_g1_i1:375-734(-)	AhT11_Tissues_TR76172|c0_g1_i1:1890-3134(-)	0.613725	0.0114472
23	soap_k53scaffold7403_Locus_14733_0:373-1389(-)	soap_k53scaffold7403_Locus_14733_0:1419-2150(-)	0.835034	5.69555e-05
24	AhT6.2_TR11884|c0_g1_i1:423-2978(+)	AhT6.2_TR11884|c0_g1_i1:3883-4200(-)	0.847547	3.39587e-05
25	AhT10_Tissues_TR25615|c2_g1_i2:91-1740(+)	AhT10_Tissues_TR25615|c2_g1_i2:2152-2658(-)	-0.524554	0.0369751
27	AhT6.3_TR43018|c5_g4_i3:123-1556(+)	AhT6.3_TR43018|c5_g4_i3:2098-3274(-)	0.212571	0.42929
30	AhT11_Tissues_TR78446|c0_g1_i1:271-1644(+)	AhT11_Tissues_TR78446|c0_g1_i1:1827-2864(-)	-0.56324	0.0230956
33	AhT6.2_TR81430|c2_g1_i13:20-1915(+)	AhT6.2_TR81430|c2_g1_i13:2176-3897(-)	-0.616373	0.0109988
34	AhT6.2_TR86886|c0_g1_i1:270-1346(+)	AhT6.2_TR86886|c0_g1_i1:1627-2706(-)	-0.194666	0.470015
35	AhT6.3_TR30341|c5_g1_i1:636-1064(-)	AhT6.3_TR30341|c5_g1_i1:2024-2743(-)	-0.308342	0.245274
37	AhT6.3_TR63737|c4_g1_i3:411-2132(+)	AhT6.3_TR63737|c4_g1_i3:6454-6978(-)	0.6232	0.00990614
42	AhT6.2_TR68743|c0_g1_i1:284-3727(+)	AhT6.2_TR68743|c0_g1_i1:4394-6172(-)	-0.00607352	0.98219
45	AhT6.3_TR74203|c2_g1_i1:35-2551(+)	AhT6.3_TR74203|c2_g1_i1:2953-3990(-)	-0.405559	0.119114
49	AhT11_Tissues_TR66914|c3_g2_i1:1137-1502(-)	AhT11_Tissues_TR66914|c3_g2_i1:2631-2828(-)	0.841795	4.33069e-05
52	AhT6.2_TR143533|c0_g1_i1:139-1014(+)	AhT6.2_TR143533|c0_g1_i1:1704-2034(-)	-0.0747535	0.783206
54	AhT7_Tissues_TR108|c2_g2_i3:500-2455(-)	AhT7_Tissues_TR108|c2_g2_i3:4310-4912(-)	0.104684	0.699621
55	AhT6.3_TR15712|c6_g1_i4:2483-4816(+)	AhT6.3_TR15712|c6_g1_i4:6070-7185(-)	0.0516912	0.849216
59	AhT6.3_TR56131|c5_g3_i11:115-4344(+)	AhT6.3_TR56131|c5_g3_i11:5086-5529(-)	-0.0752917	0.78168
60	AhT6.2_TR48425|c1_g1_i3:211-975(+)	AhT6.2_TR48425|c1_g1_i3:1329-1745(-)	0.343881	0.192181
66	AhT9_Tissues_TR50475|c2_g1_i1:29-424(-)	AhT9_Tissues_TR50475|c2_g1_i1:455-793(-)	0.95965	4.19651e-09
70	AhT6.3_TR56156|c6_g4_i4:1-901(-)	AhT6.3_TR56156|c6_g4_i4:2082-3011(-)	0.969574	5.97246e-10
71	soap_k65scaffold9598_Locus_17282_0:323-1459(-)	soap_k65scaffold9598_Locus_17282_0:1651-2007(-)	0.551961	0.0266377
72	AhT6.3_TR27410|c6_g2_i3:860-2113(+)	AhT6.3_TR27410|c6_g2_i3:3412-3951(-)	0.472648	0.0644845
80	AhT6.3_TR39226|c2_g1_i1:1932-3074(+)	AhT6.3_TR39226|c2_g1_i1:3630-3998(-)	0.471315	0.0653463
81	AhT6.2_TR55032|c1_g1_i7:1-216(-)	AhT6.2_TR55032|c1_g1_i7:386-850(-)	0.503561	0.046748
82	AhT6.2_TR7626|c0_g1_i1:196-1608(+)	AhT6.2_TR7626|c0_g1_i1:2507-3646(-)	-0.57722	0.0192212
84	soap_k25scaffold8206_Locus_16218_0:1313-1573(-)	soap_k25scaffold8206_Locus_16218_0:2284-2598(-)	0.725623	0.00146397
85	AhT11_Tissues_TR27781|c0_g1_i11:391-909(+)	AhT11_Tissues_TR27781|c0_g1_i11:2032-2601(-)	0.764849	0.000557527
87	AhT10_Tissues_TR13654|c0_g1_i1:1-544(+)	AhT10_Tissues_TR13654|c0_g1_i1:877-1515(-)	-0.495027	0.051228
92	AhT7_Tissues_TR28238|c0_g1_i2:284-2128(+)	AhT7_Tissues_TR28238|c0_g1_i2:2966-3601(-)	0.443447	0.0853503
93	AhT6.3_TR76233|c4_g9_i2:761-1657(+)	AhT6.3_TR76233|c4_g9_i2:3908-4125(-)	0.0444957	0.870026
95	AhT6.3_TR74165|c3_g9_i10:785-1690(+)	AhT6.3_TR74165|c3_g9_i10:3821-4270(-)	-0.251726	0.346965
97	AhT6.2_TR71092|c0_g2_i5:1-1113(-)	AhT6.2_TR71092|c0_g2_i5:2756-3268(-)	0.672043	0.00434999
98	AhT6.3_TR56171|c2_g10_i2:780-1403(+)	AhT6.3_TR56171|c2_g10_i2:1416-2561(-)	0.463712	0.0704232
100	AhT6.2_TR11498|c0_g1_i1:262-1869(+)	AhT6.2_TR11498|c0_g1_i1:2618-4648(-)	-0.413617	0.111262
101	AhT6.2_TR71680|c0_g2_i1:603-1259(-)	AhT6.2_TR71680|c0_g2_i1:1352-1930(-)	0.700017	0.00253424
102	AhT6.3_TR26109|c0_g1_i10:54-2750(+)	AhT6.3_TR26109|c0_g1_i10:3442-5403(-)	0.239695	0.371246
105	AhT9_Tissues_TR63601|c0_g1_i1:236-559(-)	AhT9_Tissues_TR63601|c0_g1_i1:838-1057(-)	0.997616	0
106	AhT9_Tissues_TR73000|c1_g1_i2:1-216(-)	AhT9_Tissues_TR73000|c1_g1_i2:311-500(-)	0.884421	5.41463e-06
107	soap_k61scaffold10066_Locus_17345_0:278-541(-)	soap_k61scaffold10066_Locus_17345_0:549-986(-)	0.979703	3.60698e-11
110	AhT6.2_TR28593|c1_g1_i1:162-1280(+)	AhT6.2_TR28593|c1_g1_i1:2124-4865(-)	-0.253712	0.343045
112	AhT11_Tissues_TR47591|c6_g6_i4:582-1022(+)	AhT11_Tissues_TR47591|c6_g6_i4:1864-2849(-)	0.0367831	0.89242
113	AhT9_Tissues_TR53379|c5_g2_i1:314-1966(+)	AhT9_Tissues_TR53379|c5_g2_i1:2300-3274(-)	-0.75827	0.000663537
114	AhT10_Tissues_TR67030|c0_g1_i1:117-1628(+)	AhT10_Tissues_TR67030|c0_g1_i1:2050-2649(-)	0.398402	0.126404
117	AhT11_Tissues_TR83972|c0_g1_i1:1-2310(+)	AhT11_Tissues_TR83972|c0_g1_i1:3190-4308(-)	0.0390945	0.885701
119	AhT6.3_TR69327|c0_g1_i10:108-1088(+)	AhT6.3_TR69327|c0_g1_i10:2336-2800(-)	0.0911816	0.736991
120	AhT6.2_TR55334|c7_g1_i3:41-2458(+)	AhT6.2_TR55334|c7_g1_i3:3683-5335(-)	0.931605	1.56471e-07
121	AhT6.2_TR62870|c0_g1_i1:302-2572(+)	AhT6.2_TR62870|c0_g1_i1:2702-4540(-)	0.122626	0.650959
122	AhT6.3_TR458|c1_g2_i10:308-2638(+)	AhT6.3_TR458|c1_g2_i10:2762-4600(-)	0.147096	0.586697
123	AhT11_Tissues_TR25218|c0_g1_i1:8-1696(+)	AhT11_Tissues_TR25218|c0_g1_i1:2086-3580(-)	-0.25832	0.334048
124	AhT10_Tissues_TR4297|c1_g1_i8:3-1931(+)	AhT10_Tissues_TR4297|c1_g1_i8:2195-3706(-)	-0.406721	0.117959
125	AhT6.2_TR25559|c9_g8_i2:229-1950(+)	AhT6.2_TR25559|c9_g8_i2:2296-3744(-)	0.68014	0.00374168
126	AhT6.2_TR52491|c0_g1_i1:145-1833(+)	AhT6.2_TR52491|c0_g1_i1:1960-3918(-)	0.223081	0.406266
128	AhT7_Tissues_TR48418|c0_g1_i1:18-2687(+)	AhT7_Tissues_TR48418|c0_g1_i1:3361-4377(-)	0.0328637	0.903831
133	AhT6.2_TR53405|c0_g1_i2:96-1046(-)	AhT6.2_TR53405|c0_g1_i2:2526-4202(-)	0.633769	0.00838531
134	AhT6.2_TR57020|c5_g3_i1:108-2009(+)	AhT6.2_TR57020|c5_g3_i1:2405-3334(-)	0.579617	0.0186108
136	soap_k53scaffold3464_Locus_5965_0:610-1134(-)	soap_k53scaffold3464_Locus_5965_0:1554-1835(-)	-0.0348854	0.897943
138	AhT6.2_TR86898|c0_g1_i1:51-2990(+)	AhT6.2_TR86898|c0_g1_i1:3718-4629(-)	-0.0334429	0.902144
142	AhT8_Tissues_TR26022|c0_g1_i1:14-2380(+)	AhT8_Tissues_TR26022|c0_g1_i1:3089-3763(-)	0.664517	0.00498414
143	AhT7_Tissues_TR59112|c1_g3_i1:350-1723(+)	AhT7_Tissues_TR59112|c1_g3_i1:2082-2637(-)	0.272656	0.306931
144	soap_k61scaffold4925_Locus_7379_0:1-556(-)	soap_k61scaffold4925_Locus_7379_0:619-1335(-)	0.954817	9.14491e-09
145	AhT6.2_TR60421|c9_g1_i1:91-921(-)	AhT6.2_TR60421|c9_g1_i1:1528-2772(-)	0.30939	0.24359
146	AhT6.3_TR6549|c0_g1_i6:1186-1638(-)	AhT6.3_TR6549|c0_g1_i6:2168-2446(-)	0.259936	0.330924
148	AhT9_Tissues_TR10441|c0_g2_i2:739-1314(+)	AhT9_Tissues_TR10441|c0_g2_i2:1694-1981(-)	0.973251	2.44827e-10
149	soap_k29scaffold3079_Locus_5421_2:1246-1626(-)	soap_k29scaffold3079_Locus_5421_2:1917-2399(-)	0.770724	0.000475042
151	AhT6.2_TR33015|c0_g1_i1:375-800(-)	AhT6.2_TR33015|c0_g1_i1:1164-2147(+)	0.998212	0
157	AhT10_Tissues_TR21826|c1_g1_i3:225-608(-)	AhT10_Tissues_TR21826|c1_g1_i3:887-2563(-)	0.60274	0.0134634
159	AhT6.2_TR62170|c2_g2_i5:926-1240(+)	AhT6.2_TR62170|c2_g2_i5:2890-3252(-)	0.50852	0.0442829
162	AhT6.2_TR17312|c0_g1_i1:154-1293(+)	AhT6.2_TR17312|c0_g1_i1:2068-2382(-)	-0.151019	0.576644
163	AhT10_Tissues_TR84440|c0_g1_i2:1-292(-)	AhT10_Tissues_TR84440|c0_g1_i2:2223-2382(-)	0.588338	0.0165162
166	AhT6.2_TR82730|c2_g1_i1:744-1508(+)	AhT6.2_TR82730|c2_g1_i1:2653-4773(-)	0.853306	2.63563e-05
172	AhT6.2_TR5981|c0_g2_i1:324-1226(+)	AhT6.2_TR5981|c0_g2_i1:2118-3314(-)	-0.0135513	0.960274
174	AhT10_Tissues_TR58034|c0_g1_i6:208-1284(+)	AhT10_Tissues_TR58034|c0_g1_i6:1785-2417(-)	-0.807339	0.000156076
176	AhT6.2_TR35842|c3_g1_i1:247-1191(-)	AhT6.2_TR35842|c3_g1_i1:1711-2334(-)	0.997679	0
181	AhT10_Tissues_TR9426|c9_g1_i2:863-1861(+)	AhT10_Tissues_TR9426|c9_g1_i2:2067-3061(-)	0.510119	0.0435093
182	AhT10_Tissues_TR9426|c9_g1_i3:25-1764(+)	AhT10_Tissues_TR9426|c9_g1_i3:1970-2964(-)	0.457703	0.0746346
183	AhT6.3_TR20841|c1_g1_i1:563-877(+)	AhT6.3_TR20841|c1_g1_i1:1600-2349(-)	0.468065	0.0674825
184	AhT6.3_TR20841|c1_g1_i10:159-857(+)	AhT6.3_TR20841|c1_g1_i10:1155-1985(-)	0.589329	0.0162903
185	AhT6.3_TR51758|c0_g1_i1:1-312(+)	AhT6.3_TR51758|c0_g1_i1:591-1001(-)	0.375487	0.151804
188	AhT10_Tissues_TR66023|c0_g1_i1:19-975(+)	AhT10_Tissues_TR66023|c0_g1_i1:1309-2142(-)	-0.613325	0.0115162
190	AhT6.3_TR72950|c0_g1_i3:1556-1978(+)	AhT6.3_TR72950|c0_g1_i3:2706-3920(-)	0.0882169	0.745274
191	AhT6.2_TR94429|c0_g1_i1:135-773(+)	AhT6.2_TR94429|c0_g1_i1:1507-2631(-)	0.00640897	0.981206
197	AhT6.2_TR75427|c0_g1_i3:80-1258(-)	AhT6.2_TR75427|c0_g1_i3:2488-3000(-)	0.676906	0.00397583
198	AhT6.2_TR55836|c0_g1_i2:378-1250(+)	AhT6.2_TR55836|c0_g1_i2:1680-2036(-)	-0.700014	0.0025344
202	AhT10_Tissues_TR49749|c14_g4_i4:609-896(-)	AhT10_Tissues_TR49749|c14_g4_i4:1516-1896(-)	0.967477	9.47067e-10
203	AhT10_Tissues_TR1572|c0_g1_i1:655-1140(+)	AhT10_Tissues_TR1572|c0_g1_i1:2019-2336(-)	0.51629	0.0406176
204	AhT6.3_TR8291|c0_g1_i4:713-1198(+)	AhT6.3_TR8291|c0_g1_i4:1774-2091(-)	0.581833	0.0180602
205	AhT11_Tissues_TR27834|c0_g2_i1:1299-1862(+)	AhT11_Tissues_TR27834|c0_g2_i1:2196-3848(-)	-0.886908	4.68195e-06
208	AhT6.3_TR76226|c1_g1_i2:166-1413(+)	AhT6.3_TR76226|c1_g1_i2:1880-4642(-)	-0.223415	0.405546
209	AhT10_Tissues_TR79308|c0_g2_i2:37-2292(+)	AhT10_Tissues_TR79308|c0_g2_i2:3975-6440(-)	0.853968	2.55814e-05
210	AhT6.2_TR55317|c1_g5_i5:8-2122(-)	AhT6.2_TR55317|c1_g5_i5:2597-3109(-)	0.697611	0.00266082
211	AhT10_Tissues_TR37648|c0_g1_i3:750-971(+)	AhT10_Tissues_TR37648|c0_g1_i3:1331-3211(-)	-0.640767	0.00748458
212	AhT6.2_TR52398|c0_g1_i1:252-929(+)	AhT6.2_TR52398|c0_g1_i1:1289-3169(-)	-0.606774	0.012693
218	AhT6.3_TR56171|c2_g9_i3:222-695(-)	AhT6.3_TR56171|c2_g9_i3:2949-4277(-)	0.188938	0.483429
221	AhT10_Tissues_TR63178|c8_g6_i4:135-1754(+)	AhT10_Tissues_TR63178|c8_g6_i4:1898-3097(-)	0.646665	0.00678671
222	AhT10_Tissues_TR63185|c5_g1_i1:389-892(-)	AhT10_Tissues_TR63185|c5_g1_i1:1040-1783(-)	0.983704	7.83906e-12
223	AhT6.2_TR76017|c0_g1_i2:127-813(+)	AhT6.2_TR76017|c0_g1_i2:1568-1951(-)	-0.129592	0.632405
227	AhT6.2_TR71339|c0_g2_i1:1-538(-)	AhT6.2_TR71339|c0_g2_i1:851-1468(-)	0.183546	0.496223
228	soap_k25scaffold86_Locus_117_3:136-540(+)	soap_k25scaffold86_Locus_117_3:1275-1619(-)	-0.271552	0.308972
232	AhT9_Tissues_TR71107|c0_g1_i4:462-1370(-)	AhT9_Tissues_TR71107|c0_g1_i4:2078-2311(-)	0.559215	0.0243151
233	AhT11_Tissues_TR2469|c1_g4_i1:64-624(-)	AhT11_Tissues_TR2469|c1_g4_i1:942-2135(-)	0.450501	0.0799181
235	AhT11_Tissues_TR27781|c0_g1_i10:391-909(+)	AhT11_Tissues_TR27781|c0_g1_i10:2044-2517(-)	0.454777	0.0767496
247	AhT9_Tissues_TR73659|c0_g1_i3:368-1555(+)	AhT9_Tissues_TR73659|c0_g1_i3:1763-2655(-)	0.135307	0.617334
250	AhT6.2_TR14376|c0_g3_i1:138-1292(+)	AhT6.2_TR14376|c0_g3_i1:1997-2965(-)	0.238442	0.373827
255	AhT6.3_TR78654|c0_g1_i2:40-1629(+)	AhT6.3_TR78654|c0_g1_i2:2022-3377(-)	-0.492916	0.0523835
256	soap_k53scaffold1891_Locus_2938_0:233-1903(-)	soap_k53scaffold1891_Locus_2938_0:3831-4721(-)	0.561118	0.0237325
257	AhT6.3_TR60294|c3_g6_i4:303-782(+)	AhT6.3_TR60294|c3_g6_i4:1010-1591(-)	0.844075	3.93733e-05
258	soap_k53scaffold2126_Locus_3373_0:1-387(-)	soap_k53scaffold2126_Locus_3373_0:602-1012(-)	0.828974	7.20781e-05
259	AhT9_Tissues_TR74785|c7_g1_i1:1-391(-)	AhT9_Tissues_TR74785|c7_g1_i1:590-1042(-)	0.886691	4.74219e-06
262	AhT6.3_TR22816|c0_g2_i10:284-1759(+)	AhT6.3_TR22816|c0_g2_i10:2187-4139(-)	-0.178071	0.509375
269	AhT10_Tissues_TR19712|c0_g1_i4:200-1294(+)	AhT10_Tissues_TR19712|c0_g1_i4:2609-3040(-)	-0.821535	9.50882e-05
270	AhT10_Tissues_TR19712|c0_g1_i3:766-1302(+)	AhT10_Tissues_TR19712|c0_g1_i3:2031-3092(-)	-0.637993	0.00783203
273	AhT6.2_TR16373|c0_g1_i1:109-747(+)	AhT6.2_TR16373|c0_g1_i1:1184-3280(-)	-0.37283	0.154957
274	AhT10_Tissues_TR79285|c0_g1_i1:79-717(+)	AhT10_Tissues_TR79285|c0_g1_i1:2810-3130(-)	-0.308016	0.245798
277	AhT6.2_TR75427|c0_g1_i1:677-1270(-)	AhT6.2_TR75427|c0_g1_i1:3029-3352(-)	0.745328	0.000920568
282	AhT6.2_TR8775|c0_g1_i1:1124-2302(+)	AhT6.2_TR8775|c0_g1_i1:3510-4556(-)	-0.629574	0.00896509
283	AhT6.3_TR56613|c4_g1_i7:261-2288(+)	AhT6.3_TR56613|c4_g1_i7:3674-4720(-)	-0.362402	0.167754
285	soap_k65scaffold3191_Locus_4549_0:1-1683(+)	soap_k65scaffold3191_Locus_4549_0:2452-4011(-)	0.590726	0.0159758
287	AhT6.2_TR37869|c0_g3_i1:132-674(+)	AhT6.2_TR37869|c0_g3_i1:971-1361(-)	0.34511	0.190492
289	AhT10_Tissues_TR51996|c2_g6_i2:18-704(-)	AhT10_Tissues_TR51996|c2_g6_i2:1654-1917(+)	0.67139	0.00440226
291	AhT6.2_TR61760|c2_g1_i3:1156-1548(-)	AhT6.2_TR61760|c2_g1_i3:2151-3041(-)	0.687007	0.00328122
292	AhT9_Tissues_TR35226|c2_g1_i2:1-328(-)	AhT9_Tissues_TR35226|c2_g1_i2:1270-1662(-)	0.727185	0.0014131
293	AhT6.3_TR32468|c0_g2_i1:233-3166(+)	AhT6.3_TR32468|c0_g2_i1:3752-5302(-)	0.480744	0.0594279
294	AhT6.2_TR14408|c0_g1_i2:66-2510(+)	AhT6.2_TR14408|c0_g1_i2:3132-3440(-)	0.420826	0.104551
295	AhT6.3_TR45064|c0_g1_i1:60-473(+)	AhT6.3_TR45064|c0_g1_i1:828-1154(+)	0.831033	6.66047e-05
298	AhT6.2_TR26215|c0_g1_i1:147-1001(+)	AhT6.2_TR26215|c0_g1_i1:1749-4127(-)	-0.479543	0.0601593
301	AhT6.3_TR56139|c2_g7_i1:1-230(+)	AhT6.3_TR56139|c2_g7_i1:603-977(-)	0.71926	0.00168685
302	AhT6.2_TR16727|c0_g1_i1:160-1305(+)	AhT6.2_TR16727|c0_g1_i1:1903-3762(-)	-0.444587	0.0844548
303	AhT10_Tissues_TR9371|c0_g1_i2:182-682(+)	AhT10_Tissues_TR9371|c0_g1_i2:1243-1830(-)	0.149336	0.580949
305	AhT6.3_TR9689|c1_g4_i16:200-3682(+)	AhT6.3_TR9689|c1_g4_i16:4159-5151(-)	-0.63274	0.00852463
310	AhT6.3_TR23914|c0_g1_i1:208-2247(-)	AhT6.3_TR23914|c0_g1_i1:3734-5029(-)	0.627874	0.00920887
312	AhT11_Tissues_TR77491|c2_g2_i1:17-2158(+)	AhT11_Tissues_TR77491|c2_g2_i1:2498-3781(-)	-0.727657	0.00139802
313	AhT6.3_TR27379|c7_g1_i1:286-1575(-)	AhT6.3_TR27379|c7_g1_i1:1777-4410(-)	0.742338	0.000990261
316	AhT6.3_TR75654|c0_g1_i1:182-1000(-)	AhT6.3_TR75654|c0_g1_i1:2248-3750(-)	0.252384	0.345662
320	AhT11_Tissues_TR46015|c0_g1_i2:1-714(+)	AhT11_Tissues_TR46015|c0_g1_i2:1234-2253(-)	0.480197	0.0597603
321	AhT10_Tissues_TR52020|c0_g1_i1:30-791(+)	AhT10_Tissues_TR52020|c0_g1_i1:2379-2864(-)	-0.0209294	0.938676
323	AhT6.3_TR30320|c5_g2_i1:1-766(+)	AhT6.3_TR30320|c5_g2_i1:3023-4846(-)	-0.0833237	0.759001
328	AhT6.3_TR74162|c0_g1_i22:1467-1781(+)	AhT6.3_TR74162|c0_g1_i22:2578-3990(-)	0.253551	0.343362
333	AhT7_Tissues_TR26174|c0_g1_i3:478-1275(+)	AhT7_Tissues_TR26174|c0_g1_i3:1634-2494(-)	-0.835192	5.65997e-05
336	AhT6.3_TR30327|c3_g2_i3:644-871(+)	AhT6.3_TR30327|c3_g2_i3:1208-1525(+)	0.680362	0.00372603
340	AhT6.2_TR42159|c0_g1_i1:1-421(+)	AhT6.2_TR42159|c0_g1_i1:765-1163(-)	0.444921	0.0841941
341	AhT6.3_TR71305|c3_g6_i1:2414-3238(-)	AhT6.3_TR71305|c3_g6_i1:3938-4759(-)	0.895768	2.70987e-06
342	AhT6.2_TR16753|c0_g1_i2:2573-3337(-)	AhT6.2_TR16753|c0_g1_i2:3461-6637(-)	0.888232	4.32712e-06
346	AhT10_Tissues_TR84697|c0_g1_i1:198-1808(+)	AhT10_Tissues_TR84697|c0_g1_i1:2654-3123(-)	-0.770886	0.000472914
361	soap_k61scaffold8308_Locus_13710_0:1060-3390(-)	soap_k61scaffold8308_Locus_13710_0:4913-5523(-)	0.928023	2.21518e-07
363	AhT7_Tissues_TR27497|c0_g2_i1:165-956(+)	AhT7_Tissues_TR27497|c0_g2_i1:2006-2962(-)	-0.348331	0.186113
365	AhT6.2_TR67430|c0_g2_i1:139-621(+)	AhT6.2_TR67430|c0_g2_i1:1396-1863(-)	-0.238001	0.374739
366	AhT6.2_TR50054|c0_g1_i1:57-1694(+)	AhT6.2_TR50054|c0_g1_i1:2270-3732(-)	-0.575495	0.0196698
367	AhT6.3_TR27673|c4_g1_i10:101-1210(+)	AhT6.3_TR27673|c4_g1_i10:1244-2536(-)	0.134859	0.618511
370	AhT10_Tissues_TR26016|c0_g1_i1:138-734(+)	AhT10_Tissues_TR26016|c0_g1_i1:1315-2271(-)	0.877127	8.14482e-06
371	AhT6.3_TR74203|c2_g1_i5:35-2650(+)	AhT6.3_TR74203|c2_g1_i5:3052-3645(-)	-0.427823	0.0983151
372	AhT6.3_TR60220|c3_g5_i18:146-829(+)	AhT6.3_TR60220|c3_g5_i18:1116-2495(-)	0.629874	0.00892262
374	AhT6.3_TR10287|c3_g2_i2:2645-2986(+)	AhT6.3_TR10287|c3_g2_i2:6098-7183(-)	0.562925	0.0231892
378	AhT9_Tissues_TR53389|c0_g1_i1:1-1396(+)	AhT9_Tissues_TR53389|c0_g1_i1:3874-4143(-)	-0.551875	0.0266665
379	AhT6.2_TR28598|c0_g1_i2:1-678(+)	AhT6.2_TR28598|c0_g1_i2:1229-3892(-)	0.279174	0.295046
382	AhT6.3_TR68542|c1_g1_i5:10-2238(+)	AhT6.3_TR68542|c1_g1_i5:2860-4812(-)	-0.774129	0.000432019
386	AhT6.2_TR148349|c0_g1_i1:282-1091(+)	AhT6.2_TR148349|c0_g1_i1:2080-2988(-)	-0.0545708	0.840914
389	AhT6.2_TR34332|c1_g6_i2:217-2640(+)	AhT6.2_TR34332|c1_g6_i2:3088-3846(-)	0.622071	0.0100806
390	soap_k49scaffold8400_Locus_19627_0:114-2540(+)	soap_k49scaffold8400_Locus_19627_0:2986-3744(-)	0.708705	0.00211695
391	AhT6.3_TR40822|c5_g4_i3:52-795(-)	AhT6.3_TR40822|c5_g4_i3:2877-3371(-)	-0.296021	0.265615
394	AhT6.2_TR57062|c6_g1_i1:928-2979(+)	AhT6.2_TR57062|c6_g1_i1:3913-4351(-)	-0.678013	0.00389442
405	AhT6.3_TR35306|c9_g2_i9:238-1482(+)	AhT6.3_TR35306|c9_g2_i9:3262-4122(-)	-0.429061	0.0972393
406	AhT6.3_TR56628|c6_g4_i1:424-3531(+)	AhT6.3_TR56628|c6_g4_i1:5041-7104(-)	0.690207	0.00308285
408	AhT6.3_TR40773|c7_g2_i11:1122-2279(+)	AhT6.3_TR40773|c7_g2_i11:3341-4765(-)	0.261191	0.32851
415	AhT11_Tissues_TR69011|c2_g5_i2:280-1950(+)	AhT11_Tissues_TR69011|c2_g5_i2:2870-3793(-)	0.0915536	0.735953
416	AhT6.3_TR41415|c0_g1_i1:130-1200(+)	AhT6.3_TR41415|c0_g1_i1:1606-2274(-)	0.0637286	0.814617
417	AhT10_Tissues_TR32458|c1_g2_i1:251-2332(+)	AhT10_Tissues_TR32458|c1_g2_i1:3211-4029(-)	0.529654	0.0348535
418	AhT6.2_TR50675|c6_g6_i1:27-3005(+)	AhT6.2_TR50675|c6_g6_i1:3610-4284(-)	0.783048	0.000334333
419	AhT6.2_TR77655|c0_g1_i1:250-1074(+)	AhT6.2_TR77655|c0_g1_i1:1438-2064(-)	0.889384	4.03713e-06
420	AhT6.3_TR50833|c0_g1_i3:56-955(+)	AhT6.3_TR50833|c0_g1_i3:1471-2122(-)	0.305464	0.249936
421	soap_k61scaffold4036_Locus_5814_0:214-729(-)	soap_k61scaffold4036_Locus_5814_0:1709-2087(-)	0.242994	0.364496
422	AhT6.2_TR23161|c1_g1_i3:217-1038(-)	AhT6.2_TR23161|c1_g1_i3:1814-2215(-)	0.951793	1.42771e-08
424	AhT6.3_TR39867|c0_g1_i15:236-1423(+)	AhT6.3_TR39867|c0_g1_i15:2587-3294(-)	-0.190087	0.480723
427	AhT9_Tissues_TR58700|c0_g1_i1:102-953(+)	AhT9_Tissues_TR58700|c0_g1_i1:1004-1321(-)	0.523424	0.037458
428	AhT6.2_TR57161|c1_g1_i3:108-674(-)	AhT6.2_TR57161|c1_g1_i3:1229-2128(+)	0.555001	0.0256446
433	AhT11_Tissues_TR11531|c0_g2_i1:280-993(+)	AhT11_Tissues_TR11531|c0_g2_i1:1494-1832(-)	0.61258	0.0116455
455	AhT6.2_TR15012|c1_g5_i1:285-1091(+)	AhT6.2_TR15012|c1_g5_i1:1117-2163(-)	0.889335	4.04908e-06
456	AhT6.3_TR32451|c0_g1_i1:159-2309(+)	AhT6.3_TR32451|c0_g1_i1:2359-3072(-)	-0.0275608	0.919297
457	AhT6.2_TR40343|c0_g1_i1:460-1878(+)	AhT6.2_TR40343|c0_g1_i1:2145-3035(-)	-0.0525259	0.846808
458	AhT6.2_TR31969|c1_g2_i1:49-1608(+)	AhT6.2_TR31969|c1_g2_i1:2747-3106(-)	0.484539	0.0571611
461	AhT6.2_TR66848|c0_g1_i1:110-712(+)	AhT6.2_TR66848|c0_g1_i1:1439-1756(-)	0.683014	0.00354303
462	AhT6.2_TR39520|c1_g1_i1:151-1635(+)	AhT6.2_TR39520|c1_g1_i1:2740-3030(-)	0.531205	0.0342267
470	soap_k53scaffold7347_Locus_14562_0:111-470(+)	soap_k53scaffold7347_Locus_14562_0:820-1589(-)	0.454728	0.0767851
471	AhT10_Tissues_TR48124|c0_g1_i1:235-978(+)	AhT10_Tissues_TR48124|c0_g1_i1:2116-2988(-)	0.300017	0.258909
473	AhT6.2_TR143487|c0_g1_i1:605-2227(+)	AhT6.2_TR143487|c0_g1_i1:2918-4351(-)	-0.0160597	0.952927
474	AhT6.2_TR79331|c0_g1_i1:358-1539(+)	AhT6.2_TR79331|c0_g1_i1:2245-4959(-)	0.424089	0.101609
475	AhT6.3_TR23832|c7_g3_i1:287-1492(+)	AhT6.3_TR23832|c7_g3_i1:2197-4137(-)	0.223835	0.40464
478	AhT10_Tissues_TR63250|c1_g1_i1:96-638(+)	AhT10_Tissues_TR63250|c1_g1_i1:818-1294(-)	-0.428429	0.0977879
481	AhT6.3_TR45730|c3_g4_i15:1572-2891(-)	AhT6.3_TR45730|c3_g4_i15:3116-5404(+)	0.603269	0.0133604
489	AhT6.3_TR22854|c0_g1_i6:66-1007(+)	AhT6.3_TR22854|c0_g1_i6:1309-2493(-)	0.451314	0.0793089
490	AhT6.2_TR105491|c0_g1_i1:65-1249(+)	AhT6.2_TR105491|c0_g1_i1:1317-2351(-)	0.792035	0.000255129
491	AhT6.2_TR120650|c0_g1_i1:116-775(+)	AhT6.2_TR120650|c0_g1_i1:1805-2308(-)	0.13957	0.606183
493	AhT6.3_TR35334|c4_g1_i1:1934-2737(+)	AhT6.3_TR35334|c4_g1_i1:3458-3823(-)	0.771523	0.000464637
504	AhT6.3_TR76302|c0_g2_i4:1428-1757(+)	AhT6.3_TR76302|c0_g2_i4:2036-3082(-)	0.677653	0.00392076
508	AhT6.2_TR23175|c0_g1_i1:160-1131(+)	AhT6.2_TR23175|c0_g1_i1:1571-3268(-)	0.295477	0.266536
509	AhT6.3_TR42957|c11_g2_i6:2370-2915(+)	AhT6.3_TR42957|c11_g2_i6:3532-4776(-)	0.264272	0.322628
512	soap_k61scaffold2351_Locus_3048_0:416-829(-)	soap_k61scaffold2351_Locus_3048_0:1256-1552(-)	0.0610156	0.82239
513	AhT6.3_TR28855|c0_g3_i1:500-1165(-)	AhT6.3_TR28855|c0_g3_i1:1338-1634(-)	0.37351	0.154146
517	AhT6.3_TR28817|c2_g5_i10:2823-3779(+)	AhT6.3_TR28817|c2_g5_i10:4205-7792(-)	0.753708	0.000746356
520	AhT6.2_TR61624|c0_g1_i2:210-824(+)	AhT6.2_TR61624|c0_g1_i2:1089-3131(-)	0.272131	0.307901
521	AhT6.2_TR4239|c0_g2_i1:255-863(+)	AhT6.2_TR4239|c0_g2_i1:1387-2469(-)	0.692352	0.00295542
523	AhT6.2_TR25559|c9_g8_i1:129-728(+)	AhT6.2_TR25559|c9_g8_i1:1002-2510(-)	0.646955	0.00675383
524	AhT6.3_TR56159|c1_g1_i4:253-1881(+)	AhT6.3_TR56159|c1_g1_i4:2454-3687(-)	0.544185	0.0293122
528	AhT11_Tissues_TR54512|c0_g2_i1:601-2529(+)	AhT11_Tissues_TR54512|c0_g2_i1:3191-5194(-)	0.924442	3.08196e-07
529	AhT6.3_TR71312|c5_g2_i1:220-1077(+)	AhT6.3_TR71312|c5_g2_i1:1561-2919(-)	0.119341	0.659778
533	AhT6.2_TR14876|c0_g2_i1:174-743(-)	AhT6.2_TR14876|c0_g2_i1:1002-1373(-)	0.878784	7.44041e-06
536	AhT6.2_TR56815|c8_g1_i1:194-817(+)	AhT6.2_TR56815|c8_g1_i1:1478-1702(-)	0.0916984	0.73555
537	AhT6.3_TR71266|c0_g2_i12:235-2181(+)	AhT6.3_TR71266|c0_g2_i12:2525-4372(-)	0.0193606	0.943265
538	AhT11_Tissues_TR26267|c1_g1_i1:247-1800(+)	AhT11_Tissues_TR26267|c1_g1_i1:2476-4536(-)	-0.158068	0.558764
540	AhT6.2_TR31605|c0_g1_i1:127-1830(+)	AhT6.2_TR31605|c0_g1_i1:2383-4365(-)	0.433754	0.0932395
541	AhT6.3_TR56143|c4_g1_i13:123-959(+)	AhT6.3_TR56143|c4_g1_i13:1361-2776(-)	-0.243575	0.363315
542	AhT8_Tissues_TR44366|c1_g1_i3:1072-1977(+)	AhT8_Tissues_TR44366|c1_g1_i3:2170-3603(-)	-0.0239129	0.929953
545	AhT10_Tissues_TR1763|c3_g1_i1:1817-2215(+)	AhT10_Tissues_TR1763|c3_g1_i1:2679-3401(-)	-0.273517	0.305345
546	AhT6.3_TR20200|c0_g1_i1:217-1041(+)	AhT6.3_TR20200|c0_g1_i1:1757-4666(-)	0.205501	0.445147
548	AhT6.2_TR54364|c0_g1_i1:512-820(-)	AhT6.2_TR54364|c0_g1_i1:1197-1544(-)	0.414034	0.110866
551	AhT6.3_TR27701|c0_g13_i10:1-223(-)	AhT6.3_TR27701|c0_g13_i10:303-599(+)	0.364322	0.165346
552	AhT9_Tissues_TR34750|c0_g1_i2:237-749(-)	AhT9_Tissues_TR34750|c0_g1_i2:1853-2098(-)	0.581564	0.0181262
553	soap_k53scaffold11701_Locus_25841_0:450-1682(-)	soap_k53scaffold11701_Locus_25841_0:2255-2806(-)	0.530094	0.0346749
554	AhT6.2_TR62154|c7_g1_i2:1853-3520(+)	AhT6.2_TR62154|c7_g1_i2:3914-5122(+)	0.719795	0.0016671
555	AhT6.2_TR62136|c2_g21_i8:1459-1806(+)	AhT6.2_TR62136|c2_g21_i8:1961-2413(+)	0.717791	0.00174205
556	AhT10_Tissues_TR68637|c0_g1_i1:616-1596(+)	AhT10_Tissues_TR68637|c0_g1_i1:3554-4162(-)	-0.441487	0.0869052
557	AhT6.3_TR9708|c4_g4_i1:585-1565(+)	AhT6.3_TR9708|c4_g4_i1:2139-2978(-)	-0.507428	0.044817
561	AhT6.3_TR27408|c3_g3_i13:377-1033(+)	AhT6.3_TR27408|c3_g3_i13:1581-2683(-)	0.641228	0.00742816
565	AhT6.2_TR78296|c0_g2_i1:496-1902(+)	AhT6.2_TR78296|c0_g2_i1:1983-3149(-)	-0.544321	0.029264
567	AhT6.3_TR65720|c0_g2_i6:225-1346(+)	AhT6.3_TR65720|c0_g2_i6:3570-4562(-)	0.484176	0.0573751
571	AhT10_Tissues_TR4282|c0_g2_i4:242-664(-)	AhT10_Tissues_TR4282|c0_g2_i4:1608-2774(-)	0.251078	0.348249
574	AhT6.2_TR100785|c0_g1_i1:146-1375(+)	AhT6.2_TR100785|c0_g1_i1:1931-4657(-)	-0.163279	0.545702
575	AhT6.3_TR41406|c0_g1_i1:242-1471(+)	AhT6.3_TR41406|c0_g1_i1:2530-2764(-)	-0.765529	0.000547417
576	AhT6.2_TR22137|c2_g1_i1:249-734(+)	AhT6.2_TR22137|c2_g1_i1:1400-2053(+)	0.953334	1.1419e-08
581	AhT11_Tissues_TR55440|c0_g2_i11:140-1972(+)	AhT11_Tissues_TR55440|c0_g2_i11:2659-3588(-)	0.0511129	0.850886
582	AhT10_Tissues_TR25982|c0_g3_i2:191-2338(+)	AhT10_Tissues_TR25982|c0_g3_i2:3043-5043(-)	-0.492374	0.0526837
583	AhT10_Tissues_TR25042|c0_g1_i3:280-561(+)	AhT10_Tissues_TR25042|c0_g1_i3:1638-2582(-)	-0.27908	0.295216
584	AhT10_Tissues_TR25042|c0_g1_i1:134-781(+)	AhT10_Tissues_TR25042|c0_g1_i1:1704-2204(-)	0.347978	0.186589
585	AhT6.2_TR117285|c0_g1_i1:546-1046(+)	AhT6.2_TR117285|c0_g1_i1:1288-3060(-)	0.562602	0.0232857
588	AhT6.2_TR120647|c0_g1_i1:183-1769(+)	AhT6.2_TR120647|c0_g1_i1:2368-3177(-)	0.388529	0.136959
591	AhT6.2_TR57024|c6_g1_i1:219-743(+)	AhT6.2_TR57024|c6_g1_i1:1273-2472(-)	-0.619596	0.0104717
592	AhT6.2_TR57024|c6_g1_i2:820-1851(+)	AhT6.2_TR57024|c6_g1_i2:2381-3580(-)	-0.536471	0.0321631
593	AhT6.2_TR14423|c0_g2_i1:757-1173(+)	AhT6.2_TR14423|c0_g2_i1:1838-2353(-)	0.376308	0.150838
597	AhT6.2_TR60383|c3_g1_i1:385-1587(+)	AhT6.2_TR60383|c3_g1_i1:2409-8144(-)	-0.487542	0.055413
598	AhT10_Tissues_TR58002|c1_g3_i1:574-1041(+)	AhT10_Tissues_TR58002|c1_g3_i1:1555-2739(-)	0.574653	0.0198919
599	AhT6.3_TR78577|c0_g3_i6:76-1176(+)	AhT6.3_TR78577|c0_g3_i6:1622-2308(-)	0.748327	0.000854776
600	AhT7_Tissues_TR41637|c0_g1_i2:39-896(+)	AhT7_Tissues_TR41637|c0_g1_i2:1109-2080(-)	-0.503713	0.0466708
602	soap_k61scaffold9055_Locus_15220_0:452-739(+)	soap_k61scaffold9055_Locus_15220_0:777-1067(-)	0.999618	0
603	AhT11_Tissues_TR42043|c0_g1_i1:11-1063(+)	AhT11_Tissues_TR42043|c0_g1_i1:2407-3453(-)	0.379748	0.146839
607	AhT6.3_TR68447|c1_g2_i7:380-1306(+)	AhT6.3_TR68447|c1_g2_i7:1613-2059(-)	0.304105	0.252156
608	AhT6.3_TR10274|c4_g3_i8:147-1172(+)	AhT6.3_TR10274|c4_g3_i8:1920-2537(-)	-0.466351	0.0686296
610	AhT6.3_TR23947|c0_g1_i18:1-2032(+)	AhT6.3_TR23947|c0_g1_i18:2491-3255(-)	0.701252	0.00247116
612	AhT7_Tissues_TR60502|c6_g1_i7:349-759(+)	AhT7_Tissues_TR60502|c6_g1_i7:1225-2562(-)	0.10681	0.693792
617	AhT6.2_TR163697|c0_g1_i1:1-547(+)	AhT6.2_TR163697|c0_g1_i1:1174-2703(-)	0.456019	0.0758468
618	AhT11_Tissues_TR12714|c0_g1_i3:1-1089(+)	AhT11_Tissues_TR12714|c0_g1_i3:1859-3280(-)	-0.100961	0.709865
621	AhT7_Tissues_TR11423|c0_g1_i1:27-1592(+)	AhT7_Tissues_TR11423|c0_g1_i1:1702-2184(-)	-0.105912	0.696252
628	AhT6.2_TR14376|c0_g1_i1:138-1292(+)	AhT6.2_TR14376|c0_g1_i1:1997-2902(-)	0.095907	0.723845
631	AhT6.2_TR11638|c6_g1_i1:229-960(+)	AhT6.2_TR11638|c6_g1_i1:985-1962(-)	0.088337	0.744937
632	AhT11_Tissues_TR198|c0_g1_i3:21-752(+)	AhT11_Tissues_TR198|c0_g1_i3:777-1695(-)	0.0260427	0.92373
638	AhT7_Tissues_TR20688|c0_g2_i1:50-1072(+)	AhT7_Tissues_TR20688|c0_g2_i1:1620-2465(-)	0.767223	0.000522884
639	AhT6.2_TR78795|c0_g3_i3:279-1034(+)	AhT6.2_TR78795|c0_g3_i3:1104-3137(-)	-0.218933	0.415274
640	AhT6.3_TR1848|c0_g6_i1:356-1291(+)	AhT6.3_TR1848|c0_g6_i1:1574-1855(-)	0.609974	0.012107
644	AhT6.3_TR78580|c2_g1_i7:205-561(+)	AhT6.3_TR78580|c2_g1_i7:769-1272(-)	0.134558	0.6193
646	AhT6.2_TR55290|c3_g1_i1:1982-2560(-)	AhT6.2_TR55290|c3_g1_i1:4751-6625(-)	0.944361	3.81791e-08
647	AhT10_Tissues_TR9403|c3_g2_i1:99-2081(+)	AhT10_Tissues_TR9403|c3_g2_i1:2202-3641(-)	0.179699	0.505448
649	AhT10_Tissues_TR81534|c0_g1_i1:105-2522(+)	AhT10_Tissues_TR81534|c0_g1_i1:4351-5184(-)	-0.465571	0.069156
650	AhT6.2_TR66746|c0_g1_i1:71-1771(+)	AhT6.2_TR66746|c0_g1_i1:2618-3748(-)	-0.162229	0.548322
654	AhT6.2_TR61709|c1_g1_i1:393-2567(+)	AhT6.2_TR61709|c1_g1_i1:3808-5724(-)	-0.254839	0.340832
670	AhT10_Tissues_TR12817|c0_g2_i1:102-572(-)	AhT10_Tissues_TR12817|c0_g2_i1:1129-1965(-)	0.906591	1.29578e-06
678	AhT6.2_TR53563|c1_g1_i1:1-417(-)	AhT6.2_TR53563|c1_g1_i1:1696-2052(-)	0.756238	0.000699447
702	AhT6.2_TR22355|c0_g1_i1:1-367(-)	AhT6.2_TR22355|c0_g1_i1:842-1034(-)	-0.0181258	0.946879
708	AhT6.2_TR37818|c2_g2_i1:122-790(+)	AhT6.2_TR37818|c2_g2_i1:949-1345(-)	0.264381	0.322421
709	AhT11_Tissues_TR46679|c4_g3_i8:135-482(+)	AhT11_Tissues_TR46679|c4_g3_i8:1038-1469(-)	0.766233	0.000537108
710	AhT10_Tissues_TR63035|c0_g2_i1:1-1978(+)	AhT10_Tissues_TR63035|c0_g2_i1:2567-4891(-)	0.651674	0.00623569
714	AhT6.2_TR51775|c0_g1_i1:5-1126(+)	AhT6.2_TR51775|c0_g1_i1:1421-3466(-)	-0.0330059	0.903417
715	AhT6.3_TR67827|c5_g3_i9:298-1092(-)	AhT6.3_TR67827|c5_g3_i9:2641-4314(-)	0.97536	1.38549e-10
722	AhT6.2_TR51592|c0_g1_i1:1-1804(+)	AhT6.2_TR51592|c0_g1_i1:2263-3213(-)	0.549084	0.0276047
724	AhT6.3_TR10273|c2_g5_i15:774-1061(+)	AhT6.3_TR10273|c2_g5_i15:2281-10032(-)	0.205945	0.444142
725	AhT7_Tissues_TR17477|c1_g1_i3:253-2106(+)	AhT7_Tissues_TR17477|c1_g1_i3:2734-9237(-)	0.0209872	0.938507
726	AhT7_Tissues_TR27525|c0_g1_i1:76-1656(+)	AhT7_Tissues_TR27525|c0_g1_i1:2055-5642(-)	-0.0736647	0.786295
731	soap_k53scaffold7983_Locus_16147_0:156-3122(-)	soap_k53scaffold7983_Locus_16147_0:3195-3536(-)	0.764371	0.00056473
733	AhT7_Tissues_TR53116|c3_g1_i1:1176-1487(+)	AhT7_Tissues_TR53116|c3_g1_i1:2033-6310(-)	0.392375	0.132778
735	AhT10_Tissues_TR9417|c2_g1_i1:313-1257(+)	AhT10_Tissues_TR9417|c2_g1_i1:1651-5895(-)	-0.531783	0.0339955
739	AhT6.2_TR66843|c0_g1_i1:1079-1759(+)	AhT6.2_TR66843|c0_g1_i1:2314-6252(-)	0.58656	0.0169275
741	AhT6.2_TR28592|c12_g1_i5:819-1397(-)	AhT6.2_TR28592|c12_g1_i5:3234-5567(-)	0.754234	0.000736404
742	AhT6.3_TR10328|c3_g2_i1:1-1760(+)	AhT6.3_TR10328|c3_g2_i1:2129-5335(-)	0.0392015	0.88539
743	AhT6.2_TR22082|c0_g1_i2:83-1318(+)	AhT6.2_TR22082|c0_g1_i2:1936-5826(-)	-0.00143261	0.995799
746	AhT11_Tissues_TR65605|c0_g2_i1:108-1388(+)	AhT11_Tissues_TR65605|c0_g2_i1:5071-5550(-)	0.320448	0.226259
749	AhT10_Tissues_TR33312|c5_g3_i7:262-2307(+)	AhT10_Tissues_TR33312|c5_g3_i7:3346-6549(-)	-0.108929	0.688
751	AhT10_Tissues_TR32392|c0_g1_i1:458-766(+)	AhT10_Tissues_TR32392|c0_g1_i1:983-3715(-)	0.161649	0.549772
754	soap_k45scaffold11214_Locus_31200_0:2194-2559(-)	soap_k45scaffold11214_Locus_31200_0:2970-3683(+)	0.0906484	0.738478
755	AhT6.2_TR23205|c0_g1_i1:100-2019(+)	AhT6.2_TR23205|c0_g1_i1:2243-5023(-)	0.708283	0.00213586
757	AhT6.3_TR42994|c0_g2_i2:604-2013(-)	AhT6.3_TR42994|c0_g2_i2:3356-3910(-)	0.78684	0.000298742
758	AhT6.3_TR42994|c0_g2_i5:780-2189(-)	AhT6.3_TR42994|c0_g2_i5:3532-4086(-)	0.837013	5.26329e-05
759	AhT6.3_TR60054|c0_g1_i8:252-764(+)	AhT6.3_TR60054|c0_g1_i8:1226-4564(-)	0.488729	0.0547331
762	AhT6.3_TR35355|c0_g1_i14:50-526(+)	AhT6.3_TR35355|c0_g1_i14:1567-1884(+)	-0.451351	0.0792812
764	AhT6.3_TR74210|c6_g2_i1:295-975(+)	AhT6.3_TR74210|c6_g2_i1:1871-4756(-)	0.229856	0.391779
766	AhT11_Tissues_TR79786|c0_g1_i1:54-1445(+)	AhT11_Tissues_TR79786|c0_g1_i1:3316-5118(-)	0.00371594	0.989103
767	AhT8_Tissues_TR39935|c0_g2_i2:656-1702(+)	AhT8_Tissues_TR39935|c0_g2_i2:2159-4768(-)	-0.128962	0.634074
770	AhT10_Tissues_TR20667|c0_g1_i1:191-2221(+)	AhT10_Tissues_TR20667|c0_g1_i1:2820-5375(-)	0.607013	0.0126485
773	AhT9_Tissues_TR49988|c4_g6_i1:219-2576(-)	AhT9_Tissues_TR49988|c4_g6_i1:2592-2918(-)	0.747503	0.000872456
775	AhT6.2_TR38468|c0_g1_i1:580-1122(+)	AhT6.2_TR38468|c0_g1_i1:1277-3631(-)	-0.540355	0.0307024
779	AhT6.2_TR24803|c0_g2_i3:236-1510(+)	AhT6.2_TR24803|c0_g2_i3:2062-4350(-)	-0.0576153	0.832153
783	AhT11_Tissues_TR23085|c0_g1_i11:950-1939(+)	AhT11_Tissues_TR23085|c0_g1_i11:3180-5390(-)	-0.336138	0.203048
785	AhT6.2_TR99229|c0_g1_i1:665-1819(+)	AhT6.2_TR99229|c0_g1_i1:1979-4207(-)	0.308287	0.245363
791	AhT6.2_TR65645|c0_g1_i1:82-660(+)	AhT6.2_TR65645|c0_g1_i1:1134-3260(-)	-0.815207	0.0001192
792	AhT6.3_TR55760|c4_g6_i8:151-1872(+)	AhT6.3_TR55760|c4_g6_i8:2417-4558(-)	0.577636	0.0191142
793	AhT6.3_TR9678|c5_g2_i9:834-1535(-)	AhT6.3_TR9678|c5_g2_i9:2251-3525(-)	0.273199	0.305931
794	AhT6.3_TR78661|c0_g3_i2:1-1304(+)	AhT6.3_TR78661|c0_g3_i2:2435-4420(-)	0.2711	0.30981
795	AhT11_Tissues_TR55455|c0_g2_i3:67-1233(+)	AhT11_Tissues_TR55455|c0_g2_i3:1272-3467(-)	-0.169691	0.529815
796	AhT6.2_TR38491|c0_g1_i2:794-2215(+)	AhT6.2_TR38491|c0_g1_i2:2837-4828(-)	-0.745573	0.000915045
797	AhT6.2_TR96055|c0_g1_i1:185-1408(+)	AhT6.2_TR96055|c0_g1_i1:2053-4041(-)	0.680284	0.00373152
802	AhT6.3_TR71321|c2_g1_i3:2232-2807(-)	AhT6.3_TR71321|c2_g1_i3:2823-3149(-)	0.91559	6.53449e-07
804	AhT10_Tissues_TR17629|c0_g1_i2:125-556(+)	AhT10_Tissues_TR17629|c0_g1_i2:978-2867(-)	-0.0643402	0.812867
805	AhT11_Tissues_TR55650|c1_g2_i10:428-871(+)	AhT11_Tissues_TR55650|c1_g2_i10:2450-4666(-)	0.54958	0.0274363
813	AhT6.3_TR40830|c0_g1_i2:562-1692(+)	AhT6.3_TR40830|c0_g1_i2:3190-3768(-)	0.314837	0.234953
814	AhT10_Tissues_TR25658|c0_g1_i11:329-841(+)	AhT10_Tissues_TR25658|c0_g1_i11:1384-3477(-)	-0.0439149	0.87171
815	AhT11_Tissues_TR49009|c0_g2_i1:421-1071(+)	AhT11_Tissues_TR49009|c0_g2_i1:1488-3326(-)	0.749137	0.000837676
818	AhT6.2_TR5530|c2_g1_i1:101-4189(+)	AhT6.2_TR5530|c2_g1_i1:7317-9377(-)	0.857214	2.20552e-05
821	AhT6.2_TR123365|c0_g1_i1:209-595(+)	AhT6.2_TR123365|c0_g1_i1:1346-3052(-)	0.485696	0.0564831
823	AhT6.2_TR82076|c0_g2_i1:98-1408(+)	AhT6.2_TR82076|c0_g2_i1:1816-3588(-)	-0.238109	0.374515
825	AhT10_Tissues_TR19969|c2_g1_i1:865-2430(+)	AhT10_Tissues_TR19969|c2_g1_i1:3880-6636(-)	0.146145	0.589146
826	AhT6.2_TR78881|c0_g3_i1:300-1832(+)	AhT6.2_TR78881|c0_g3_i1:2384-4222(-)	0.648458	0.00658516
827	AhT6.2_TR16763|c0_g2_i1:426-1946(+)	AhT6.2_TR16763|c0_g2_i1:2406-4244(-)	-0.539862	0.030885
833	AhT11_Tissues_TR69018|c0_g2_i1:1-2530(-)	AhT11_Tissues_TR69018|c0_g2_i1:2744-3242(-)	0.980408	2.82103e-11
834	AhT6.2_TR3148|c0_g1_i1:256-651(+)	AhT6.2_TR3148|c0_g1_i1:1339-3135(-)	0.76847	0.000505408
836	soap_k29scaffold11557_Locus_28765_1:488-829(+)	soap_k29scaffold11557_Locus_28765_1:1219-2961(-)	0.0356168	0.895814
837	AhT10_Tissues_TR30683|c0_g1_i2:107-934(+)	AhT10_Tissues_TR30683|c0_g1_i2:2226-2876(-)	-0.119282	0.659937
842	AhT6.3_TR22830|c0_g2_i14:449-802(+)	AhT6.3_TR22830|c0_g2_i14:2752-3645(-)	0.230032	0.391406
843	AhT6.3_TR9650|c6_g2_i11:532-792(+)	AhT6.3_TR9650|c6_g2_i11:1213-1467(+)	0.953923	1.0464e-08
844	AhT6.3_TR22789|c4_g3_i2:410-1042(+)	AhT6.3_TR22789|c4_g3_i2:1956-3494(-)	-0.264273	0.322627
846	AhT8_Tissues_TR38208|c0_g1_i7:176-667(-)	AhT8_Tissues_TR38208|c0_g1_i7:891-3407(-)	0.814968	0.000120204
847	AhT6.2_TR71088|c1_g1_i1:1-2764(+)	AhT6.2_TR71088|c1_g1_i1:3398-4837(-)	-0.295456	0.266572
848	AhT6.2_TR46615|c0_g2_i1:480-995(+)	AhT6.2_TR46615|c0_g2_i1:1285-2913(-)	-0.146984	0.586986
849	AhT6.2_TR46615|c0_g2_i4:1-1179(+)	AhT6.2_TR46615|c0_g2_i4:1469-3097(-)	-0.157505	0.560184
850	AhT6.3_TR27397|c6_g3_i1:118-867(+)	AhT6.3_TR27397|c6_g3_i1:1341-2864(-)	0.110694	0.683189
852	AhT6.2_TR71088|c1_g2_i2:1-2764(+)	AhT6.2_TR71088|c1_g2_i2:3398-4834(-)	0.363307	0.166617
855	AhT10_Tissues_TR1777|c0_g1_i10:400-1815(+)	AhT10_Tissues_TR1777|c0_g1_i10:2574-3980(-)	0.946222	3.02398e-08
856	AhT6.3_TR76121|c2_g1_i9:148-1167(+)	AhT6.3_TR76121|c2_g1_i9:1457-2851(-)	0.393636	0.131427
858	AhT6.2_TR15465|c5_g7_i1:443-1291(+)	AhT6.2_TR15465|c5_g7_i1:1832-3220(-)	0.347021	0.187886
859	AhT11_Tissues_TR25232|c0_g1_i2:100-909(+)	AhT11_Tissues_TR25232|c0_g1_i2:1147-2955(-)	-0.370518	0.157735
860	AhT6.2_TR73715|c0_g1_i1:342-749(+)	AhT6.2_TR73715|c0_g1_i1:1024-2616(-)	0.222196	0.408178
861	AhT6.2_TR132847|c0_g1_i1:282-839(+)	AhT6.2_TR132847|c0_g1_i1:1560-2978(-)	-0.584857	0.017329
862	AhT6.3_TR76292|c8_g1_i2:687-1175(+)	AhT6.3_TR76292|c8_g1_i2:1495-3279(-)	0.373315	0.154377
868	AhT10_Tissues_TR21842|c0_g1_i10:308-1717(+)	AhT10_Tissues_TR21842|c0_g1_i10:2050-3411(-)	0.753272	0.000754708
872	AhT6.3_TR42961|c2_g1_i5:248-1333(+)	AhT6.3_TR42961|c2_g1_i5:1850-2383(+)	0.768327	0.00050738
874	AhT7_Tissues_TR48418|c0_g2_i1:357-2036(+)	AhT7_Tissues_TR48418|c0_g2_i1:2710-3984(-)	0.187942	0.485781
875	AhT7_Tissues_TR46123|c9_g7_i1:1-455(+)	AhT7_Tissues_TR46123|c9_g7_i1:1008-2447(-)	0.314715	0.235144
877	AhT6.3_TR31345|c0_g2_i3:154-2025(+)	AhT6.3_TR31345|c0_g2_i3:2491-4134(-)	-0.471438	0.0652663
878	AhT11_Tissues_TR69085|c4_g3_i1:768-1475(+)	AhT11_Tissues_TR69085|c4_g3_i1:2575-4080(-)	-0.25256	0.345316
879	AhT6.3_TR50801|c0_g4_i1:833-1933(+)	AhT6.3_TR50801|c0_g4_i1:2364-3731(-)	0.15478	0.567075
880	AhT6.3_TR457|c1_g3_i10:46-675(+)	AhT6.3_TR457|c1_g3_i10:1248-2579(-)	0.626767	0.0093703
881	AhT6.2_TR25605|c6_g1_i1:700-1053(+)	AhT6.2_TR25605|c6_g1_i1:2366-2932(-)	0.0262205	0.923211
882	AhT6.2_TR81427|c1_g2_i1:45-545(+)	AhT6.2_TR81427|c1_g2_i1:1709-2290(-)	-0.205684	0.444734
884	soap_k29scaffold19170_Locus_61387_0:228-2093(+)	soap_k29scaffold19170_Locus_61387_0:2230-3486(-)	-0.699054	0.00258431
885	AhT6.2_TR29447|c0_g1_i1:263-1057(+)	AhT6.2_TR29447|c0_g1_i1:1885-3294(-)	0.727726	0.00139583
887	AhT6.3_TR23811|c9_g4_i1:366-782(+)	AhT6.3_TR23811|c9_g4_i1:1296-2660(-)	-0.824714	8.46028e-05
888	AhT6.3_TR27364|c0_g3_i8:329-724(+)	AhT6.3_TR27364|c0_g3_i8:1482-2762(-)	-0.461275	0.07211
890	AhT8_Tissues_TR17162|c0_g1_i1:320-652(-)	AhT8_Tissues_TR17162|c0_g1_i1:1512-1874(-)	0.675232	0.00410161
891	soap_k25scaffold3681_Locus_6158_1:1-820(+)	soap_k25scaffold3681_Locus_6158_1:2153-2755(-)	-0.532539	0.033695
892	AhT11_Tissues_TR64920|c1_g3_i1:921-3425(+)	AhT11_Tissues_TR64920|c1_g3_i1:3834-5012(-)	-0.734829	0.0011845
896	AhT6.3_TR26133|c0_g2_i10:3139-3546(+)	AhT6.3_TR26133|c0_g2_i10:3744-4898(-)	-0.520955	0.0385299
897	AhT7_Tissues_TR47073|c8_g1_i1:129-575(+)	AhT7_Tissues_TR47073|c8_g1_i1:879-2000(-)	0.231037	0.389284
900	AhT6.3_TR51727|c0_g1_i1:35-799(+)	AhT6.3_TR51727|c0_g1_i1:4131-4910(-)	-0.580284	0.0184438
902	AhT6.2_TR68781|c0_g2_i1:333-932(+)	AhT6.2_TR68781|c0_g2_i1:1145-2323(-)	-0.588303	0.0165243
903	AhT11_Tissues_TR69025|c2_g11_i12:7-3483(+)	AhT11_Tissues_TR69025|c2_g11_i12:6357-6632(-)	0.0871869	0.748157
911	AhT8_Tissues_TR41311|c0_g1_i1:1-551(+)	AhT8_Tissues_TR41311|c0_g1_i1:1338-2504(-)	-0.302975	0.254012
916	AhT6.2_TR11472|c2_g1_i2:366-1847(+)	AhT6.2_TR11472|c2_g1_i2:2249-3382(-)	-0.203994	0.448565
925	AhT7_Tissues_TR63008|c1_g1_i2:1014-1658(+)	AhT7_Tissues_TR63008|c1_g1_i2:2081-3280(-)	0.440284	0.0878695
926	AhT6.3_TR42949|c10_g16_i12:42-902(+)	AhT6.3_TR42949|c10_g16_i12:1929-3002(-)	0.84042	4.58338e-05
927	AhT9_Tissues_TR61128|c0_g1_i16:1374-2054(+)	AhT9_Tissues_TR61128|c0_g1_i16:2136-3140(-)	0.540969	0.0304764
928	AhT6.3_TR9065|c0_g1_i10:280-1179(+)	AhT6.3_TR9065|c0_g1_i10:1407-2525(-)	0.179809	0.505184
939	AhT10_Tissues_TR24979|c0_g1_i2:1316-1885(+)	AhT10_Tissues_TR24979|c0_g1_i2:2136-3062(-)	0.691125	0.0030278
940	AhT6.2_TR82870|c0_g1_i1:215-2521(+)	AhT6.2_TR82870|c0_g1_i1:3068-4009(-)	0.241439	0.36767
942	AhT11_Tissues_TR25668|c0_g1_i1:1-547(+)	AhT11_Tissues_TR25668|c0_g1_i1:828-1940(-)	-0.483712	0.0576494
943	AhT6.2_TR16767|c1_g1_i1:155-739(+)	AhT6.2_TR16767|c1_g1_i1:1649-2461(-)	0.1546	0.567532
944	AhT6.2_TR77620|c0_g1_i6:299-1336(-)	AhT6.2_TR77620|c0_g1_i6:1831-2844(-)	0.165896	0.539193
945	AhT11_Tissues_TR55412|c0_g2_i2:112-1149(-)	AhT11_Tissues_TR55412|c0_g2_i2:2247-2996(-)	0.422172	0.10333
946	AhT6.3_TR40758|c8_g16_i2:87-743(+)	AhT6.3_TR40758|c8_g16_i2:2174-2354(-)	-0.67498	0.00412078
948	AhT6.3_TR22366|c3_g2_i3:1830-3215(+)	AhT6.3_TR22366|c3_g2_i3:3893-4768(-)	-0.354659	0.177701
951	AhT6.3_TR27640|c4_g1_i1:1-677(+)	AhT6.3_TR27640|c4_g1_i1:1172-2140(-)	-0.434329	0.0927576
952	AhT6.2_TR30835|c0_g1_i1:45-1100(+)	AhT6.2_TR30835|c0_g1_i1:1783-2649(-)	0.624753	0.00967001
956	AhT6.3_TR17573|c0_g1_i5:99-557(+)	AhT6.3_TR17573|c0_g1_i5:1067-2059(-)	-0.376706	0.150372
957	AhT6.3_TR27690|c1_g2_i2:317-946(+)	AhT6.3_TR27690|c1_g2_i2:1213-2115(-)	0.0577862	0.831661
958	AhT6.2_TR11273|c0_g2_i1:13-966(+)	AhT6.2_TR11273|c0_g2_i1:1908-2681(-)	0.471997	0.0649043
966	AhT6.3_TR76186|c2_g1_i3:118-693(+)	AhT6.3_TR76186|c2_g1_i3:1734-2051(-)	-0.0234422	0.931328
968	AhT6.2_TR168525|c0_g1_i1:1-290(-)	AhT6.2_TR168525|c0_g1_i1:330-1043(-)	0.612772	0.0116121
969	AhT6.3_TR10318|c5_g9_i1:137-580(+)	AhT6.3_TR10318|c5_g9_i1:1505-2413(-)	0.167532	0.53514
970	AhT6.2_TR23253|c1_g2_i1:437-1966(+)	AhT6.2_TR23253|c1_g2_i1:2248-3048(-)	-0.093205	0.731353
985	AhT6.2_TR57092|c0_g1_i4:308-2863(+)	AhT6.2_TR57092|c0_g1_i4:3159-3890(-)	0.0904706	0.738975
989	AhT6.2_TR22707|c0_g1_i1:174-515(+)	AhT6.2_TR22707|c0_g1_i1:964-1592(-)	0.545563	0.0288241
990	AhT6.3_TR60143|c2_g2_i10:812-1306(+)	AhT6.3_TR60143|c2_g2_i10:2412-2738(-)	0.599546	0.0140988
991	AhT6.3_TR78407|c0_g2_i1:78-527(+)	AhT6.3_TR78407|c0_g2_i1:639-899(+)	0.925166	2.88675e-07
993	AhT6.2_TR6859|c1_g1_i2:123-734(+)	AhT6.2_TR6859|c1_g1_i2:1399-2151(-)	0.716322	0.0017987
994	AhT6.2_TR25907|c0_g1_i1:214-546(+)	AhT6.2_TR25907|c0_g1_i1:1039-1695(-)	0.566285	0.0222045
996	AhT11_Tissues_TR81957|c1_g1_i1:249-1790(+)	AhT11_Tissues_TR81957|c1_g1_i1:2739-3665(-)	0.5858	0.0171057
998	AhT6.3_TR29880|c0_g1_i2:165-701(+)	AhT6.3_TR29880|c0_g1_i2:1133-1975(-)	0.164899	0.541668
999	AhT6.3_TR30032|c2_g2_i1:359-811(+)	AhT6.3_TR30032|c2_g2_i1:1365-2051(-)	0.597928	0.0144296
1003	AhT8_Tissues_TR38568|c0_g1_i1:367-1083(+)	AhT8_Tissues_TR38568|c0_g1_i1:1153-1878(-)	-0.254842	0.340825
1006	AhT6.2_TR51243|c1_g1_i1:1-225(+)	AhT6.2_TR51243|c1_g1_i1:1216-1965(-)	0.784134	0.000323798
1007	AhT6.2_TR71471|c0_g6_i1:26-1147(+)	AhT6.2_TR71471|c0_g6_i1:3038-3616(-)	-0.711769	0.00198387
1010	AhT8_Tissues_TR41145|c1_g1_i8:225-476(+)	AhT8_Tissues_TR41145|c1_g1_i8:958-1581(-)	-0.0514539	0.849901
1013	AhT6.3_TR39226|c1_g2_i1:38-535(+)	AhT6.3_TR39226|c1_g2_i1:996-1613(-)	0.791815	0.00025686
1019	AhT6.3_TR29518|c0_g2_i1:206-727(+)	AhT6.3_TR29518|c0_g2_i1:1754-2272(-)	0.214712	0.424546
1021	AhT11_Tissues_TR37385|c0_g1_i1:193-573(+)	AhT11_Tissues_TR37385|c0_g1_i1:1023-1652(-)	0.127732	0.637339
1026	AhT6.3_TR26128|c8_g3_i10:148-1623(-)	AhT6.3_TR26128|c8_g3_i10:3667-4332(-)	0.806651	0.000159708
1028	AhT11_Tissues_TR64958|c3_g7_i1:129-737(-)	AhT11_Tissues_TR64958|c3_g7_i1:2587-3030(-)	0.0387063	0.886829
1032	AhT6.2_TR98179|c0_g1_i1:256-1728(+)	AhT6.2_TR98179|c0_g1_i1:2285-2728(-)	0.361044	0.169471
1036	AhT10_Tissues_TR63204|c0_g3_i4:31-1647(+)	AhT10_Tissues_TR63204|c0_g3_i4:2524-3045(-)	0.688066	0.00321448
1040	AhT11_Tissues_TR87022|c0_g1_i1:3-407(+)	AhT11_Tissues_TR87022|c0_g1_i1:896-1396(-)	-0.624195	0.00975432
1048	AhT6.3_TR30062|c1_g1_i1:55-1830(+)	AhT6.3_TR30062|c1_g1_i1:1955-2440(-)	0.256176	0.338216
1054	AhT6.3_TR45219|c3_g1_i3:2175-2573(-)	AhT6.3_TR45219|c3_g1_i3:3135-3461(-)	0.410379	0.114372
1057	AhT6.3_TR23909|c0_g1_i14:7-585(+)	AhT6.3_TR23909|c0_g1_i14:686-1069(-)	-0.446559	0.0829226
1058	AhT6.3_TR70243|c4_g1_i2:263-1630(+)	AhT6.3_TR70243|c4_g1_i2:1761-2117(-)	-0.0293557	0.914059
1068	AhT6.2_TR66679|c0_g1_i1:202-1308(+)	AhT6.2_TR66679|c0_g1_i1:1569-1913(-)	-0.466128	0.0687797
1071	AhT6.2_TR109271|c0_g1_i1:253-2520(+)	AhT6.2_TR109271|c0_g1_i1:2734-2956(-)	0.0692811	0.798761
1083	AhT11_Tissues_TR32211|c0_g1_i3:976-1920(+)	AhT11_Tissues_TR32211|c0_g1_i3:2186-2602(-)	0.378376	0.148426
1085	AhT6.3_TR42923|c2_g2_i18:2956-3546(+)	AhT6.3_TR42923|c2_g2_i18:4281-5723(-)	0.946143	3.05467e-08
1086	AhT11_Tissues_TR64931|c2_g1_i1:1-631(+)	AhT11_Tissues_TR64931|c2_g1_i1:1493-2947(-)	0.742541	0.000985386
1087	AhT6.3_TR51733|c0_g1_i12:890-2290(+)	AhT6.3_TR51733|c0_g1_i12:2805-4040(-)	0.480797	0.0593958
1090	AhT6.3_TR42920|c1_g2_i10:107-1486(+)	AhT6.3_TR42920|c1_g2_i10:5528-5854(-)	-0.312846	0.238087
1091	AhT10_Tissues_TR24983|c0_g1_i1:145-855(+)	AhT10_Tissues_TR24983|c0_g1_i1:1943-2157(-)	0.621234	0.0102116
1092	AhT6.2_TR74143|c0_g1_i1:213-1724(+)	AhT6.2_TR74143|c0_g1_i1:3226-4773(-)	0.000414058	0.998786
1093	AhT6.2_TR65714|c0_g1_i2:338-1474(-)	AhT6.2_TR65714|c0_g1_i2:1661-2545(-)	0.810463	0.000140443
1098	AhT6.2_TR20099|c0_g1_i1:119-1513(+)	AhT6.2_TR20099|c0_g1_i1:1875-2660(-)	-0.852461	2.7372e-05
1099	AhT6.3_TR55743|c0_g1_i1:258-1988(+)	AhT6.3_TR55743|c0_g1_i1:2800-3501(+)	0.792439	0.000251965
1101	AhT11_Tissues_TR65641|c0_g1_i3:233-3085(+)	AhT11_Tissues_TR65641|c0_g1_i3:3323-6199(-)	0.459009	0.0737038
1102	soap_k25scaffold2389_Locus_3910_0:143-1645(+)	soap_k25scaffold2389_Locus_3910_0:4653-4994(-)	-0.374389	0.153102
1105	AhT6.2_TR83726|c0_g2_i1:439-2028(+)	AhT6.2_TR83726|c0_g2_i1:2960-6199(-)	0.283566	0.287193
1117	AhT6.3_TR432|c0_g1_i1:139-1320(+)	AhT6.3_TR432|c0_g1_i1:1610-3217(-)	-0.581349	0.0181792
1119	AhT10_Tissues_TR16724|c0_g1_i1:1-592(+)	AhT10_Tissues_TR16724|c0_g1_i1:1016-1381(-)	0.184785	0.493269
1120	AhT6.2_TR57611|c0_g1_i1:199-1560(+)	AhT6.2_TR57611|c0_g1_i1:2332-3687(-)	-0.324511	0.220094
1121	AhT11_Tissues_TR80399|c0_g1_i1:172-882(-)	AhT11_Tissues_TR80399|c0_g1_i1:1212-3773(+)	0.22967	0.392173
1124	AhT6.3_TR16221|c0_g1_i1:250-2292(+)	AhT6.3_TR16221|c0_g1_i1:3062-4546(-)	0.447985	0.0818262
1126	AhT6.3_TR76257|c1_g1_i1:440-877(+)	AhT6.3_TR76257|c1_g1_i1:1148-3352(-)	-0.754344	0.000734341
1127	AhT6.2_TR50654|c3_g2_i1:297-2576(+)	AhT6.2_TR50654|c3_g2_i1:3409-5787(-)	0.193081	0.473706
1128	AhT11_Tissues_TR2417|c3_g2_i4:147-398(+)	AhT11_Tissues_TR2417|c3_g2_i4:794-2860(-)	0.0580976	0.830766
1129	AhT6.2_TR22111|c0_g2_i1:3033-3674(+)	AhT6.2_TR22111|c0_g2_i1:4056-6071(-)	0.717263	0.00176225
1130	AhT10_Tissues_TR12736|c2_g1_i3:126-1106(+)	AhT10_Tissues_TR12736|c2_g1_i3:1945-3600(-)	-0.618405	0.0106642
1131	AhT6.2_TR72216|c1_g2_i1:118-1461(+)	AhT6.2_TR72216|c1_g2_i1:1816-3408(-)	-0.183513	0.4963
1132	AhT6.3_TR1867|c2_g1_i4:1-2261(+)	AhT6.3_TR1867|c2_g1_i4:2838-4466(-)	0.658933	0.00550088
1134	AhT6.2_TR73758|c0_g1_i1:273-1013(+)	AhT6.2_TR73758|c0_g1_i1:1367-2893(-)	0.23506	0.380844
1136	AhT6.2_TR5475|c2_g1_i1:1468-2652(+)	AhT6.2_TR5475|c2_g1_i1:2811-4085(-)	0.143826	0.595133
1137	AhT6.2_TR72227|c0_g1_i1:1630-2367(+)	AhT6.2_TR72227|c0_g1_i1:3200-4648(-)	-0.110616	0.683399
1138	soap_k53scaffold1209_Locus_1540_0:58-666(+)	soap_k53scaffold1209_Locus_1540_0:928-1420(-)	-0.123934	0.64746
1144	AhT6.3_TR68228|c0_g2_i1:105-1232(+)	AhT6.3_TR68228|c0_g2_i1:2027-2563(-)	-0.0127407	0.962649
1145	AhT10_Tissues_TR37142|c0_g2_i2:164-1846(+)	AhT10_Tissues_TR37142|c0_g2_i2:2047-2481(-)	0.365402	0.164003
1147	AhT6.2_TR27522|c0_g1_i1:1099-2019(+)	AhT6.2_TR27522|c0_g1_i1:2291-3547(-)	-0.556096	0.0252939
1151	AhT8_Tissues_TR50761|c0_g2_i1:25-330(+)	AhT8_Tissues_TR50761|c0_g2_i1:1085-2764(-)	-0.370634	0.157595
1152	AhT6.3_TR23900|c0_g1_i9:197-2017(+)	AhT6.3_TR23900|c0_g1_i9:4900-6354(-)	-0.0875751	0.74707
1153	AhT11_Tissues_TR243|c1_g2_i2:1-706(-)	AhT11_Tissues_TR243|c1_g2_i2:849-1463(-)	0.8734	9.93687e-06
1158	AhT6.2_TR9601|c0_g1_i1:146-3358(+)	AhT6.2_TR9601|c0_g1_i1:4412-7963(-)	-0.550723	0.0270508
1159	soap_k29scaffold9566_Locus_22126_1:751-1104(-)	soap_k29scaffold9566_Locus_22126_1:1884-2381(-)	0.0682615	0.801668
1161	AhT11_Tissues_TR9306|c1_g2_i1:21-3434(+)	AhT11_Tissues_TR9306|c1_g2_i1:3841-5025(-)	0.0518311	0.848813
1162	AhT6.3_TR398|c2_g1_i10:291-1067(+)	AhT6.3_TR398|c2_g1_i10:1691-2833(-)	0.875031	9.11555e-06
1163	AhT6.2_TR38427|c0_g3_i1:248-661(+)	AhT6.2_TR38427|c0_g3_i1:1265-1693(-)	0.0228068	0.933186
1164	AhT10_Tissues_TR18422|c1_g1_i1:245-877(+)	AhT10_Tissues_TR18422|c1_g1_i1:2061-3161(-)	0.889481	4.0134e-06
1166	AhT6.2_TR79311|c0_g2_i1:468-2111(-)	AhT6.2_TR79311|c0_g2_i1:2693-4267(+)	0.112671	0.67781
1168	AhT6.3_TR22395|c0_g2_i5:2053-2928(+)	AhT6.3_TR22395|c0_g2_i5:3271-4032(-)	0.445449	0.0837824
1169	AhT7_Tissues_TR10082|c0_g1_i1:43-768(+)	AhT7_Tissues_TR10082|c0_g1_i1:1134-1643(-)	0.594447	0.0151617
1171	AhT6.3_TR35083|c0_g1_i2:213-770(+)	AhT6.3_TR35083|c0_g1_i2:1214-1954(-)	0.684257	0.00345982
1172	AhT6.2_TR100869|c0_g1_i1:35-655(+)	AhT6.2_TR100869|c0_g1_i1:1099-1815(-)	0.291397	0.273507
1174	AhT6.3_TR29908|c1_g1_i4:93-683(+)	AhT6.3_TR29908|c1_g1_i4:2653-3426(-)	-0.764433	0.000563792
1175	AhT8_Tissues_TR3502|c0_g1_i1:191-2068(+)	AhT8_Tissues_TR3502|c0_g1_i1:2132-3727(-)	-0.415741	0.109254
1176	AhT6.2_TR21943|c1_g1_i1:1-304(+)	AhT6.2_TR21943|c1_g1_i1:1322-2608(-)	0.694354	0.0028403
1180	AhT6.3_TR56698|c0_g1_i11:143-1528(+)	AhT6.3_TR56698|c0_g1_i11:2622-2821(-)	0.219219	0.41465
1181	AhT11_Tissues_TR53427|c0_g1_i1:459-866(+)	AhT11_Tissues_TR53427|c0_g1_i1:1882-2262(-)	-0.317024	0.23154
1182	AhT6.2_TR117261|c0_g1_i1:93-1712(+)	AhT6.2_TR117261|c0_g1_i1:2055-2816(-)	0.249646	0.351097
1184	AhT6.3_TR16354|c2_g1_i2:113-931(+)	AhT6.3_TR16354|c2_g1_i2:3051-3328(-)	-0.242502	0.365499
1186	AhT6.3_TR15644|c5_g2_i11:204-1931(+)	AhT6.3_TR15644|c5_g2_i11:3730-3990(-)	0.929386	1.94496e-07
1189	AhT11_Tissues_TR46689|c6_g10_i11:52-1449(+)	AhT11_Tissues_TR46689|c6_g10_i11:3391-3894(-)	-0.0338568	0.900938
1191	AhT6.2_TR119533|c0_g1_i1:402-740(+)	AhT6.2_TR119533|c0_g1_i1:1628-2509(-)	-0.279071	0.295231
1192	AhT6.2_TR155124|c0_g1_i1:209-1795(+)	AhT6.2_TR155124|c0_g1_i1:2222-2731(-)	-0.0967812	0.721421
1194	AhT6.2_TR69071|c0_g1_i2:421-1182(+)	AhT6.2_TR69071|c0_g1_i2:1444-2613(-)	0.797009	0.000218444
1195	AhT6.2_TR59420|c0_g3_i1:212-1174(+)	AhT6.2_TR59420|c0_g3_i1:2061-3863(-)	0.339016	0.198963
1203	AhT11_Tissues_TR29072|c0_g1_i1:75-512(+)	AhT11_Tissues_TR29072|c0_g1_i1:952-1242(-)	0.436006	0.0913615
1204	AhT6.3_TR74212|c2_g4_i2:580-1083(+)	AhT6.3_TR74212|c2_g4_i2:1977-3743(-)	0.427707	0.0984157
1207	AhT9_Tissues_TR33257|c0_g1_i3:1-2604(+)	AhT9_Tissues_TR33257|c0_g1_i3:2908-5076(-)	-0.708334	0.00213357
1208	AhT11_Tissues_TR60165|c0_g3_i1:1-334(-)	AhT11_Tissues_TR60165|c0_g3_i1:351-1535(+)	0.231439	0.388436
1209	AhT8_Tissues_TR38648|c0_g1_i2:1-1006(+)	AhT8_Tissues_TR38648|c0_g1_i2:1146-1550(-)	0.439089	0.0888352
1210	AhT6.3_TR398|c2_g1_i3:246-1520(+)	AhT6.3_TR398|c2_g1_i3:4320-4664(-)	0.697078	0.00268956
1211	AhT6.3_TR28815|c5_g1_i13:1006-1563(+)	AhT6.3_TR28815|c5_g1_i13:2057-4096(-)	-0.302253	0.255202
1212	AhT6.2_TR86857|c0_g1_i1:15-1082(+)	AhT6.2_TR86857|c0_g1_i1:1320-2984(-)	0.673203	0.00425828
1213	AhT6.3_TR27623|c7_g1_i1:245-1681(+)	AhT6.3_TR27623|c7_g1_i1:1930-3720(-)	0.74602	0.000905042
1214	AhT6.3_TR63991|c1_g1_i6:1-982(+)	AhT6.3_TR63991|c1_g1_i6:1370-3042(-)	-0.29088	0.274398
1215	AhT7_Tissues_TR53200|c0_g1_i7:190-1308(+)	AhT7_Tissues_TR53200|c0_g1_i7:1709-3220(-)	0.678315	0.00387243
1216	AhT7_Tissues_TR53200|c0_g1_i1:190-1209(+)	AhT7_Tissues_TR53200|c0_g1_i1:2614-3090(-)	0.659315	0.00546418
1217	AhT6.2_TR11472|c3_g3_i1:629-1663(+)	AhT6.2_TR11472|c3_g3_i1:1871-3061(-)	0.129367	0.633001
1218	AhT6.2_TR14684|c0_g2_i2:236-1462(+)	AhT6.2_TR14684|c0_g2_i2:2291-3253(-)	-0.178233	0.508984
1220	AhT6.2_TR49916|c1_g1_i1:371-1348(+)	AhT6.2_TR49916|c1_g1_i1:1847-2039(-)	0.481976	0.0586851
1224	AhT6.3_TR56121|c9_g5_i1:623-1156(+)	AhT6.3_TR56121|c9_g5_i1:1890-3092(-)	-0.0416474	0.878287
1225	AhT11_Tissues_TR35614|c0_g2_i1:189-731(+)	AhT11_Tissues_TR35614|c0_g2_i1:824-1585(-)	0.255995	0.33857
1226	AhT10_Tissues_TR75894|c0_g1_i1:1199-1471(+)	AhT10_Tissues_TR75894|c0_g1_i1:2311-3174(-)	0.780891	0.000356088
1229	AhT6.3_TR71253|c5_g2_i2:1-1124(+)	AhT6.3_TR71253|c5_g2_i2:2377-2810(-)	-0.300163	0.258664
1230	AhT7_Tissues_TR5555|c0_g1_i1:102-1178(+)	AhT7_Tissues_TR5555|c0_g1_i1:1384-1812(-)	-0.597069	0.0146077
1231	AhT6.3_TR32162|c5_g7_i7:1-673(+)	AhT6.3_TR32162|c5_g7_i7:1638-2165(-)	0.149957	0.579359
1232	AhT10_Tissues_TR80771|c0_g1_i1:1-222(-)	AhT10_Tissues_TR80771|c0_g1_i1:308-1159(+)	-0.106507	0.694623
1233	AhT11_Tissues_TR78332|c0_g1_i6:343-1722(+)	AhT11_Tissues_TR78332|c0_g1_i6:3186-4775(-)	0.747354	0.000875673
1234	AhT6.3_TR44602|c0_g1_i11:1534-2274(+)	AhT6.3_TR44602|c0_g1_i11:2910-4415(-)	-0.316207	0.232811
1235	AhT6.2_TR31170|c0_g1_i3:677-1012(+)	AhT6.2_TR31170|c0_g1_i3:1431-2801(-)	-0.311504	0.240214
1237	AhT6.2_TR68522|c0_g1_i1:15-773(+)	AhT6.2_TR68522|c0_g1_i1:1210-1905(-)	-0.164306	0.543143
1238	AhT6.2_TR162488|c0_g1_i1:261-1154(+)	AhT6.2_TR162488|c0_g1_i1:1887-4823(-)	-0.21504	0.42382
1239	AhT6.3_TR30379|c9_g2_i1:745-1659(+)	AhT6.3_TR30379|c9_g2_i1:1774-2097(+)	0.52038	0.0387824
1243	AhT9_Tissues_TR6719|c2_g1_i5:194-577(+)	AhT9_Tissues_TR6719|c2_g1_i5:861-1208(+)	0.5039	0.0465765
1245	AhT6.2_TR31708|c6_g3_i1:1-306(+)	AhT6.2_TR31708|c6_g3_i1:2293-2607(+)	0.87541	8.93337e-06
1246	AhT6.2_TR31708|c6_g3_i14:1-306(+)	AhT6.2_TR31708|c6_g3_i14:2212-2676(+)	0.724874	0.0014889
1260	AhT6.2_TR34382|c0_g3_i3:1-605(+)	AhT6.2_TR34382|c0_g3_i3:1113-2033(+)	0.956918	6.5896e-09
1265	AhT6.3_TR38115|c0_g1_i5:1309-1653(+)	AhT6.3_TR38115|c0_g1_i5:3472-3813(+)	0.482346	0.058463
1267	AhT7_Tissues_TR53120|c1_g1_i6:275-934(+)	AhT7_Tissues_TR53120|c1_g1_i6:1307-1645(+)	0.855727	2.3616e-05
1268	trinity_comp39757_c2_seq28:276-935(+)	trinity_comp39757_c2_seq28:1308-1646(+)	0.84343	4.04537e-05
1270	soap_k65scaffold4338_Locus_6432_0:69-881(+)	soap_k65scaffold4338_Locus_6432_0:1195-1683(+)	0.393621	0.131442
1273	soap_k61scaffold4450_Locus_6542_0:144-713(+)	soap_k61scaffold4450_Locus_6542_0:1897-3066(+)	0.794093	0.000239374
1274	soap_k29scaffold20128_Locus_66467_0:37-534(+)	soap_k29scaffold20128_Locus_66467_0:918-1256(+)	0.733522	0.00122126
1281	soap_k29scaffold1928_Locus_3202_0:666-989(+)	soap_k29scaffold1928_Locus_3202_0:1064-1324(+)	0.595435	0.0149511
1287	soap_k25scaffold4903_Locus_8655_3:401-721(+)	soap_k25scaffold4903_Locus_8655_3:1004-1645(+)	0.849808	3.07811e-05
1288	AhT6.2_TR71025|c6_g1_i1:11-2686(+)	AhT6.2_TR71025|c6_g1_i1:3962-4384(+)	-0.243412	0.363646
1295	AhT7_Tissues_TR28454|c0_g2_i1:293-1912(+)	AhT7_Tissues_TR28454|c0_g2_i1:2166-3332(+)	-0.0340778	0.900295
1296	AhT6.3_TR30379|c7_g1_i4:123-488(+)	AhT6.3_TR30379|c7_g1_i4:893-1306(+)	0.453205	0.0779038
1297	soap_k29scaffold8817_Locus_19902_0:135-605(+)	soap_k29scaffold8817_Locus_19902_0:2799-3092(+)	-0.111067	0.682172
1300	AhT7_Tissues_TR68075|c0_g1_i4:1575-1955(+)	AhT7_Tissues_TR68075|c0_g1_i4:2172-2972(+)	0.790926	0.000263966
1301	soap_k57scaffold8167_Locus_14855_0:1-421(+)	soap_k57scaffold8167_Locus_14855_0:843-1260(+)	0.830549	6.7859e-05
1305	AhT6.3_TR76298|c0_g1_i3:25-2448(+)	AhT6.3_TR76298|c0_g1_i3:3160-5817(+)	0.471655	0.0651254
1306	AhT6.3_TR76298|c0_g1_i8:25-2448(+)	AhT6.3_TR76298|c0_g1_i8:3160-5898(+)	0.525978	0.0363732
1310	AhT6.3_TR32192|c1_g6_i1:1938-2672(+)	AhT6.3_TR32192|c1_g6_i1:4088-4711(+)	0.900443	1.9908e-06
1311	AhT6.3_TR32192|c1_g6_i2:1343-2671(+)	AhT6.3_TR32192|c1_g6_i2:3724-4368(+)	0.848367	3.27767e-05
1317	AhT6.3_TR4956|c0_g2_i17:124-1233(+)	AhT6.3_TR4956|c0_g2_i17:1287-1964(+)	0.465654	0.0691
1325	soap_k57scaffold4273_Locus_6824_0:1-263(+)	soap_k57scaffold4273_Locus_6824_0:566-906(+)	0.880101	6.91759e-06
1338	AhT6.3_TR68550|c0_g2_i1:1949-2755(+)	AhT6.3_TR68550|c0_g2_i1:2836-3264(+)	0.263306	0.324466
1349	AhT6.3_TR32166|c4_g3_i11:876-1193(+)	AhT6.3_TR32166|c4_g3_i11:2139-2402(+)	0.745459	0.000917609
1352	AhT6.2_TR58239|c0_g2_i1:134-1144(+)	AhT6.2_TR58239|c0_g2_i1:2107-4038(+)	0.45759	0.0747152
1366	AhT6.2_TR75426|c0_g4_i1:80-514(+)	AhT6.2_TR75426|c0_g4_i1:869-1640(+)	0.67337	0.00424523
1369	soap_k25scaffold8404_Locus_16698_0:1581-2069(+)	soap_k25scaffold8404_Locus_16698_0:2258-2641(+)	0.961254	3.17257e-09
1373	soap_k49scaffold4002_Locus_8352_0:1-463(+)	soap_k49scaffold4002_Locus_8352_0:542-994(+)	0.849061	3.1802e-05
1376	AhT6.2_TR11223|c0_g1_i1:105-1982(+)	AhT6.2_TR11223|c0_g1_i1:2042-3469(+)	0.978608	5.1948e-11
1379	soap_k61scaffold1847_Locus_2277_0:2039-2617(+)	soap_k61scaffold1847_Locus_2277_0:2700-3029(+)	0.992769	2.70894e-14
1388	AhT7_Tissues_TR62046|c0_g2_i3:206-1249(+)	AhT7_Tissues_TR62046|c0_g2_i3:5334-7073(+)	0.514649	0.0413721
1419	AhT11_Tissues_TR70613|c0_g3_i1:75-1562(+)	AhT11_Tissues_TR70613|c0_g3_i1:1703-2521(+)	0.438069	0.0896659
1421	soap_k53scaffold4229_Locus_7530_1:1-1159(+)	soap_k53scaffold4229_Locus_7530_1:1357-2001(+)	0.834973	5.70935e-05
1424	soap_k29scaffold4934_Locus_9453_0:709-1113(+)	soap_k29scaffold4934_Locus_9453_0:1125-1511(+)	0.954611	9.43507e-09
1461	AhT11_Tissues_TR2463|c3_g1_i8:1459-1977(+)	AhT11_Tissues_TR2463|c3_g1_i8:2045-3202(+)	0.846631	3.53233e-05
1474	AhT6.2_TR25398|c1_g1_i3:433-816(+)	AhT6.2_TR25398|c1_g1_i3:1446-2708(+)	0.118716	0.661459
1480	soap_k45scaffold5397_Locus_12783_1:1046-1231(+)	soap_k45scaffold5397_Locus_12783_1:1291-1770(+)	0.679461	0.00378991
1490	AhT6.3_TR40796|c0_g2_i12:352-1794(+)	AhT6.3_TR40796|c0_g2_i12:4068-4889(+)	-0.434795	0.0923677
1499	AhT11_Tissues_TR21836|c0_g1_i1:1485-1904(+)	AhT11_Tissues_TR21836|c0_g1_i1:2028-2429(+)	0.681867	0.00362128
1516	AhT6.2_TR49622|c7_g1_i6:419-790(+)	AhT6.2_TR49622|c7_g1_i6:1343-1846(+)	0.65083	0.00632591
1529	AhT6.2_TR34341|c1_g2_i5:183-935(+)	AhT6.2_TR34341|c1_g2_i5:2103-2342(+)	0.790059	0.000271052
1530	AhT6.3_TR60000|c0_g1_i3:183-935(+)	AhT6.3_TR60000|c0_g1_i3:2103-2342(+)	0.659711	0.00542642
1558	soap_k25scaffold20347_Locus_61813_0:527-1165(+)	soap_k25scaffold20347_Locus_61813_0:3615-4409(+)	-0.152099	0.573889
1564	soap_k45scaffold15143_Locus_45400_0:32-577(+)	soap_k45scaffold15143_Locus_45400_0:1089-1640(+)	0.255625	0.339293
1565	soap_k49scaffold12982_Locus_33537_0:32-577(+)	soap_k49scaffold12982_Locus_33537_0:1089-1640(+)	0.939145	7.04995e-08
1569	soap_k29scaffold9098_Locus_20714_0:1-373(+)	soap_k29scaffold9098_Locus_20714_0:424-1021(+)	0.963197	2.22477e-09
1579	AhT11_Tissues_TR26387|c3_g4_i1:435-827(+)	AhT11_Tissues_TR26387|c3_g4_i1:1280-1810(+)	-0.329649	0.212452
1587	AhT6.3_TR60302|c1_g3_i7:1-220(+)	AhT6.3_TR60302|c1_g3_i7:333-590(+)	0.988122	8.66862e-13
1589	soap_k65scaffold2425_Locus_3307_0:262-657(+)	soap_k65scaffold2425_Locus_3307_0:673-1256(+)	0.548525	0.0277956
1591	AhT6.3_TR68486|c1_g1_i14:472-867(+)	AhT6.3_TR68486|c1_g1_i14:3076-3816(+)	0.870861	1.13389e-05
1600	AhT6.3_TR14366|c0_g1_i5:192-1403(+)	AhT6.3_TR14366|c0_g1_i5:2094-2399(+)	0.826587	7.88909e-05
1606	AhT6.3_TR39225|c0_g2_i16:1-402(+)	AhT6.3_TR39225|c0_g2_i16:3266-5439(+)	0.891737	3.49555e-06
1627	AhT6.2_TR23726|c0_g2_i1:437-835(+)	AhT6.2_TR23726|c0_g2_i1:1508-2041(+)	0.804811	0.000169763
1631	AhT8_Tissues_TR51909|c0_g1_i1:1037-2710(+)	AhT8_Tissues_TR51909|c0_g1_i1:3091-3459(+)	0.948635	2.20715e-08
1637	AhT6.2_TR53598|c7_g1_i2:1294-1800(+)	AhT6.2_TR53598|c7_g1_i2:2424-3014(+)	0.659603	0.00543674
1638	AhT6.3_TR70230|c5_g2_i2:1190-1699(+)	AhT6.3_TR70230|c5_g2_i2:2298-2810(+)	0.0883415	0.744925
1639	AhT6.3_TR70230|c5_g2_i3:1190-1699(+)	AhT6.3_TR70230|c5_g2_i3:2327-2839(+)	0.157042	0.56135
1643	AhT7_Tissues_TR20700|c1_g3_i1:2108-2794(+)	AhT7_Tissues_TR20700|c1_g3_i1:2952-3407(+)	0.473611	0.0638668
1658	AhT6.3_TR9727|c0_g2_i12:1-567(+)	AhT6.3_TR9727|c0_g2_i12:2781-3779(+)	0.791114	0.000262447
1671	AhT7_Tissues_TR14899|c4_g2_i1:121-1305(+)	AhT7_Tissues_TR14899|c4_g2_i1:2520-2894(+)	0.953808	1.06451e-08
1672	soap_k61scaffold8298_Locus_13693_0:6-434(+)	soap_k61scaffold8298_Locus_13693_0:1191-1724(+)	0.341355	0.195683
1673	AhT7_Tissues_TR10751|c0_g1_i1:607-1611(+)	AhT7_Tissues_TR10751|c0_g1_i1:1884-2297(+)	0.583605	0.0176288
1679	AhT11_Tissues_TR46765|c2_g2_i3:87-4532(+)	AhT11_Tissues_TR46765|c2_g2_i3:6188-6445(+)	-0.400545	0.12419
1686	soap_k45scaffold11312_Locus_31515_0:1-879(+)	soap_k45scaffold11312_Locus_31515_0:1016-1315(+)	0.823345	8.89925e-05
1709	AhT6.2_TR50684|c2_g1_i1:1-720(+)	AhT6.2_TR50684|c2_g1_i1:847-1351(+)	0.646909	0.00675902
1732	AhT6.2_TR28659|c18_g1_i2:1-265(+)	AhT6.2_TR28659|c18_g1_i2:509-1336(+)	-0.128826	0.634435
1737	AhT10_Tissues_TR66095|c0_g3_i1:189-878(+)	AhT10_Tissues_TR66095|c0_g3_i1:1310-1645(+)	0.509844	0.0436414
1762	AhT6.2_TR3763|c0_g3_i1:550-1011(+)	AhT6.2_TR3763|c0_g3_i1:2670-3185(+)	-0.342342	0.19431
1780	AhT6.2_TR70664|c0_g2_i1:1-391(+)	AhT6.2_TR70664|c0_g2_i1:905-1123(+)	0.513459	0.0419258
1782	soap_k29scaffold13352_Locus_35496_0:297-722(+)	soap_k29scaffold13352_Locus_35496_0:760-1278(+)	0.937516	8.44457e-08
1793	AhT6.2_TR37864|c1_g1_i1:628-1164(+)	AhT6.2_TR37864|c1_g1_i1:1793-2584(+)	0.664238	0.00500906
1798	AhT6.2_TR22714|c0_g1_i1:32-1477(+)	AhT6.2_TR22714|c0_g1_i1:1855-2307(+)	0.408134	0.116564
1799	AhT6.3_TR15713|c1_g5_i4:378-1022(+)	AhT6.3_TR15713|c1_g5_i4:1037-1978(+)	0.602057	0.0135973
1806	soap_k45scaffold282_Locus_514_4:331-882(+)	soap_k45scaffold282_Locus_514_4:2616-3152(+)	-0.0377218	0.889691
